# Supplementary material for: Horizontal Gene Transfer of Fluoroquinolone Resistance-Conferring Genes From Commensal Neisseria to Neisseria gonorrhoeae: A Global Phylogenetic Analysis of 20,047 Isolates
Source: Front Microbiol. 2022 Mar 17;13:793612. doi: 10.3389/fmicb.2022.793612 (PMC8973304; doi:10.3389/fmicb.2022.793612)
Supplement: Supplementary file 1 [file Data_Sheet_1.xlsx]

## Sheet: Supplementary Table 1
	Supplementary Table 1: Overview of isolates used in the study.
	Collections	Study	Neisseria spp.	No. of isolates
	GenBank			63
		DeBlockT2021		26
			Neisseria gonorrhoeae	5
			Neisseria meningitidis	5
			Neisseria mucosa	3
			Neisseria oralis	2
			Neisseria subflava	11
		NA		16
			Neisseria gonorrhoeae	12
			Neisseria meningitidis	4
		Wadsworth2020		21
			Neisseria bacilliformis	1
			Neisseria canis	1
			Neisseria elongata	1
			Neisseria gonorrhoeae	6
			Neisseria lactamica	1
			Neisseria macacae	3
			Neisseria mucosa	2
			Neisseria subflava	5
			Neisseria weaveri	1
	Pathogenwatch			11624
		Alfsnes2020		791
			Neisseria gonorrhoeae	791
		Buckley2018		92
			Neisseria gonorrhoeae	92
		Cehovin2018		112
			Neisseria gonorrhoeae	112
		Chisholm2016		13
			Neisseria gonorrhoeae	13
		Chisholm2016, Grad2014, Grad2016		1
			Neisseria gonorrhoeae	1
		Demczuk2015		168
			Neisseria gonorrhoeae	168
		Demczuk2016		200
			Neisseria gonorrhoeae	200
		DeSilva2016		1783
			Neisseria gonorrhoeae	1783
		DiDelot2016		193
			Neisseria gonorrhoeae	193
		DiDelot2016, Grad2016		1
			Neisseria gonorrhoeae	1
		Eurogasp		1054
			Neisseria gonorrhoeae	1054
		Ezewudo2015		18
			Neisseria gonorrhoeae	18
		Fifer2018		99
			Neisseria gonorrhoeae	99
		Fifer2018,Ggrad2014, Grad2016		1
			Neisseria gonorrhoeae	1
		Golparian2020		191
			Neisseria gonorrhoeae	191
		Golparian2020, Grad2016		1
			Neisseria gonorrhoeae	1
		Grad2014		1
			Neisseria gonorrhoeae	1
		Grad2014, Grad2016		215
			Neisseria gonorrhoeae	215
		Grad2016		820
			Neisseria gonorrhoeae	820
		Kwong2016		48
			Neisseria gonorrhoeae	48
		Kwong2018		75
			Neisseria gonorrhoeae	75
		lan2020		227
			Neisseria gonorrhoeae	227
		Lee2018		376
			Neisseria gonorrhoeae	376
		Osnes2020		108
			Neisseria gonorrhoeae	108
		Osnes2020, Alfsnes2020		25
			Neisseria gonorrhoeae	25
		Ryan2018		42
			Neisseria gonorrhoeae	42
		Sanchezbuso2019		394
			Neisseria gonorrhoeae	394
		Sanchezbuso2019, Grad2016		1
			Neisseria gonorrhoeae	1
		Schmerer2020		195
			Neisseria gonorrhoeae	195
		Thomas2019		515
			Neisseria gonorrhoeae	515
		Thomas2019, Schmerer2020		129
			Neisseria gonorrhoeae	129
		Town2020		1288
			Neisseria gonorrhoeae	1288
		Williamson2019		2179
			Neisseria gonorrhoeae	2179
		Wind2017		23
			Neisseria gonorrhoeae	23
		Yahara2018		245
			Neisseria gonorrhoeae	245
	PATRIC			266
		NA		266
			Neisseria animalis	4
			Neisseria animaloris	5
			Neisseria bacilliformis	3
			Neisseria bergeri	5
			Neisseria brasiliensis	2
			Neisseria canis	3
			Neisseria cinerea	13
			Neisseria dentiae	3
			Neisseria elongata	27
			Neisseria flava	1
			Neisseria flavescens	11
			Neisseria gonorrhoeae	1
			Neisseria iguanae	1
			Neisseria lactamica	92
			Neisseria macacae	3
			Neisseria mucosa	10
			Neisseria musculi	1
			Neisseria perflava	4
			Neisseria polysaccharea	7
			Neisseria shayeganii	3
			Neisseria sicca	16
			Neisseria sp.	6
			Neisseria subflava	30
			Neisseria wadsworthii	3
			Neisseria weaveri	8
			Neisseria zalophi	1
			Neisseria zoodegmatis	3
	PubMLST			8094
		NA		8094
			Neisseria animalis	1
			Neisseria bacilliformis	4
			Neisseria basseii	2
			Neisseria benedictiae	3
			Neisseria bergeri	61
			Neisseria blantyrii	14
			Neisseria canis	2
			Neisseria cinerea	39
			Neisseria dentiae	1
			Neisseria elongata	4
			Neisseria gonorrhoeae	7152
			Neisseria lactamica	606
			Neisseria maigaei	1
			Neisseria mucosa	23
			Neisseria musculi	8
			Neisseria oralis	6
			Neisseria polysaccharea	67
			Neisseria sp.	15
			Neisseria subflava	52
			Neisseria uirgultaei	9
			Neisseria viridiae	21
			Neisseria weaveri	1
			Neisseria zoodegmatis	2
		Grand Total		20047

## Sheet: Supplementary Table 2
	Supplementary Table 2: Isolates and the country of isolation.
	Continent	Countries	No. of isolates
	Africa		477
		Angola	2
		Cabo Verde	2
		Cape Verde	2
		Chad	9
		Ethiopia	1
		Gambia	5
		Guinea	2
		Guinea.Bissau	46
		Ivory Coast	4
		Kenya	252
		Malawi	67
		Mali	45
		Morocco	3
		South Africa	16
		Tanzania	4
		The Gambia	15
		Uganda	2
	Asia		1750
		Armenia	2
		Bhutan	14
		China	495
		Hong Kong	1
		HongKong	1
		India	48
		Indonesia	10
		Japan	565
		Malaysia	4
		Pakistan	29
		Philippines	29
		Russia	31
		Saudi Arabia	2
		Thailand	46
		Turkey	7
		Vietnam	466
	Europe		9796
		Austria	109
		Belarus	48
		Belgium	136
		Bulgaria	2
		Cyprus	16
		Denmark	511
		Estonia	35
		Finland	2
		France	174
		Germany	110
		Greece	115
		Hungary	97
		Iceland	10
		Ireland	128
		Italy	154
		Latvia	76
		Lithuania	2
		Malta	40
		Morocco	3
		Netherlands	87
		Norway	2014
		Poland	68
		Portugal	216
		Romania	2
		Scotland	30
		Slovakia	78
		Slovenia	154
		Spain	552
		Sweden	132
		The Netherlands	76
		UK	3920
		UK [England]	598
		UK [Northern Ireland]	3
		UK [Scotland]	56
		UK [Wales]	40
	NA		978
		NA	978
	North America		3399
		Canada	777
		Caribbean	1
		Cuba	8
		Jamaica	3
		Mexico	1
		United States	2609
	Oceania		3485
		Australia	2689
		New Zealand	796
	South America		162
		Argentina	2
		Brazil	154
		Chile	4
		Ecuador	2
		Suriname	2
	Total		20047

## Sheet: Supplementary Table 3
Supplementary Table 3: Spearman’s rank correlations of resistance associated mutations in gyrA, gyrB, parC, parE and ciprofloxacin minimum inhibitory concentration.
Variable	by Variable	Spearman ρ	Prob>|ρ|
gyrA_S91F	gyrA_S91A	-0.0062	0.3811
gyrA_S91I	gyrA_S91A	-0.0005	0.9478
gyrA_S91I	gyrA_S91F	-0.0573	<.0001
gyrA_S91L	gyrA_S91A	-0.0001	0.9943
gyrA_S91L	gyrA_S91F	-0.0062	0.3811
gyrA_S91L	gyrA_S91I	-0.0005	0.9478
gyrA_S91T	gyrA_S91A	-0.0014	0.8389
gyrA_S91T	gyrA_S91F	-0.178	<.0001
gyrA_S91T	gyrA_S91I	-0.0133	0.0619
gyrA_S91T	gyrA_S91L	-0.0014	0.8389
gyrA_S91V	gyrA_S91A	-0.0002	0.9739
gyrA_S91V	gyrA_S91F	-0.0286	<.0001
gyrA_S91V	gyrA_S91I	-0.0021	0.7642
gyrA_S91V	gyrA_S91L	-0.0002	0.9739
gyrA_S91V	gyrA_S91T	-0.0066	0.3513
gyrA_S91Y	gyrA_S91A	-0.0003	0.971
gyrA_S91Y	gyrA_S91F	-0.0318	<.0001
gyrA_S91Y	gyrA_S91I	-0.0024	0.7385
gyrA_S91Y	gyrA_S91L	-0.0003	0.971
gyrA_S91Y	gyrA_S91T	-0.0074	0.2997
gyrA_S91Y	gyrA_S91V	-0.0012	0.8677
gyrA_A92P	gyrA_S91A	-0.0003	0.9636
gyrA_A92P	gyrA_S91F	0.0364	<.0001
gyrA_A92P	gyrA_S91I	-0.003	0.675
gyrA_A92P	gyrA_S91L	-0.0003	0.9636
gyrA_A92P	gyrA_S91T	-0.0093	0.1926
gyrA_A92P	gyrA_S91V	-0.0015	0.8342
gyrA_A92P	gyrA_S91Y	-0.0017	0.8158
gyrA_D95A	gyrA_S91A	-0.0028	0.6965
gyrA_D95A	gyrA_S91F	0.4442	<.0001
gyrA_D95A	gyrA_S91I	-0.0255	0.0003
gyrA_D95A	gyrA_S91L	-0.0028	0.6965
gyrA_D95A	gyrA_S91T	-0.0793	<.0001
gyrA_D95A	gyrA_S91V	-0.0127	0.0737
gyrA_D95A	gyrA_S91Y	-0.0142	0.0465
gyrA_D95A	gyrA_A92P	0.0217	0.0024
gyrA_D95E	gyrA_S91A	-0.0001	0.9886
gyrA_D95E	gyrA_S91F	-0.0125	0.0798
gyrA_D95E	gyrA_S91I	-0.0009	0.8959
gyrA_D95E	gyrA_S91L	-0.0001	0.9886
gyrA_D95E	gyrA_S91T	-0.0029	0.6843
gyrA_D95E	gyrA_S91V	-0.0005	0.9479
gyrA_D95E	gyrA_S91Y	-0.0005	0.942
gyrA_D95E	gyrA_A92P	0.3121	<.0001
gyrA_D95E	gyrA_D95A	-0.0056	0.4352
gyrA_D95G	gyrA_S91A	-0.0043	0.544
gyrA_D95G	gyrA_S91F	0.6915	<.0001
gyrA_D95G	gyrA_S91I	-0.0397	<.0001
gyrA_D95G	gyrA_S91L	-0.0043	0.544
gyrA_D95G	gyrA_S91T	-0.1234	<.0001
gyrA_D95G	gyrA_S91V	-0.0198	0.0054
gyrA_D95G	gyrA_S91Y	-0.0221	0.002
gyrA_D95G	gyrA_A92P	-0.0277	0.0001
gyrA_D95G	gyrA_D95A	-0.2368	<.0001
gyrA_D95G	gyrA_D95E	-0.0086	0.2248
gyrA_D95H	gyrA_S91A	-0.0001	0.9902
gyrA_D95H	gyrA_S91F	-0.0108	0.1293
gyrA_D95H	gyrA_S91I	-0.0008	0.9098
gyrA_D95H	gyrA_S91L	-0.0001	0.9902
gyrA_D95H	gyrA_S91T	0.0607	<.0001
gyrA_D95H	gyrA_S91V	-0.0004	0.9549
gyrA_D95H	gyrA_S91Y	-0.0004	0.9498
gyrA_D95H	gyrA_A92P	-0.0006	0.937
gyrA_D95H	gyrA_D95A	-0.0048	0.4992
gyrA_D95H	gyrA_D95E	-0.0002	0.9803
gyrA_D95H	gyrA_D95G	-0.0075	0.2932
gyrA_D95N	gyrA_S91A	-0.0013	0.8597
gyrA_D95N	gyrA_S91F	0.1767	<.0001
gyrA_D95N	gyrA_S91I	-0.0116	0.1045
gyrA_D95N	gyrA_S91L	-0.0013	0.8597
gyrA_D95N	gyrA_S91T	-0.0071	0.318
gyrA_D95N	gyrA_S91V	-0.0058	0.4177
gyrA_D95N	gyrA_S91Y	-0.0064	0.3672
gyrA_D95N	gyrA_A92P	-0.0081	0.2573
gyrA_D95N	gyrA_D95A	-0.069	<.0001
gyrA_D95N	gyrA_D95E	-0.0025	0.7237
gyrA_D95N	gyrA_D95G	-0.1073	<.0001
gyrA_D95N	gyrA_D95H	-0.0022	0.7595
gyrA_D95Q	gyrA_S91A	-0.0001	0.9943
gyrA_D95Q	gyrA_S91F	-0.0062	0.3811
gyrA_D95Q	gyrA_S91I	-0.0005	0.9478
gyrA_D95Q	gyrA_S91L	-0.0001	0.9943
gyrA_D95Q	gyrA_S91T	-0.0014	0.8389
gyrA_D95Q	gyrA_S91V	-0.0002	0.9739
gyrA_D95Q	gyrA_S91Y	-0.0003	0.971
gyrA_D95Q	gyrA_A92P	-0.0003	0.9636
gyrA_D95Q	gyrA_D95A	-0.0028	0.6965
gyrA_D95Q	gyrA_D95E	-0.0001	0.9886
gyrA_D95Q	gyrA_D95G	-0.0043	0.544
gyrA_D95Q	gyrA_D95H	-0.0001	0.9902
gyrA_D95Q	gyrA_D95N	-0.0013	0.8597
gyrA_D95Y	gyrA_S91A	-0.0003	0.9678
gyrA_D95Y	gyrA_S91F	0.0181	0.0112
gyrA_D95Y	gyrA_S91I	0.0747	<.0001
gyrA_D95Y	gyrA_S91L	0.1766	<.0001
gyrA_D95Y	gyrA_S91T	0.0112	0.1169
gyrA_D95Y	gyrA_S91V	-0.0013	0.8533
gyrA_D95Y	gyrA_S91Y	-0.0015	0.837
gyrA_D95Y	gyrA_A92P	0.496	<.0001
gyrA_D95Y	gyrA_D95A	-0.0157	0.0272
gyrA_D95Y	gyrA_D95E	-0.0006	0.9357
gyrA_D95Y	gyrA_D95G	-0.0245	0.0006
gyrA_D95Y	gyrA_D95H	-0.0005	0.9443
gyrA_D95Y	gyrA_D95N	-0.0071	0.317
gyrA_D95Y	gyrA_D95Q	-0.0003	0.9678
gyrA_V120I	gyrA_S91A	-0.0004	0.9541
gyrA_V120I	gyrA_S91F	-0.0504	<.0001
gyrA_V120I	gyrA_S91I	0.0777	<.0001
gyrA_V120I	gyrA_S91L	-0.0004	0.9541
gyrA_V120I	gyrA_S91T	0.2377	<.0001
gyrA_V120I	gyrA_S91V	-0.0019	0.792
gyrA_V120I	gyrA_S91Y	-0.0021	0.7691
gyrA_V120I	gyrA_A92P	0.0556	<.0001
gyrA_V120I	gyrA_D95A	-0.0224	0.0016
gyrA_V120I	gyrA_D95E	0.1856	<.0001
gyrA_V120I	gyrA_D95G	-0.0329	<.0001
gyrA_V120I	gyrA_D95H	-0.0007	0.9206
gyrA_V120I	gyrA_D95N	-0.005	0.4824
gyrA_V120I	gyrA_D95Q	-0.0004	0.9541
gyrA_V120I	gyrA_D95Y	-0.0023	0.7447
gyrB_D429V	gyrA_S91A	-0.0001	0.992
gyrB_D429V	gyrA_S91F	0.0115	0.1065
gyrB_D429V	gyrA_S91I	-0.0007	0.9262
gyrB_D429V	gyrA_S91L	-0.0001	0.992
gyrB_D429V	gyrA_S91T	-0.002	0.7746
gyrB_D429V	gyrA_S91V	-0.0003	0.9631
gyrB_D429V	gyrA_S91Y	-0.0004	0.9589
gyrB_D429V	gyrA_A92P	-0.0005	0.9484
gyrB_D429V	gyrA_D95A	-0.0039	0.5812
gyrB_D429V	gyrA_D95E	-0.0001	0.9839
gyrB_D429V	gyrA_D95G	-0.0061	0.3905
gyrB_D429V	gyrA_D95H	-0.0001	0.9861
gyrB_D429V	gyrA_D95N	-0.0018	0.8025
gyrB_D429V	gyrA_D95Q	-0.0001	0.992
gyrB_D429V	gyrA_D95Y	-0.0004	0.9545
gyrB_D429V	gyrA_V120I	-0.0006	0.9356
gyrB_M436K	gyrA_S91A	-0.001	0.893
gyrB_M436K	gyrA_S91F	-0.1163	<.0001
gyrB_M436K	gyrA_S91I	-0.0029	0.6838
gyrB_M436K	gyrA_S91L	0.0531	<.0001
gyrB_M436K	gyrA_S91T	-0.0272	0.0001
gyrB_M436K	gyrA_S91V	0.2432	<.0001
gyrB_M436K	gyrA_S91Y	0.0163	0.0223
gyrB_M436K	gyrA_A92P	0.0445	<.0001
gyrB_M436K	gyrA_D95A	-0.049	<.0001
gyrB_M436K	gyrA_D95E	0.1061	<.0001
gyrB_M436K	gyrA_D95G	-0.0808	<.0001
gyrB_M436K	gyrA_D95H	-0.0017	0.8158
gyrB_M436K	gyrA_D95N	-0.0126	0.0785
gyrB_M436K	gyrA_D95Q	0.0531	<.0001
gyrB_M436K	gyrA_D95Y	0.0328	<.0001
gyrB_M436K	gyrA_V120I	0.0194	0.0066
gyrB_M436K	gyrB_D429V	-0.0014	0.848
parC_G85C	gyrA_S91A	-0.0005	0.9427
parC_G85C	gyrA_S91F	0.0719	<.0001
parC_G85C	gyrA_S91I	-0.0047	0.5094
parC_G85C	gyrA_S91L	-0.0005	0.9427
parC_G85C	gyrA_S91T	-0.0146	0.0411
parC_G85C	gyrA_S91V	-0.0023	0.7419
parC_G85C	gyrA_S91Y	-0.0026	0.7139
parC_G85C	gyrA_A92P	-0.0033	0.6452
parC_G85C	gyrA_D95A	0.0707	<.0001
parC_G85C	gyrA_D95E	-0.001	0.8857
parC_G85C	gyrA_D95G	0.0285	<.0001
parC_G85C	gyrA_D95H	-0.0009	0.901
parC_G85C	gyrA_D95N	-0.0044	0.5355
parC_G85C	gyrA_D95Q	-0.0005	0.9427
parC_G85C	gyrA_D95Y	-0.0029	0.6842
parC_G85C	gyrA_V120I	-0.0041	0.5618
parC_G85C	gyrB_D429V	-0.0007	0.9191
parC_G85C	gyrB_M436K	-0.0097	0.1705
parC_G85D	gyrA_S91A	-0.0003	0.9618
parC_G85D	gyrA_S91F	0.0546	<.0001
parC_G85D	gyrA_S91I	-0.0031	0.6601
parC_G85D	gyrA_S91L	-0.0003	0.9618
parC_G85D	gyrA_S91T	-0.0097	0.1735
parC_G85D	gyrA_S91V	-0.0016	0.8262
parC_G85D	gyrA_S91Y	-0.0017	0.807
parC_G85D	gyrA_A92P	0.0911	<.0001
parC_G85D	gyrA_D95A	0.0222	0.0019
parC_G85D	gyrA_D95E	-0.0007	0.9237
parC_G85D	gyrA_D95G	0.0477	<.0001
parC_G85D	gyrA_D95H	-0.0006	0.9339
parC_G85D	gyrA_D95N	-0.0085	0.2348
parC_G85D	gyrA_D95Q	-0.0003	0.9618
parC_G85D	gyrA_D95Y	-0.0019	0.7863
parC_G85D	gyrA_V120I	-0.0028	0.699
parC_G85D	gyrB_D429V	-0.0005	0.9463
parC_G85D	gyrB_M436K	-0.0064	0.3634
parC_G85D	parC_G85C	-0.0034	0.6304
parC_G85S	gyrA_S91A	-0.0002	0.9739
parC_G85S	gyrA_S91F	-0.0286	<.0001
parC_G85S	gyrA_S91I	-0.0021	0.764
parC_G85S	gyrA_S91L	-0.0002	0.9739
parC_G85S	gyrA_S91T	-0.0066	0.3528
parC_G85S	gyrA_S91V	-0.0011	0.8809
parC_G85S	gyrA_S91Y	-0.0012	0.8675
parC_G85S	gyrA_A92P	-0.0015	0.834
parC_G85S	gyrA_D95A	-0.0128	0.0736
parC_G85S	gyrA_D95E	-0.0005	0.9479
parC_G85S	gyrA_D95G	-0.0198	0.0054
parC_G85S	gyrA_D95H	-0.0004	0.9548
parC_G85S	gyrA_D95N	-0.0058	0.4173
parC_G85S	gyrA_D95Q	-0.0002	0.9739
parC_G85S	gyrA_D95Y	-0.0013	0.8532
parC_G85S	gyrA_V120I	-0.0019	0.7918
parC_G85S	gyrB_D429V	-0.0003	0.9633
parC_G85S	gyrB_M436K	0.2401	<.0001
parC_G85S	parC_G85C	-0.0023	0.7425
parC_G85S	parC_G85D	-0.0015	0.8275
parC_D86N	gyrA_S91A	-0.0019	0.7923
parC_D86N	gyrA_S91F	0.2942	<.0001
parC_D86N	gyrA_S91I	-0.0172	0.0156
parC_D86N	gyrA_S91L	-0.0019	0.7923
parC_D86N	gyrA_S91T	-0.0534	<.0001
parC_D86N	gyrA_S91V	-0.0086	0.2274
parC_D86N	gyrA_S91Y	0.0245	0.0006
parC_D86N	gyrA_A92P	-0.012	0.0915
parC_D86N	gyrA_D95A	0.2808	<.0001
parC_D86N	gyrA_D95E	-0.0038	0.5985
parC_D86N	gyrA_D95G	0.1134	<.0001
parC_D86N	gyrA_D95H	-0.0033	0.6484
parC_D86N	gyrA_D95N	-0.0045	0.5321
parC_D86N	gyrA_D95Q	-0.0019	0.7923
parC_D86N	gyrA_D95Y	-0.0106	0.1361
parC_D86N	gyrA_V120I	-0.0152	0.0334
parC_D86N	gyrB_D429V	-0.0026	0.7107
parC_D86N	gyrB_M436K	-0.0355	<.0001
parC_D86N	parC_G85C	-0.0188	0.0079
parC_D86N	parC_G85D	-0.0125	0.0781
parC_D86N	parC_G85S	-0.0085	0.229
parC_S87A	gyrA_S91A	-0.0003	0.9673
parC_S87A	gyrA_S91F	-0.0359	<.0001
parC_S87A	gyrA_S91I	-0.0027	0.7065
parC_S87A	gyrA_S91L	-0.0003	0.9673
parC_S87A	gyrA_S91T	-0.0083	0.2439
parC_S87A	gyrA_S91V	-0.0013	0.8509
parC_S87A	gyrA_S91Y	-0.0015	0.8343
parC_S87A	gyrA_A92P	0.0526	<.0001
parC_S87A	gyrA_D95A	-0.0087	0.2246
parC_S87A	gyrA_D95E	0.0865	<.0001
parC_S87A	gyrA_D95G	-0.0249	0.0005
parC_S87A	gyrA_D95H	-0.0005	0.9434
parC_S87A	gyrA_D95N	-0.0073	0.3091
parC_S87A	gyrA_D95Q	-0.0003	0.9673
parC_S87A	gyrA_D95Y	-0.0017	0.8165
parC_S87A	gyrA_V120I	-0.0024	0.7406
parC_S87A	gyrB_D429V	-0.0004	0.954
parC_S87A	gyrB_M436K	0.3011	<.0001
parC_S87A	parC_G85C	-0.0029	0.6804
parC_S87A	parC_G85D	-0.0019	0.7847
parC_S87A	parC_G85S	-0.0013	0.852
parC_S87A	parC_D86N	-0.0107	0.1314
parC_S87C	gyrA_S91A	-0.0002	0.9795
parC_S87C	gyrA_S91F	0.0293	<.0001
parC_S87C	gyrA_S91I	-0.0017	0.8133
parC_S87C	gyrA_S91L	-0.0002	0.9795
parC_S87C	gyrA_S91T	-0.0052	0.4648
parC_S87C	gyrA_S91V	-0.0008	0.9061
parC_S87C	gyrA_S91Y	-0.0009	0.8956
parC_S87C	gyrA_A92P	-0.0012	0.8691
parC_S87C	gyrA_D95A	0.0659	<.0001
parC_S87C	gyrA_D95E	-0.0004	0.959
parC_S87C	gyrA_D95G	-0.0156	0.0285
parC_S87C	gyrA_D95H	-0.0003	0.9645
parC_S87C	gyrA_D95N	-0.0046	0.5234
parC_S87C	gyrA_D95Q	-0.0002	0.9795
parC_S87C	gyrA_D95Y	-0.001	0.8842
parC_S87C	gyrA_V120I	-0.0015	0.8355
parC_S87C	gyrB_D429V	-0.0003	0.9712
parC_S87C	gyrB_M436K	-0.0035	0.6254
parC_S87C	parC_G85C	-0.0018	0.7961
parC_S87C	parC_G85D	-0.0012	0.8639
parC_S87C	parC_G85S	-0.0008	0.9068
parC_S87C	parC_D86N	-0.0067	0.344
parC_S87C	parC_S87A	-0.001	0.8833
parC_S87I	gyrA_S91A	-0.0007	0.9199
parC_S87I	gyrA_S91F	0.1096	<.0001
parC_S87I	gyrA_S91I	0.0247	0.0005
parC_S87I	gyrA_S91L	0.0709	<.0001
parC_S87I	gyrA_S91T	-0.0204	0.0042
parC_S87I	gyrA_S91V	-0.0033	0.6447
parC_S87I	gyrA_S91Y	-0.0037	0.6078
parC_S87I	gyrA_A92P	-0.0046	0.5191
parC_S87I	gyrA_D95A	0.006	0.4015
parC_S87I	gyrA_D95E	-0.0014	0.8406
parC_S87I	gyrA_D95G	0.0022	0.7537
parC_S87I	gyrA_D95H	-0.0012	0.8617
parC_S87I	gyrA_D95N	0.3007	<.0001
parC_S87I	gyrA_D95Q	-0.0007	0.9199
parC_S87I	gyrA_D95Y	0.0466	<.0001
parC_S87I	gyrA_V120I	-0.0058	0.4167
parC_S87I	gyrB_D429V	-0.001	0.8861
parC_S87I	gyrB_M436K	-0.0062	0.3846
parC_S87I	parC_G85C	-0.0072	0.306
parC_S87I	parC_G85D	-0.0048	0.4972
parC_S87I	parC_G85S	-0.0033	0.643
parC_S87I	parC_D86N	-0.0123	0.0834
parC_S87I	parC_S87A	-0.0041	0.5611
parC_S87I	parC_S87C	-0.0026	0.7154
parC_S87N	gyrA_S91A	-0.0013	0.8545
parC_S87N	gyrA_S91F	0.2093	<.0001
parC_S87N	gyrA_S91I	-0.012	0.0921
parC_S87N	gyrA_S91L	-0.0013	0.8545
parC_S87N	gyrA_S91T	-0.0372	<.0001
parC_S87N	gyrA_S91V	-0.006	0.4004
parC_S87N	gyrA_S91Y	-0.0067	0.3494
parC_S87N	gyrA_A92P	0.1361	<.0001
parC_S87N	gyrA_D95A	0.3964	<.0001
parC_S87N	gyrA_D95E	-0.0026	0.7138
parC_S87N	gyrA_D95G	-0.0803	<.0001
parC_S87N	gyrA_D95H	-0.0023	0.7507
parC_S87N	gyrA_D95N	0.0026	0.7124
parC_S87N	gyrA_D95Q	-0.0013	0.8545
parC_S87N	gyrA_D95Y	0.1206	<.0001
parC_S87N	gyrA_V120I	-0.0106	0.1386
parC_S87N	gyrB_D429V	-0.0018	0.7969
parC_S87N	gyrB_M436K	-0.0246	0.0005
parC_S87N	parC_G85C	-0.0131	0.065
parC_S87N	parC_G85D	-0.0087	0.2209
parC_S87N	parC_G85S	-0.0059	0.4033
parC_S87N	parC_D86N	-0.0478	<.0001
parC_S87N	parC_S87A	-0.0074	0.2947
parC_S87N	parC_S87C	-0.0047	0.5109
parC_S87N	parC_S87I	-0.0184	0.0092
parC_S87R	gyrA_S91A	-0.004	0.5708
parC_S87R	gyrA_S91F	0.6409	<.0001
parC_S87R	gyrA_S91I	-0.0353	<.0001
parC_S87R	gyrA_S91L	-0.004	0.5708
parC_S87R	gyrA_S91T	-0.1149	<.0001
parC_S87R	gyrA_S91V	-0.0185	0.0093
parC_S87R	gyrA_S91Y	-0.0206	0.0038
parC_S87R	gyrA_A92P	-0.0155	0.0296
parC_S87R	gyrA_D95A	0.106	<.0001
parC_S87R	gyrA_D95E	-0.0081	0.2569
parC_S87R	gyrA_D95G	0.5907	<.0001
parC_S87R	gyrA_D95H	-0.007	0.3262
parC_S87R	gyrA_D95N	0.1221	<.0001
parC_S87R	gyrA_D95Q	-0.004	0.5708
parC_S87R	gyrA_D95Y	-0.0199	0.0052
parC_S87R	gyrA_V120I	-0.0326	<.0001
parC_S87R	gyrB_D429V	0.0177	0.0126
parC_S87R	gyrB_M436K	-0.0767	<.0001
parC_S87R	parC_G85C	-0.0094	0.1819
parC_S87R	parC_G85D	0.0815	<.0001
parC_S87R	parC_G85S	-0.0184	0.0094
parC_S87R	parC_D86N	-0.1486	<.0001
parC_S87R	parC_S87A	-0.023	0.0011
parC_S87R	parC_S87C	-0.0145	0.0411
parC_S87R	parC_S87I	-0.0572	<.0001
parC_S87R	parC_S87N	-0.1032	<.0001
parC_S87Y	gyrA_S91A	-0.0001	0.992
parC_S87Y	gyrA_S91F	0.0115	0.1066
parC_S87Y	gyrA_S91I	-0.0007	0.9262
parC_S87Y	gyrA_S91L	-0.0001	0.992
parC_S87Y	gyrA_S91T	-0.002	0.7744
parC_S87Y	gyrA_S91V	-0.0003	0.9631
parC_S87Y	gyrA_S91Y	-0.0004	0.959
parC_S87Y	gyrA_A92P	-0.0005	0.9485
parC_S87Y	gyrA_D95A	0.011	0.1245
parC_S87Y	gyrA_D95E	-0.0001	0.9839
parC_S87Y	gyrA_D95G	0.0052	0.4621
parC_S87Y	gyrA_D95H	-0.0001	0.9861
parC_S87Y	gyrA_D95N	-0.0018	0.8024
parC_S87Y	gyrA_D95Q	-0.0001	0.992
parC_S87Y	gyrA_D95Y	-0.0004	0.9545
parC_S87Y	gyrA_V120I	-0.0006	0.9351
parC_S87Y	gyrB_D429V	-0.0001	0.9887
parC_S87Y	gyrB_M436K	-0.0014	0.8482
parC_S87Y	parC_G85C	-0.0007	0.9193
parC_S87Y	parC_G85D	-0.0005	0.9464
parC_S87Y	parC_G85S	-0.0003	0.9634
parC_S87Y	parC_D86N	-0.0026	0.7106
parC_S87Y	parC_S87A	-0.0004	0.9541
parC_S87Y	parC_S87C	-0.0003	0.9712
parC_S87Y	parC_S87I	-0.001	0.8863
parC_S87Y	parC_S87N	-0.0018	0.7966
parC_S87Y	parC_S87R	-0.0057	0.4232
parC_S88P	gyrA_S91A	-0.001	0.8846
parC_S88P	gyrA_S91F	0.1635	<.0001
parC_S88P	gyrA_S91I	0.0069	0.3303
parC_S88P	gyrA_S91L	-0.001	0.8846
parC_S88P	gyrA_S91T	-0.0294	<.0001
parC_S88P	gyrA_S91V	-0.0047	0.5057
parC_S88P	gyrA_S91Y	-0.0053	0.4589
parC_S88P	gyrA_A92P	-0.0066	0.3521
parC_S88P	gyrA_D95A	-0.0028	0.6947
parC_S88P	gyrA_D95E	-0.0021	0.7715
parC_S88P	gyrA_D95G	-0.0656	<.0001
parC_S88P	gyrA_D95H	-0.0018	0.8015
parC_S88P	gyrA_D95N	0.6455	<.0001
parC_S88P	gyrA_D95Q	-0.001	0.8846
parC_S88P	gyrA_D95Y	-0.0059	0.4111
parC_S88P	gyrA_V120I	-0.0084	0.2411
parC_S88P	gyrB_D429V	0.069	<.0001
parC_S88P	gyrB_M436K	-0.0197	0.0056
parC_S88P	parC_G85C	-0.0104	0.1421
parC_S88P	parC_G85D	-0.0069	0.3303
parC_S88P	parC_G85S	-0.0047	0.5063
parC_S88P	parC_D86N	-0.0265	0.0002
parC_S88P	parC_S87A	-0.0059	0.4046
parC_S88P	parC_S87C	-0.0037	0.6011
parC_S88P	parC_S87I	-0.0147	0.0384
parC_S88P	parC_S87N	-0.0104	0.1406
parC_S88P	parC_S87R	0.1984	<.0001
parC_S88P	parC_S87Y	-0.0015	0.8376
parC_A89T	gyrA_S91A	-0.0001	0.9873
parC_A89T	gyrA_S91F	0.0182	0.0107
parC_A89T	gyrA_S91I	-0.001	0.8836
parC_A89T	gyrA_S91L	-0.0001	0.9873
parC_A89T	gyrA_S91T	-0.0032	0.6504
parC_A89T	gyrA_S91V	-0.0005	0.9417
parC_A89T	gyrA_S91Y	-0.0006	0.9352
parC_A89T	gyrA_A92P	-0.0007	0.9186
parC_A89T	gyrA_D95A	0.0314	<.0001
parC_A89T	gyrA_D95E	-0.0002	0.9746
parC_A89T	gyrA_D95G	-0.0025	0.7268
parC_A89T	gyrA_D95H	-0.0002	0.978
parC_A89T	gyrA_D95N	-0.0028	0.6924
parC_A89T	gyrA_D95Q	-0.0001	0.9873
parC_A89T	gyrA_D95Y	-0.0006	0.9281
parC_A89T	gyrA_V120I	-0.0009	0.8975
parC_A89T	gyrB_D429V	-0.0002	0.9804
parC_A89T	gyrB_M436K	-0.0024	0.7402
parC_A89T	parC_G85C	0.242	<.0001
parC_A89T	parC_G85D	-0.0008	0.9073
parC_A89T	parC_G85S	-0.0006	0.9366
parC_A89T	parC_D86N	-0.0045	0.5204
parC_A89T	parC_S87A	-0.0007	0.9206
parC_A89T	parC_S87C	-0.0004	0.9501
parC_A89T	parC_S87I	-0.0018	0.8044
parC_A89T	parC_S87N	-0.0032	0.6552
parC_A89T	parC_S87R	-0.0098	0.1654
parC_A89T	parC_S87Y	-0.0002	0.9804
parC_A89T	parC_S88P	-0.0025	0.7225
parC_E91A	gyrA_S91A	-0.0001	0.992
parC_E91A	gyrA_S91F	0.0115	0.1066
parC_E91A	gyrA_S91I	-0.0007	0.9262
parC_E91A	gyrA_S91L	-0.0001	0.992
parC_E91A	gyrA_S91T	-0.002	0.7744
parC_E91A	gyrA_S91V	-0.0003	0.9631
parC_E91A	gyrA_S91Y	-0.0004	0.959
parC_E91A	gyrA_A92P	-0.0005	0.9485
parC_E91A	gyrA_D95A	0.0258	0.0003
parC_E91A	gyrA_D95E	-0.0001	0.9839
parC_E91A	gyrA_D95G	-0.0061	0.3906
parC_E91A	gyrA_D95H	-0.0001	0.9861
parC_E91A	gyrA_D95N	-0.0018	0.8024
parC_E91A	gyrA_D95Q	-0.0001	0.992
parC_E91A	gyrA_D95Y	-0.0004	0.9545
parC_E91A	gyrA_V120I	-0.0006	0.9351
parC_E91A	gyrB_D429V	-0.0001	0.9887
parC_E91A	gyrB_M436K	-0.0014	0.8482
parC_E91A	parC_G85C	-0.0007	0.9193
parC_E91A	parC_G85D	-0.0005	0.9464
parC_E91A	parC_G85S	-0.0003	0.9634
parC_E91A	parC_D86N	-0.0026	0.7106
parC_E91A	parC_S87A	-0.0004	0.9541
parC_E91A	parC_S87C	-0.0003	0.9712
parC_E91A	parC_S87I	-0.001	0.8863
parC_E91A	parC_S87N	0.0265	0.0002
parC_E91A	parC_S87R	-0.0057	0.4232
parC_E91A	parC_S87Y	-0.0001	0.9887
parC_E91A	parC_S88P	-0.0015	0.8376
parC_E91A	parC_A89T	-0.0002	0.9804
parC_E91D	gyrA_S91A	-0.0003	0.9644
parC_E91D	gyrA_S91F	-0.0391	<.0001
parC_E91D	gyrA_S91I	-0.0029	0.6823
parC_E91D	gyrA_S91L	-0.0003	0.9644
parC_E91D	gyrA_S91T	-0.009	0.2052
parC_E91D	gyrA_S91V	-0.0015	0.8381
parC_E91D	gyrA_S91Y	-0.0016	0.8201
parC_E91D	gyrA_A92P	0.0731	<.0001
parC_E91D	gyrA_D95A	-0.0106	0.1355
parC_E91D	gyrA_D95E	0.1597	<.0001
parC_E91D	gyrA_D95G	-0.0271	0.0001
parC_E91D	gyrA_D95H	-0.0006	0.9385
parC_E91D	gyrA_D95N	-0.0079	0.2687
parC_E91D	gyrA_D95Q	-0.0003	0.9644
parC_E91D	gyrA_D95Y	-0.0018	0.8008
parC_E91D	gyrA_V120I	0.0173	0.015
parC_E91D	gyrB_D429V	-0.0004	0.95
parC_E91D	gyrB_M436K	0.3274	<.0001
parC_E91D	parC_G85C	-0.0032	0.6542
parC_E91D	parC_G85D	-0.0021	0.7664
parC_E91D	parC_G85S	-0.0014	0.8393
parC_E91D	parC_D86N	-0.0116	0.101
parC_E91D	parC_S87A	0.9197	<.0001
parC_E91D	parC_S87C	-0.0011	0.8732
parC_E91D	parC_S87I	-0.0045	0.5274
parC_E91D	parC_S87N	-0.0081	0.2546
parC_E91D	parC_S87R	-0.0251	0.0004
parC_E91D	parC_S87Y	-0.0004	0.9501
parC_E91D	parC_S88P	-0.0064	0.3648
parC_E91D	parC_A89T	-0.0008	0.9137
parC_E91D	parC_E91A	-0.0004	0.9501
parC_E91G	gyrA_S91A	-0.0018	0.8001
parC_E91G	gyrA_S91F	0.2868	<.0001
parC_E91G	gyrA_S91I	-0.0166	0.02
parC_E91G	gyrA_S91L	-0.0018	0.8001
parC_E91G	gyrA_S91T	-0.0513	<.0001
parC_E91G	gyrA_S91V	-0.0083	0.2457
parC_E91G	gyrA_S91Y	-0.0092	0.1964
parC_E91G	gyrA_A92P	0.0025	0.7278
parC_E91G	gyrA_D95A	-0.0408	<.0001
parC_E91G	gyrA_D95E	-0.0036	0.6126
parC_E91G	gyrA_D95G	0.3337	<.0001
parC_E91G	gyrA_D95H	-0.0031	0.661
parC_E91G	gyrA_D95N	0.0499	<.0001
parC_E91G	gyrA_D95Q	-0.0018	0.8001
parC_E91G	gyrA_D95Y	0.0004	0.9573
parC_E91G	gyrA_V120I	-0.0146	0.0409
parC_E91G	gyrB_D429V	-0.0025	0.7205
parC_E91G	gyrB_M436K	-0.0311	<.0001
parC_E91G	parC_G85C	-0.0181	0.0105
parC_E91G	parC_G85D	-0.012	0.0896
parC_E91G	parC_G85S	-0.0082	0.2465
parC_E91G	parC_D86N	-0.0663	<.0001
parC_E91G	parC_S87A	-0.0103	0.1462
parC_E91G	parC_S87C	-0.0065	0.362
parC_E91G	parC_S87I	0.0692	<.0001
parC_E91G	parC_S87N	0.0316	<.0001
parC_E91G	parC_S87R	-0.1431	<.0001
parC_E91G	parC_S87Y	-0.0025	0.7208
parC_E91G	parC_S88P	-0.0129	0.0686
parC_E91G	parC_A89T	-0.0044	0.5358
parC_E91G	parC_E91A	-0.0025	0.7208
parC_E91G	parC_E91D	-0.0112	0.1141
parC_E91K	gyrA_S91A	-0.0006	0.9301
parC_E91K	gyrA_S91F	0.1	<.0001
parC_E91K	gyrA_S91I	-0.0057	0.4207
parC_E91K	gyrA_S91L	-0.0006	0.9301
parC_E91K	gyrA_S91T	-0.0178	0.0127
parC_E91K	gyrA_S91V	-0.0029	0.6877
parC_E91K	gyrA_S91Y	-0.0032	0.6547
parC_E91K	gyrA_A92P	0.0344	<.0001
parC_E91K	gyrA_D95A	0.1746	<.0001
parC_E91K	gyrA_D95E	-0.0013	0.8608
parC_E91K	gyrA_D95G	-0.0308	<.0001
parC_E91K	gyrA_D95H	-0.0011	0.8793
parC_E91K	gyrA_D95N	0.0151	0.0336
parC_E91K	gyrA_D95Q	-0.0006	0.9301
parC_E91K	gyrA_D95Y	0.04	<.0001
parC_E91K	gyrA_V120I	-0.005	0.479
parC_E91K	gyrB_D429V	-0.0009	0.9022
parC_E91K	gyrB_M436K	-0.0118	0.0972
parC_E91K	parC_G85C	-0.0062	0.3784
parC_E91K	parC_G85D	-0.0041	0.559
parC_E91K	parC_G85S	-0.0028	0.69
parC_E91K	parC_D86N	-0.0228	0.0013
parC_E91K	parC_S87A	-0.0035	0.6169
parC_E91K	parC_S87C	-0.0022	0.7537
parC_E91K	parC_S87I	-0.0088	0.2139
parC_E91K	parC_S87N	0.428	<.0001
parC_E91K	parC_S87R	-0.0493	<.0001
parC_E91K	parC_S87Y	-0.0009	0.9021
parC_E91K	parC_S88P	-0.0126	0.0747
parC_E91K	parC_A89T	-0.0015	0.8312
parC_E91K	parC_E91A	-0.0009	0.9021
parC_E91K	parC_E91D	-0.0038	0.5866
parC_E91K	parC_E91G	-0.022	0.0019
parC_E91Q	gyrA_S91A	-0.0007	0.9247
parC_E91Q	gyrA_S91F	0.1078	<.0001
parC_E91Q	gyrA_S91I	-0.0062	0.3856
parC_E91Q	gyrA_S91L	-0.0007	0.9247
parC_E91Q	gyrA_S91T	-0.0191	0.0072
parC_E91Q	gyrA_S91V	-0.0031	0.6649
parC_E91Q	gyrA_S91Y	-0.0034	0.6298
parC_E91Q	gyrA_A92P	0.0195	0.0063
parC_E91Q	gyrA_D95A	0.1892	<.0001
parC_E91Q	gyrA_D95E	-0.0013	0.8501
parC_E91Q	gyrA_D95G	-0.0194	0.0065
parC_E91Q	gyrA_D95H	-0.0012	0.87
parC_E91Q	gyrA_D95N	-0.0167	0.0191
parC_E91Q	gyrA_D95Q	-0.0007	0.9247
parC_E91Q	gyrA_D95Y	-0.0038	0.5928
parC_E91Q	gyrA_V120I	-0.0054	0.4456
parC_E91Q	gyrB_D429V	-0.0009	0.8943
parC_E91Q	gyrB_M436K	-0.0127	0.0729
parC_E91Q	parC_G85C	-0.0067	0.3424
parC_E91Q	parC_G85D	-0.0045	0.5289
parC_E91Q	parC_G85S	-0.003	0.6673
parC_E91Q	parC_D86N	-0.0246	0.0005
parC_E91Q	parC_S87A	-0.0038	0.5899
parC_E91Q	parC_S87C	-0.0024	0.7352
parC_E91Q	parC_S87I	-0.0095	0.1805
parC_E91Q	parC_S87N	0.4625	<.0001
parC_E91Q	parC_S87R	-0.0531	<.0001
parC_E91Q	parC_S87Y	-0.0009	0.8945
parC_E91Q	parC_S88P	-0.0136	0.0548
parC_E91Q	parC_A89T	-0.0016	0.8183
parC_E91Q	parC_E91A	-0.0009	0.8945
parC_E91Q	parC_E91D	-0.0041	0.5578
parC_E91Q	parC_E91G	-0.0237	0.0008
parC_E91Q	parC_E91K	-0.0082	0.2491
parC_A92T	gyrA_S91A	-0.0001	0.9943
parC_A92T	gyrA_S91F	-0.0062	0.3809
parC_A92T	gyrA_S91I	-0.0005	0.9478
parC_A92T	gyrA_S91L	-0.0001	0.9943
parC_A92T	gyrA_S91T	-0.0014	0.8394
parC_A92T	gyrA_S91V	-0.0002	0.9739
parC_A92T	gyrA_S91Y	-0.0003	0.971
parC_A92T	gyrA_A92P	-0.0003	0.9635
parC_A92T	gyrA_D95A	-0.0028	0.6964
parC_A92T	gyrA_D95E	-0.0001	0.9886
parC_A92T	gyrA_D95G	-0.0043	0.5438
parC_A92T	gyrA_D95H	-0.0001	0.9901
parC_A92T	gyrA_D95N	-0.0013	0.8596
parC_A92T	gyrA_D95Q	-0.0001	0.9943
parC_A92T	gyrA_D95Y	-0.0003	0.9678
parC_A92T	gyrA_V120I	-0.0004	0.9541
parC_A92T	gyrB_D429V	-0.0001	0.992
parC_A92T	gyrB_M436K	0.0524	<.0001
parC_A92T	parC_G85C	-0.0005	0.9429
parC_A92T	parC_G85D	-0.0003	0.9621
parC_A92T	parC_G85S	-0.0002	0.9741
parC_A92T	parC_D86N	-0.0019	0.793
parC_A92T	parC_S87A	-0.0003	0.9675
parC_A92T	parC_S87C	-0.0002	0.9796
parC_A92T	parC_S87I	-0.0007	0.9195
parC_A92T	parC_S87N	-0.0013	0.8554
parC_A92T	parC_S87R	-0.004	0.5712
parC_A92T	parC_S87Y	-0.0001	0.992
parC_A92T	parC_S88P	-0.001	0.8847
parC_A92T	parC_A89T	-0.0001	0.9862
parC_A92T	parC_E91A	-0.0001	0.992
parC_A92T	parC_E91D	-0.0003	0.9647
parC_A92T	parC_E91G	-0.0018	0.8005
parC_A92T	parC_E91K	-0.0006	0.9307
parC_A92T	parC_E91Q	-0.0007	0.9253
parC_R116H	gyrA_S91A	-0.0002	0.9829
parC_R116H	gyrA_S91F	-0.0187	0.0085
parC_R116H	gyrA_S91I	-0.0014	0.8442
parC_R116H	gyrA_S91L	-0.0002	0.9829
parC_R116H	gyrA_S91T	-0.0043	0.5431
parC_R116H	gyrA_S91V	-0.0007	0.9219
parC_R116H	gyrA_S91Y	0.5881	<.0001
parC_R116H	gyrA_A92P	-0.001	0.8909
parC_R116H	gyrA_D95A	-0.0083	0.2417
parC_R116H	gyrA_D95E	-0.0003	0.9659
parC_R116H	gyrA_D95G	-0.013	0.0685
parC_R116H	gyrA_D95H	-0.0003	0.9704
parC_R116H	gyrA_D95N	-0.0038	0.5955
parC_R116H	gyrA_D95Q	-0.0002	0.9829
parC_R116H	gyrA_D95Y	-0.0009	0.9036
parC_R116H	gyrA_V120I	-0.0012	0.8628
parC_R116H	gyrB_D429V	-0.0002	0.976
parC_R116H	gyrB_M436K	-0.0029	0.6846
parC_R116H	parC_G85C	-0.0015	0.8298
parC_R116H	parC_G85D	-0.001	0.8866
parC_R116H	parC_G85S	-0.0007	0.9224
parC_R116H	parC_D86N	-0.0056	0.4311
parC_R116H	parC_S87A	-0.0009	0.9028
parC_R116H	parC_S87C	-0.0005	0.939
parC_R116H	parC_S87I	-0.0021	0.7616
parC_R116H	parC_S87N	-0.0039	0.5844
parC_R116H	parC_S87R	-0.012	0.0893
parC_R116H	parC_S87Y	-0.0002	0.976
parC_R116H	parC_S88P	-0.0031	0.6636
parC_R116H	parC_A89T	-0.0004	0.9585
parC_R116H	parC_E91A	-0.0002	0.976
parC_R116H	parC_E91D	-0.0009	0.8944
parC_R116H	parC_E91G	-0.0054	0.4482
parC_R116H	parC_E91K	-0.0018	0.7941
parC_R116H	parC_E91Q	-0.002	0.7785
parC_R116H	parC_A92T	-0.0002	0.9831
parE_G410V	gyrA_S91A	-0.0002	0.9752
parE_G410V	gyrA_S91F	0.0355	<.0001
parE_G410V	gyrA_S91I	-0.002	0.7765
parE_G410V	gyrA_S91L	-0.0002	0.9752
parE_G410V	gyrA_S91T	-0.0063	0.3768
parE_G410V	gyrA_S91V	-0.001	0.8921
parE_G410V	gyrA_S91Y	-0.0011	0.874
parE_G410V	gyrA_A92P	-0.0014	0.842
parE_G410V	gyrA_D95A	-0.0025	0.729
parE_G410V	gyrA_D95E	-0.0004	0.9504
parE_G410V	gyrA_D95G	-0.0041	0.5629
parE_G410V	gyrA_D95H	-0.0004	0.957
parE_G410V	gyrA_D95N	-0.0055	0.4404
parE_G410V	gyrA_D95Q	-0.0002	0.9752
parE_G410V	gyrA_D95Y	-0.0013	0.8603
parE_G410V	gyrA_V120I	-0.0018	0.8018
parE_G410V	gyrB_D429V	-0.0003	0.9642
parE_G410V	gyrB_M436K	-0.0043	0.5448
parE_G410V	parC_G85C	-0.0023	0.7482
parE_G410V	parC_G85D	-0.0015	0.8314
parE_G410V	parC_G85S	-0.001	0.8844
parE_G410V	parC_D86N	-0.0083	0.24
parE_G410V	parC_S87A	-0.0013	0.8554
parE_G410V	parC_S87C	-0.0008	0.909
parE_G410V	parC_S87I	0.1078	<.0001
parE_G410V	parC_S87N	-0.0058	0.4142
parE_G410V	parC_S87R	-0.018	0.0113
parE_G410V	parC_S87Y	-0.0003	0.9642
parE_G410V	parC_S88P	-0.0046	0.516
parE_G410V	parC_A89T	-0.0006	0.9381
parE_G410V	parC_E91A	-0.0003	0.9642
parE_G410V	parC_E91D	-0.0014	0.8429
parE_G410V	parC_E91G	-0.008	0.2577
parE_G410V	parC_E91K	-0.0028	0.6967
parE_G410V	parC_E91Q	-0.003	0.6745
parE_G410V	parC_A92T	-0.0002	0.9747
parE_G410V	parC_R116H	-0.0007	0.9242
CIP_MIC	gyrA_S91A	.	.
CIP_MIC	gyrA_S91F	0.8508	<.0001		Yes
CIP_MIC	gyrA_S91I	0.0055	0.5361
CIP_MIC	gyrA_S91L	.	.
CIP_MIC	gyrA_S91T	-0.0256	0.0038
CIP_MIC	gyrA_S91V	0.0036	0.6814
CIP_MIC	gyrA_S91Y	0.0105	0.2369
CIP_MIC	gyrA_A92P	0.0331	0.0002
CIP_MIC	gyrA_D95A	0.2746	<.0001		Yes
CIP_MIC	gyrA_D95E	.	.
CIP_MIC	gyrA_D95G	0.6488	<.0001		Yes
CIP_MIC	gyrA_D95H	.	.
CIP_MIC	gyrA_D95N	0.1771	<.0001		Yes
CIP_MIC	gyrA_D95Q	.	.
CIP_MIC	gyrA_D95Y	0.0341	0.0001
CIP_MIC	gyrA_V120I	-0.0157	0.0764
CIP_MIC	gyrB_D429V	0.0061	0.4876
CIP_MIC	gyrB_M436K	-0.005	0.5725
CIP_MIC	parC_G85C	0.0565	<.0001
CIP_MIC	parC_G85D	0.0677	<.0001
CIP_MIC	parC_G85S	.	.
CIP_MIC	parC_D86N	0.1799	<.0001
CIP_MIC	parC_S87A	.	.
CIP_MIC	parC_S87C	0.0267	0.0024
CIP_MIC	parC_S87I	0.0928	<.0001
CIP_MIC	parC_S87N	0.1364	<.0001
CIP_MIC	parC_S87R	0.6212	<.0001
CIP_MIC	parC_S87Y	0.0159	0.0711
CIP_MIC	parC_S88P	0.1558	<.0001
CIP_MIC	parC_A89T	0.0148	0.0937
CIP_MIC	parC_E91A	0.0041	0.6433
CIP_MIC	parC_E91D	-0.009	0.3085
CIP_MIC	parC_E91G	0.2316	<.0001
CIP_MIC	parC_E91K	0.0748	<.0001
CIP_MIC	parC_E91Q	0.056	<.0001
CIP_MIC	parC_A92T	.	.
CIP_MIC	parC_R116H	.	.
CIP_MIC	parE_G410V	0.0139	0.1149

## Sheet: Supplementary Table 4
	Supplementary Table 4: Overview of the number of isolates, ST-types, ciprofloxacin SIR profiles and country of isolation.
	MLST	CIP resistance	Africa	Asia	Europe	North America	Oceania	South America	NA	Total no. of isolates
	1579			56	251	197	219	1	19	743
		HLR		51	4	4			2	61
		I			1	2				3
		R		4	6	21	5		1	37
		S			91	78	214	1	16	400
		NA		1	149	92				242
	1580			15	315	170	17	3	39	559
		HLR		5	3					8
		I			1					1
		R		9	3	2				14
		S			53	145	17	3	39	257
		NA		1	255	23				279
	1582			11	53	6	15		2	87
		HLR			9					9
		R		10	11	6	15		1	43
		S			3					3
		NA		1	30				1	32
	1583		5	38	41	4	11	4	2	105
		HLR			1					1
		R		24	14		7	2	1	48
		S	3	2	6	2	3			16
		NA	2	12	20	2	1	2	1	40
	1584				247	109	39	2	7	404
		R			4	1	1		1	7
		S			131	78	38	2	6	255
		NA			112	30				142
	1585		4		13	19			5	41
		S	4		3	14			5	26
		NA			10	5				15
	1587			2	72	8	21		1	104
		HLR			3					3
		I				2				2
		R		1	59	3	19		1	83
		S					2			2
		NA		1	10	3				14
	1588		5	69	208	53	20	17	18	390
		HLR		4	30	1		1	1	37
		R		38	92	40	19	16	15	220
		S	1		3					4
		NA	4	27	83	12	1		2	129
	1590			8	18	14	51		7	98
		HLR		3			2			5
		R		4	2	4				10
		S			3	10	47		6	66
		NA		1	13		2		1	17
	1591		4		5				1	10
		S	2		4					6
		NA	2		1				1	4
	1594			32	194	26	6		1	259
		HLR		3						3
		R			3					3
		S		28	112	22	6			168
		NA		1	79	4			1	85
	1595				41	11			5	57
		R				2				2
		S			20	9			1	30
		NA			21				4	25
	1596			12	102	1	10	4	1	130
		HLR		4						4
		R		2	6		1			9
		S		2	53		8	4		67
		NA		4	43	1	1		1	50
	1597			3	7	1	1		1	13
		HLR		1						1
		R		2	5		1			8
		S				1			1	2
		NA			2					2
	1599		41	4	175	6	20			246
		HLR					2			2
		R	4	4	3		1			12
		S			129	6	17			152
		NA	37		43					80
	1600			67	31	18	15		3	134
		HLR		15	3	3			1	22
		I			1					1
		R		35	8	4	1		1	49
		S			6	4	13			23
		NA		17	13	7	1		1	39
	1601			2	15	16	10		1	44
		R		2	3					5
		S			9	10	10		1	30
		NA			3	6				9
	1603		2	1			1			4
		HLR		1						1
		R					1			1
		S	2							2
	1889				18	2			1	21
		S			5	2			1	8
		NA			13					13
	1890			1		1	3			5
		R		1			3			4
		NA				1				1
	1891			2		1				3
		R		2						2
		NA				1				1
	1892			4	51				4	59
		S		4	25					29
		NA			26				4	30
	1893		61		122	100	7		18	308
		R	2		13					15
		S			37	70	6		17	130
		NA	59		72	30	1		1	163
	1894				4					4
		S			4					4
	1895			1						1
		NA		1						1
	1898				4					4
		R			4					4
	1899				9					9
		NA			9					9
	1900				2				1	3
		S			1					1
		NA			1				1	2
	1901			152	1073	1007	126	`	284	2677
		HLR		75	322	567	31	24	182	1201
		R		41	102	235	86	11	76	551
		S			11	1			1	13
		NA		36	638	204	9		25	912
	1902		2	27	23	11	3		4	70
		HLR		2						2
		R		14			2			16
		S	2	3	11	10			2	28
		NA		8	12	1	1		2	24
	1903		40	36	15	3	4		3	101
		HLR		8	2					10
		R		28	5	2	2		2	39
		S					1			1
		NA	40		8	1	1		1	51
	1904			8	2	4				14
		HLR		4		2				6
		R		3		2				5
		S			1					1
		NA		1	1					2
	1905			2						2
		S		2						2
	1906				4					4
		S			2					2
		NA			2					2
	1918				245	4	1		7	257
		S			9	2	1			12
		NA			236	2			7	245
	1919								1	1
		NA							1	1
	1920			16	2	11			6	35
		R		7						7
		S		2	2	11			5	20
		NA		7					1	8
	1921		1	3	8			2		14
		HLR			4					4
		R	1	2	3			2		8
		NA		1	1					2
	1924				1		1			2
		S			1		1			2
	1925			4	18					22
		R		3	16					19
		S			1					1
		NA		1	1					2
	1926				3				1	4
		S			1					1
		NA			2				1	3
	1927			12	3	5				20
		HLR		3						3
		I				2				2
		R		8						8
		S			1	3				4
		NA		1	2					3
	1928		1		1	2				4
		S	1							1
		NA			1	2				3
	1929				2					2
		S			2					2
	1931		6	2	12	3				23
		S	2	1	9	2				14
		NA	4	1	3	1				9
	1932		5	4		4				13
		HLR	3	2						5
		R	2							2
		S				4				4
		NA		2						2
	1963			2						2
		R		1						1
		NA		1						1
	1964				1					1
		NA			1					1
	6714			13		2				15
		HLR		1						1
		R		7						7
		NA		5		2				7
	6715			3					1	4
		R		1						1
		S		2						2
		NA							1	1
	6716				2				1	3
		R			2					2
		NA							1	1
	6719			1						1
		HLR		1						1
	6720								1	1
		R							1	1
	6721				2					2
		R			1					1
		NA			1					1
	6722					2				2
		S				2				2
	6723						1			1
		R					1			1
	6726			2	11		1			14
		S		2	8		1			11
		NA			3					3
	6808				3		2			5
		R			2		2			4
		NA			1					1
	6810			4		2				6
		S		4						4
		NA				2				2
	6812				2					2
		S			1					1
		NA			1					1
	6813			2						2
		R		2						2
	6957		1							1
		NA	1							1
	6959					5				5
		S				2				2
		NA				3				3
	6960			5	1					6
		HLR		1						1
		R		2						2
		NA		2	1					3
	6962					21			1	22
		S				13			1	14
		NA				8				8
	7356			6	1					7
		HLR		4						4
		R		2						2
		S			1					1
	7358			23						23
		HLR		4						4
		R		19						19
	7359			20	150		483			653
		R			1					1
		S		20	126		296			442
		NA			23		187			210
	7360			49	36	11	5		6	107
		HLR		16	17	5			5	43
		R		26	3	3	4		1	37
		NA		7	16	3	1			27
	7363		1	237	446	85	252	1	28	1050
		HLR		82	164	15	2	1	10	274
		R		47	88	12	230		9	386
		S	1	2	12		13			28
		NA		106	182	58	7		9	362
	7365			24	18	1	38			81
		HLR		9	2					11
		R		11	4	1	33			49
		S		2	3		2			7
		NA		2	9		3			14
	7367			44	10	12	11	4	5	86
		HLR		20		1				21
		R		21	1		10			32
		S			4	5		4	3	16
		NA		3	5	6	1		2	17
	7369			4	2					6
		S		4						4
		NA			2					2
	7370						2			2
		R					2			2
	7371			62	13	19	7		6	107
		HLR		4	7	16			2	29
		R		29	4	3	2		1	39
		S			1		4			5
		NA		29	1		1		3	34
	7819			28						28
		HLR		16						16
		R		12						12
	7822			65	227	16	14	2	3	327
		HLR		13	7	1			1	22
		R		38	97	7	14	2	1	159
		NA		14	123	8			1	146
	7823			11	47	6	11			75
		HLR		2	5	3				10
		R		6	21	2	10			39
		NA		3	21	1	1			26
	7826				11					11
		NA			11					11
	7827			111	199	45	37			392
		HLR		17	36	4				57
		R		79	47	18	31			175
		S		1			6			7
		NA		14	116	23				153
	7828			3		2	6		2	13
		HLR		2						2
		R		1		1	6		1	9
		S				1			1	2
	8109			7						7
		HLR		1						1
		R		3						3
		NA		3						3
	8110			4	2	8			1	15
		HLR		3	2	1			1	7
		R		1		1				2
		NA				6				6
	8111		1							1
		R	1							1
	8112		16	5	10				2	33
		R	2	3	4					9
		S	14	2	5					21
		NA			1				2	3
	8114				21	7			3	31
		R			2					2
		S			9	7			3	19
		NA			10					10
	8118			2						2
		HLR		2						2
	8120		2							2
		NA	2							2
	8122				225	36	86	1		348
		HLR			2					2
		I			3					3
		R			1					1
		S			111	10	86	1		208
		NA			108	26				134
	8123		4	23	6	1	3			37
		HLR		5	1					6
		R		11	1	1	1			14
		S	4		2		2			8
		NA		7	2					9
	8126			1	33	44	7		6	91
		R		1						1
		S			9	9	7		5	30
		NA			24	35			1	60
	8127				1	3	1		1	6
		S				2			1	3
		NA			1	1	1			3
	8129				2					2
		HLR			2					2
	8130			4	6	3	1		1	15
		R		4	3	3	1			11
		NA			3				1	4
	8131				2					2
		S			2					2
	8133		6				1	1		8
		HLR	1							1
		R	3				1	1		5
		NA	2							2
	8134			2	3	9		3		17
		R		2	1					3
		S				8		3		11
		NA			2	1				3
	8135				48					48
		S			30					30
		NA			18					18
	8136				4	1			1	6
		R			4	1			1	6
	8137				1					1
		HLR			1					1
	8139		4							4
		S	4							4
	8141			2			1			3
		R		2						2
		NA					1			1
	8142		2		1					3
		R			1					1
		S	2							2
	8143			7	195	46	191			439
		HLR		1	5					6
		R		4	136	17	189			346
		S			1	2				3
		NA		2	53	27	2			84
	8145			1	17		24	6		48
		R			7		22	6		35
		S		1	5		1			7
		NA			5		1			6
	8148				3					3
		S			1					1
		NA			2					2
	8149				9	7	1		4	21
		S			9	6	1		4	20
		NA				1				1
	8151			1	2					3
		HLR		1						1
		S			1					1
		NA			1					1
	8152				2					2
		S			2					2
	8153			8	3	22			4	37
		R		4	2	18			4	28
		NA		4	1	4				9
	8154				1	17				18
		HLR				1				1
		S			1	14				15
		NA				2				2
	8155						2			2
		S					2			2
	8156				276	40	304		1	621
		I			2					2
		R			9	2				11
		S			227	15	304		1	547
		NA			38	23				61
	8157			1						1
		R		1						1
	8160			2						2
		R		2						2
	8161		4		6				1	11
		R	4							4
		S			4					4
		NA			2				1	3
	8163				72	18	14			104
		S			45	16	13			74
		NA			27	2	1			30
	8392				4				1	5
		NA			4				1	5
	8394				2					2
		NA			2					2
	8418					2				2
		NA				2				2
	8421					1				1
		NA				1				1
	8422								1	1
		NA							1	1
	8774				2					2
		R			2					2
	8775			8	1		3			12
		HLR		6						6
		R		2						2
		NA			1		3			4
	8776			12	35		4			51
		HLR			2					2
		I		2						2
		R		10	15		4			29
		S			3					3
		NA			15					15
	8777					1				1
		NA				1				1
	8780				12		1			13
		R			12		1			13
	8784				8					8
		R			6					6
		NA			2					2
	9304			1						1
		R		1						1
	9362			12	56	2	50			120
		R					2			2
		S		12	38	2	48			100
		NA			18					18
	9363				597	548	418	9	55	1627
		HLR			16	11			1	28
		I			7	4				11
		R			6	29	4		1	40
		S			287	335	412	9	52	1095
		NA			281	169	2		1	453
	9364			2	2		4			8
		HLR		2			4			6
		R			1					1
		NA			1					1
	9365				5	17			10	32
		HLR			4	12			10	26
		NA			1	5				6
	9899			3						3
		HLR		1						1
		R		2						2
	9900			6	3					9
		R		4	3					7
		NA		2						2
	9902			3			3			6
		HLR		2						2
		R					3			3
		NA		1						1
	9903			2	11		3			16
		R			1		3			4
		S		2	1					3
		NA			9					9
	10154								1	1
		NA							1	1
	10214				3					3
		R			3					3
	10241			6	14	1			1	22
		HLR		1	4	1			1	7
		R		3						3
		S			3					3
		NA		2	7					9
	10305				2					2
		NA			2					2
	10310					2				2
		R				2				2
	10311					9				9
		S				8				8
		NA				1				1
	10312					17			10	27
		HLR				14			8	22
		R				2			2	4
		NA				1				1
	10313			19		3	2			24
		HLR		2		2				4
		R		9			2			11
		NA		8		1				9
	10314			29	32	1	5		1	68
		HLR		10	7	1			1	19
		R		9	18		5			32
		NA		10	7					17
	10315					2				2
		HLR				2				2
	10316				6	10	2		1	19
		S			4	6			1	11
		NA			2	4	2			8
	10317				6	14	10		4	34
		S			4	12	10		4	30
		NA			2	2				4
	10622				10		62			72
		S			8		59			67
		NA			2		3			5
	10631				2					2
		R			2					2
	10633			1						1
		NA		1						1
	10634			4	3	6			1	14
		R			1				1	2
		S		4	2	5				11
		NA				1				1
	10682				2					2
		NA			2					2
	10891					2				2
		R				2				2
	10899		2	13	2	2	2		1	22
		HLR		5						5
		R		8			2			10
		S	2		2					4
		NA				2			1	3
	10931			2	25	37	1		3	68
		R		1						1
		S			12	23			2	37
		NA		1	13	14	1		1	30
	10932				20	33	5		5	63
		HLR			2					2
		R				5			2	7
		S			9	21	5		3	38
		NA			9	7				16
	10933				1					1
		NA			1					1
	10934				3	4	2			9
		S			1	3				4
		NA			2	1	2			5
	10935				2	4			1	7
		S			2	1			1	4
		NA				3				3
	11074			2						2
		R		2						2
	11075		1		1		1		1	4
		NA	1		1		1		1	4
	11077			2						2
		R		2						2
	11107				3					3
		HLR			1					1
		NA			2					2
	11115			1						1
		R		1						1
	11172				19					19
		S			5					5
		NA			14					14
	11173			10	2					12
		HLR		1						1
		R		6	2					8
		NA		3						3
	11174				2					2
		S			2					2
	11175				6					6
		S			6					6
	11177			1	29				1	31
		S		1	28					29
		NA			1				1	2
	11178			2	1					3
		HLR		2						2
		R			1					1
	11179								1	1
		NA							1	1
	11180			2						2
		R		2						2
	11181			4	2	27			2	35
		HLR		2						2
		R		2		2				4
		S			2	13			1	16
		NA				12			1	13
	11182					2				2
		S				2				2
	11183					2				2
		S				2				2
	11184				1	3			1	5
		S			1	3			1	5
	11185					1				1
		NA				1				1
	11186							2		2
		S						2		2
	11188			2	2					4
		S		2	2					4
	11189				6					6
		HLR			2					2
		R			4					4
	11191			14	11		28		1	54
		HLR		2						2
		R		12	8		24			44
		S					4			4
		NA			3				1	4
	11193			2						2
		HLR		2						2
	11194			2	1					3
		S		2						2
		NA			1					1
	11195			2						2
		S		2						2
	11196			3						3
		R		1						1
		S		2						2
	11197			2	2					4
		I		2						2
		R			2					2
	11198								1	1
		NA							1	1
	11199			2						2
		HLR		2						2
	11200			2						2
		I		2						2
	11201			2	2		1			5
		R		2			1			3
		NA			2					2
	11204			2						2
		R		2						2
	11205			4						4
		HLR		2						2
		R		2						2
	11207				2					2
		S			2					2
	11208				3				1	4
		R			3					3
		NA							1	1
	11210			2						2
		R		2						2
	11212			2						2
		S		2						2
	11228			2						2
		R		2						2
	11230			24	2					26
		HLR		2	2					4
		R		11						11
		NA		11						11
	11231			10	7		1			18
		HLR		6	2					8
		R		3	1		1			5
		NA		1	4					5
	11232								1	1
		NA							1	1
	11233		2							2
		S	2							2
	11234		2							2
		S	2							2
	11235		1		1					2
		S	1		1					2
	11236		8						1	9
		S	8							8
		NA							1	1
	11240		2							2
		S	2							2
	11241		2		1					3
		S	2							2
		NA			1					1
	11242		3						1	4
		HLR	1							1
		S	2							2
		NA							1	1
	11244		2						1	3
		S	2							2
		NA							1	1
	11247				12				1	13
		R			1					1
		NA			11				1	12
	11248								1	1
		NA							1	1
	11249				29		3			32
		HLR			3					3
		R			2		3			5
		S			9					9
		NA			15					15
	11251				2				1	3
		S			1					1
		NA			1				1	2
	11252				4					4
		S			2					2
		NA			2					2
	11253				10					10
		S			4					4
		NA			6					6
	11255				6					6
		S			2					2
		NA			4					4
	11256				9					9
		S			4					4
		NA			5					5
	11257				4	1	2			7
		S			1	1	2			4
		NA			3					3
	11258				2					2
		S			1					1
		NA			1					1
	11260				2					2
		S			1					1
		NA			1					1
	11264								1	1
		NA							1	1
	11270					3				3
		NA				3				3
	11271					2				2
		NA				2				2
	11364		4							4
		NA	4							4
	11365		6		3					9
		R	2		3					5
		NA	4							4
	11366		23							23
		R	1							1
		NA	22							22
	11367		3		2					5
		R	1		2					3
		NA	2							2
	11368		1		6					7
		R			4					4
		S			1					1
		NA	1		1					2
	11369		4							4
		NA	4							4
	11370		6							6
		NA	6							6
	11411					2			1	3
		I				1				1
		R				1			1	2
	11412					1			1	2
		S				1			1	2
	11413					2			1	3
		S				1			1	2
		NA				1				1
	11414					4			1	5
		S				1			1	2
		NA				3				3
	11415					3			1	4
		S				3			1	4
	11416					1				1
		S				1				1
	11417				4	5				9
		R				2				2
		S			2					2
		NA			2	3				5
	11418				1	2			1	4
		S			1	1			1	3
		NA				1				1
	11419					1			1	2
		R				1			1	2
	11420				44	3			2	49
		R			9					9
		S			1	3			2	6
		NA			34					34
	11421				3	2				5
		S			1	2				3
		NA			2					2
	11422				4	43	2		1	50
		S			4	26	2		1	33
		NA				17				17
	11423					2			1	3
		S				1			1	2
		NA				1				1
	11424					2				2
		NA				2				2
	11427					4				4
		HLR				2				2
		NA				2				2
	11428				197	27	247			471
		HLR			1					1
		I			1					1
		R			5		2			7
		S			113	4	243			360
		NA			77	23	2			102
	11431				6		3			9
		R			4		3			7
		S			2					2
	11463				64	2	4		2	72
		S			17	2	4		2	25
		NA			47					47
	11516				177	4	7			188
		HLR			1					1
		I			2					2
		R			1					1
		S			99	4	7			110
		NA			74					74
	11602				4			4		8
		HLR			3					3
		R						4		4
		NA			1					1
	11648			1			2			3
		HLR		1						1
		R					1			1
		S					1			1
	11652				2					2
		S			1					1
		NA			1					1
	11657				3					3
		HLR			1					1
		NA			2					2
	11659				2					2
		S			1					1
		NA			1					1
	11673				2					2
		S			1					1
		NA			1					1
	11674				2					2
		S			1					1
		NA			1					1
	11675				4	2				6
		S			3	2				5
		NA			1					1
	11676				2					2
		S			1					1
		NA			1					1
	11677				2					2
		S			1					1
		NA			1					1
	11678				6					6
		S			3					3
		NA			3					3
	11679				2					2
		S			1					1
		NA			1					1
	11680				2					2
		S			1					1
		NA			1					1
	11681				2					2
		NA			2					2
	11683				2					2
		NA			2					2
	11685				2					2
		S			1					1
		NA			1					1
	11686				6					6
		S			3					3
		NA			3					3
	11687				2					2
		S			1					1
		NA			1					1
	11688				2					2
		S			1					1
		NA			1					1
	11690				7		1			8
		R					1			1
		S			3					3
		NA			4					4
	11691				2					2
		S			1					1
		NA			1					1
	11692				2					2
		S			1					1
		NA			1					1
	11693				2					2
		S			1					1
		NA			1					1
	11694				4					4
		S			1					1
		NA			3					3
	11695				4					4
		S			2					2
		NA			2					2
	11696				2					2
		S			1					1
		NA			1					1
	11699				2					2
		S			1					1
		NA			1					1
	11700				2					2
		NA			2					2
	11701				2					2
		S			1					1
		NA			1					1
	11702				2					2
		S			1					1
		NA			1					1
	11703				2					2
		S			1					1
		NA			1					1
	11704				2					2
		S			1					1
		NA			1					1
	11705				2					2
		S			1					1
		NA			1					1
	11706				3					3
		NA			3					3
	11707				14					14
		S			5					5
		NA			9					9
	11708				2					2
		NA			2					2
	11709				2					2
		S			1					1
		NA			1					1
	11710			8	1					9
		HLR		2						2
		R		5						5
		NA		1	1					2
	11711				2					2
		S			1					1
		NA			1					1
	11712				2					2
		S			1					1
		NA			1					1
	11713				8					8
		S			4					4
		NA			4					4
	11714				2					2
		S			1					1
		NA			1					1
	11715								1	1
		NA							1	1
	11716				2					2
		NA			2					2
	11717				2					2
		S			1					1
		NA			1					1
	11718				2					2
		S			1					1
		NA			1					1
	11719				2					2
		S			1					1
		NA			1					1
	11721				2					2
		S			1					1
		NA			1					1
	11722				2					2
		S			1					1
		NA			1					1
	11727				1					1
		HLR			1					1
	11750		4		4					8
		R	2		4					6
		NA	2							2
	11841								1	1
		NA							1	1
	11864				89	5	56	1		151
		I			3					3
		S			32	2	54	1		89
		NA			54	3	2			59
	11900				1					1
		S			1					1
	11956				11		2			13
		R			2		2			4
		NA			9					9
	11961			1	1					2
		HLR		1						1
		S			1					1
	11963				1					1
		NA			1					1
	11964					1				1
		NA				1				1
	11965				1					1
		S			1					1
	11966				1					1
		R			1					1
	11967				4	6				10
		S			3	6				9
		NA			1					1
	11968				7		1			8
		R			5		1			6
		NA			2					2
	11969			2						2
		HLR		1						1
		NA		1						1
	11970				2					2
		R			2					2
	11971				1					1
		R			1					1
	11975				6		2			8
		S			6		2			8
	11976		1	1	10					12
		R	1	1						2
		S			10					10
	11978				1					1
		R			1					1
	11979				2					2
		HLR			1					1
		NA			1					1
	11980				3					3
		S			3					3
	11981						118			118
		R					118			118
	11982				3	1				4
		S			2					2
		NA			1	1				2
	11983				2					2
		S			2					2
	11984			1	3					4
		HLR			1					1
		R			1					1
		NA		1	1					2
	11985				4					4
		R			2					2
		NA			2					2
	11986				27	6	3			36
		S			15	4	3			22
		NA			12	2				14
	11987				2	1				3
		S			1					1
		NA			1	1				2
	11988				4					4
		S			2					2
		NA			2					2
	11989				2					2
		S			2					2
	11990				200					200
		R			3					3
		S			68					68
		NA			129					129
	11991				2					2
		NA			2					2
	11992				1					1
		HLR			1					1
	11993				7					7
		S			2					2
		NA			5					5
	11994				1					1
		S			1					1
	11995				1					1
		NA			1					1
	11996				1					1
		S			1					1
	11997				1					1
		NA			1					1
	11998				1					1
		R			1					1
	11999				47		5			52
		S			24		5			29
		NA			23					23
	12000				3					3
		R			1					1
		S			2					2
	12007					1			1	2
		S				1			1	2
	12037				1					1
		NA			1					1
	12039			1	2		1			4
		R					1			1
		NA		1	2					3
	12040						32			32
		S					25			25
		NA					7			7
	12041						9			9
		S					9			9
	12042						9			9
		S					8			8
		NA					1			1
	12044						2			2
		R					1			1
		S					1			1
	12045						11			11
		S					9			9
		NA					2			2
	12046						3			3
		S					3			3
	12077								1	1
		NA							1	1
	12078				2					2
		S			2					2
	12079			2						2
		R		2						2
	12080		2		2					4
		S	2		2					4
	12081								1	1
		NA							1	1
	12082		2							2
		S	2							2
	12083		2							2
		S	2							2
	12084		4							4
		S	4							4
	12085								1	1
		NA							1	1
	12086					4			1	5
		S				3			1	4
		NA				1				1
	12087				2	3			1	6
		S			2	1			1	4
		NA				2				2
	12088					1				1
		HLR				1				1
	12089					1			1	2
		S				1			1	2
	12090					1			1	2
		S				1			1	2
	12091					2			1	3
		S				2			1	3
	12092					2			1	3
		S				2			1	3
	12093					5			1	6
		S				4			1	5
		NA				1				1
	12240		3							3
		NA	3							3
	12241		6							6
		NA	6							6
	12242		2							2
		NA	2							2
	12243		2							2
		NA	2							2
	12246				2					2
		S			1					1
		NA			1					1
	12247				2					2
		S			1					1
		NA			1					1
	12396				3					3
		NA			3					3
	12433				1					1
		NA			1					1
	12443			2						2
		NA		2						2
	12459				2					2
		S			2					2
	12460				2		2			4
		R			2					2
		S					2			2
	12461				2					2
		R			2					2
	12462				4	2	8			14
		S			4	2	8			14
	12463				6					6
		R			6					6
	12467				1	2				3
		NA			1	2				3
	12491				1					1
		NA			1					1
	12492				1					1
		NA			1					1
	12500				1					1
		NA			1					1
	12501				1					1
		NA			1					1
	12502				5		3			8
		S			4		3			7
		NA			1					1
	12503				1					1
		NA			1					1
	12504				1					1
		NA			1					1
	12505				2			1		3
		S						1		1
		NA			2					2
	12506				1					1
		NA			1					1
	12507				1					1
		NA			1					1
	12508				1					1
		NA			1					1
	12514			5						5
		R		3						3
		NA		2						2
	12515					2				2
		R				2				2
	12516			2						2
		R		1						1
		NA		1						1
	12517				3					3
		R			1					1
		NA			2					2
	12518			4						4
		R		2						2
		NA		2						2
	12519				1					1
		NA			1					1
	12520			2						2
		R		1						1
		NA		1						1
	12521				1					1
		NA			1					1
	12524					3				3
		I				2				2
		S				1				1
	12525				4					4
		S			1					1
		NA			3					3
	12526				1					1
		NA			1					1
	12527					2				2
		S				2				2
	12529				1					1
		NA			1					1
	12530				3					3
		NA			3					3
	12531					2				2
		R				2				2
	12532					2				2
		S				2				2
	12533				1					1
		NA			1					1
	12536					20				20
		S				20				20
	12537					2				2
		S				2				2
	12542					2				2
		R				2				2
	12894				1					1
		NA			1					1
	12905					3	1	1		5
		S				2	1	1		4
		NA				1				1
	12906						1			1
		NA					1			1
	12970			1						1
		HLR		1						1
	12971			1						1
		R		1						1
	12974			1	1	2				4
		HLR		1						1
		R				2				2
		NA			1					1
	12975			1						1
		R		1						1
	12978			1						1
		R		1						1
	12980			1						1
		HLR		1						1
	12981			1						1
		HLR		1						1
	12982			1			7			8
		HLR		1						1
		R					7			7
	13142				4					4
		HLR			1					1
		R			2					2
		NA			1					1
	13143				13		1			14
		HLR			3					3
		R			8		1			9
		NA			2					2
	13144				1					1
		R			1					1
	13145					1				1
		NA				1				1
	13148				2					2
		S			2					2
	13149				1	5				6
		S				2				2
		NA			1	3				4
	13252				4					4
		R			4					4
	13266				5					5
		HLR			2					2
		R			2					2
		NA			1					1
	13292				14		2			16
		S			10		2			12
		NA			4					4
	13309				2					2
		R			2					2
	13333				8		1			9
		R			8		1			9
	13334				2					2
		S			2					2
	13347				1					1
		S			1					1
	13368				1					1
		R			1					1
	13409				1					1
		R			1					1
	13411				4					4
		R			2					2
		S			2					2
	13413				2	4				6
		S			2	4				6
	13414				1					1
		S			1					1
	13415				14					14
		R			14					14
	13476			2						2
		R		2						2
	13480				1		7			8
		R			1		4			5
		S					3			3
	13484				8					8
		S			5					5
		NA			3					3
	13489				4	4	1			9
		R			4	2	1			7
		S				2				2
	13490						2			2
		R					2			2
	13525					2				2
		S				1				1
		NA				1				1
	13526				1	9	1			11
		R				6	1			7
		NA			1	3				4
	13527					2				2
		NA				2				2
	13528				1	2				3
		S			1					1
		NA				2				2
	13529					1	2			3
		S					2			2
		NA				1				1
	13530					1				1
		NA				1				1
	13532					3				3
		S				2				2
		NA				1				1
	13533					1				1
		NA				1				1
	13534					1				1
		NA				1				1
	13535					1				1
		NA				1				1
	13536					3	9			12
		S				2	9			11
		NA				1				1
	13537					2				2
		HLR				2				2
	13538					2				2
		S				2				2
	13539					2				2
		S				2				2
	13540					1				1
		NA				1				1
	13541					1				1
		NA				1				1
	13542					2				2
		S				2				2
	13544					1				1
		NA				1				1
	13545					1				1
		NA				1				1
	13546					1				1
		NA				1				1
	13547					2				2
		S				2				2
	13548					2				2
		R				2				2
	13550							1		1
		S						1		1
	13590				1					1
		HLR			1					1
	13613		1							1
		R	1							1
	13614		1							1
		R	1							1
	13763		1							1
		R	1							1
	13764		1							1
		R	1							1
	13778		1							1
		HLR	1							1
	13779		1							1
		R	1							1
	13780		2							2
		R	2							2
	13781				2	1				3
		S			2	1				3
	13782		3							3
		HLR	1							1
		R	2							2
	13839			6						6
		R		4						4
		NA		2						2
	13840			16						16
		HLR		12						12
		R		4						4
	13841			16						16
		R		16						16
	13842			6						6
		R		6						6
	13843			8						8
		HLR		6						6
		R		2						2
	13845							2		2
		R						2		2
	13912						1			1
		R					1			1
	13913						5			5
		S					5			5
	13914						1			1
		R					1			1
	13915						7			7
		S					7			7
	13923				6					6
		S			6					6
	13924				1					1
		S			1					1
	13928				1					1
		R			1					1
	13934						3			3
		R					3			3
	13941				1					1
		R			1					1
	13942				8					8
		R			8					8
	13943				2		1			3
		R			2		1			3
	13946						2			2
		R					2			2
	13956				8		5			13
		S			2		5			7
		NA			6					6
	14101				1					1
		HLR			1					1
	14108				1					1
		HLR			1					1
	14283					3	2			5
		R					2			2
		NA				3				3
	14295			1						1
		NA		1						1
	14296			1						1
		NA		1						1
	14299				1					1
		NA			1					1
	14300		1							1
		NA	1							1
	14320			1						1
		NA		1						1
	14332				1					1
		HLR			1					1
	14333				2					2
		S			2					2
	14334				1					1
		R			1					1
	14335				3					3
		HLR			3					3
	14336				1					1
		HLR			1					1
	14337				1					1
		R			1					1
	14339				1					1
		HLR			1					1
	14340				4					4
		S			4					4
	14341				2					2
		HLR			1					1
		R			1					1
	14342				2					2
		R			2					2
	14343				1					1
		R			1					1
	14345				1					1
		R			1					1
	14346				1					1
		HLR			1					1
	14347				1					1
		R			1					1
	14348				1					1
		S			1					1
	14349				1					1
		R			1					1
	14350				1					1
		S			1					1
	14352				1					1
		R			1					1
	14353				1					1
		R			1					1
	14354				1					1
		S			1					1
	14413			3			3			6
		HLR		3						3
		R					3			3
	14414						2			2
		S					2			2
	14415			2						2
		R		2						2
	14416			2						2
		R		2						2
	14417			1						1
		R		1						1
	14418			1						1
		HLR		1						1
	14419			1						1
		R		1						1
	14420						33			33
		S					32			32
		NA					1			1
	14421			4						4
		HLR		4						4
	14422			1						1
		HLR		1						1
	14423			1						1
		R		1						1
	14425			1						1
		HLR		1						1
	14428			1						1
		R		1						1
	14429			1						1
		R		1						1
	14432						2			2
		S					2			2
	14434						15			15
		S					14			14
		NA					1			1
	14435						7			7
		S					6			6
		NA					1			1
	14436						10			10
		I					2			2
		S					8			8
	14443						4			4
		S					4			4
	14446						8			8
		R					8			8
	14448						2			2
		R					2			2
	14451						2			2
		R					2			2
	14452						8			8
		S					8			8
	14464						2			2
		S					2			2
	14466						2			2
		R					2			2
	14473						2			2
		R					2			2
	14601				1					1
		NA			1					1
	14610						1			1
		S					1			1
	14738						3			3
		S					2			2
		NA					1			1
	14745						1			1
		NA					1			1
	14787				1					1
		NA			1					1
	14791				1					1
		NA			1					1
	14795						1			1
		NA					1			1
	14796						1			1
		NA					1			1
	14797						1			1
		NA					1			1
	14808				1					1
		I			1					1
	14921						1			1
		S					1			1
	15223					1				1
		S				1				1
	15242				1					1
		NA			1					1
	15251						1			1
		R					1			1
	15438						2			2
		S					2			2
	15545				1					1
		NA			1					1
	15573				1					1
		NA			1					1
	15616					1				1
		HLR				1				1
	15652		1							1
		R	1							1
	15653		1							1
		S	1							1
	15654		1							1
		S	1							1
	15655		2							2
		S	2							2
	15657		1							1
		S	1							1
	15679				1					1
		NA			1					1
	15725						3			3
		S					3			3
	15728						3			3
		R					3			3
	15731						3			3
		S					3			3
	15743					1				1
		NA				1				1
	15744					1				1
		NA				1				1
	8129;15616					1				1
		NA				1				1
	NA		139	24	1824	45	20	55	317	2424
		HLR		2	223	5			1	231
		I			2				2	4
		R		2	349	4			9	364
		S	1		530	6			8	545
		NA	138	20	720	30	20	55	297	1280
	New_ST		2	1	38	25	27			93
		HLR			1	1				2
		R		1	8	2	16			27
		S	1		16	8	11			36
		NA	1		13	14				28
		Total	477	1750	9796	3399	3485	162	978	20047
	HLR--MIC ≥ 16 mg/L
	R--MIC >0.06 mg/L <16mg/L
	I -- >0.03 ≤0.06 mg/L
	S--MIC<0.03 mg/L

## Sheet: Supplementary Table 5
Supplementary Table 5: Overview of the number of isolates, year of isolation, and their known resistance associated mutations.
Era	Year	gyrA S91A	gyrA S91F	gyrA S91I	gyrA S91L	gyrA S91T	gyrA S91V	gyrA S91Y	gyrA A92P	gyrA D95A	gyrA D95E	gyrA D95G	gyrA D95H	gyrA D95N	gyrA D95Q	gyrA D95Y	gyrA V120I	gyrB D429V	gyrB M436K	parC G85C	parC G85D	parC G85S	parC D86N	parC S87A	parC S87C	parC S87I	parC S87N	parC S87R	parC S87Y	parC S88P	parC A89T	parC E91A	parC E91D	parC E91G	parC E91K	parC E91Q	parC A92T	parC R116H	parC E91G
Pre-antibiotic era	1928	0	0	0	0	1	0	0	0	0	0	0	0	0	0	0	0	0	0	0	0	0	0	0	0	0	0	0	0	0	0	0	0	0	0	0	0	0	0	1
	1930	0	0	0	0	0	0	0	0	0	0	0	0	0	0	0	0	0	0	0	0	0	0	0	0	0	0	0	0	0	0	0	0	0	0	0	0	0	0	0
	1931	0	0	0	0	0	0	0	0	0	0	0	0	0	0	0	0	0	0	0	0	0	0	0	0	0	0	0	0	0	0	0	0	0	0	0	0	0	0	0
	1932	0	0	0	0	0	0	0	0	0	0	0	0	0	0	0	0	0	0	0	0	0	0	0	0	0	0	0	0	0	0	0	0	0	0	0	0	0	0	0
	1936	0	0	0	0	0	0	0	0	0	0	0	0	0	0	0	0	0	0	0	0	0	0	0	0	0	0	0	0	0	0	0	0	0	0	0	0	0	0	0
	1940	0	0	0	0	1	0	0	0	0	0	0	0	0	0	0	0	0	0	0	0	0	0	0	0	0	0	0	0	0	0	0	0	0	0	0	0	0	0	1
	1941	0	0	0	0	0	0	0	0	0	0	0	0	0	0	0	0	0	0	0	0	0	0	0	0	0	0	0	0	0	0	0	0	0	0	0	0	0	0	0
	1942	0	0	0	0	0	0	0	0	0	0	0	0	0	0	0	0	0	0	0	0	0	0	0	0	0	0	0	0	0	0	0	0	0	0	0	0	0	0	0
	1943	0	0	0	0	0	0	0	0	0	0	0	0	0	0	0	0	0	0	0	0	0	0	0	0	0	0	0	0	0	0	0	0	0	0	0	0	0	0	0
	1944	0	0	0	0	0	0	0	0	0	0	0	0	0	0	0	0	0	0	0	0	0	0	0	0	0	0	0	0	0	0	0	0	0	0	0	0	0	0	0
	1945	0	0	0	0	0	0	0	0	0	0	0	0	0	0	0	0	0	0	0	0	0	0	0	0	0	0	0	0	0	0	0	0	0	0	0	0	0	0	0
	1946	0	0	0	0	0	0	0	0	0	0	0	0	0	0	0	0	0	0	0	0	0	0	0	0	0	0	0	0	0	0	0	0	0	0	0	0	0	0	0
	1947	0	0	0	0	0	0	0	0	0	0	0	0	0	0	0	0	0	0	0	0	0	0	0	0	0	0	0	0	0	0	0	0	0	0	0	0	0	0	0
Golden era	1951	0	0	0	0	2	0	0	0	0	0	0	0	0	0	0	0	0	0	0	0	0	0	0	0	0	0	0	0	0	0	0	0	0	0	0	0	0	0	2
	1952	0	0	0	0	0	0	0	0	0	0	0	0	0	0	0	0	0	1	0	0	0	0	0	0	0	0	0	0	0	0	0	0	0	0	0	0	0	0	1
	1953	0	0	0	0	0	0	0	0	0	0	0	0	0	0	0	0	0	0	0	0	0	0	0	0	0	0	0	0	0	0	0	0	0	0	0	0	0	0	0
	1954	0	0	0	0	0	0	0	0	0	0	0	0	0	0	0	0	0	0	0	0	0	0	0	0	0	0	0	0	0	0	0	0	0	0	0	0	0	0	0
	1955	0	0	0	0	0	0	0	0	0	0	0	0	0	0	0	0	0	0	0	0	0	0	0	0	0	0	0	0	0	0	0	0	0	0	0	0	0	0	0
	1956	0	0	0	0	0	0	0	0	0	0	0	0	0	0	0	0	0	0	0	0	0	0	0	0	0	0	0	0	0	0	0	0	0	0	0	0	0	0	0
	1957	0	0	0	0	0	0	0	0	0	0	0	0	0	0	0	0	0	0	0	0	0	0	0	0	0	0	0	0	0	0	0	0	0	0	0	0	0	0	0
	1958	0	0	0	0	0	0	0	0	0	0	0	0	0	0	0	0	0	0	0	0	0	0	0	0	0	0	0	0	0	0	0	0	0	0	0	0	0	0	0
	1959	0	0	0	0	0	0	0	0	0	0	0	0	0	0	0	0	0	0	0	0	0	0	0	0	0	0	0	0	0	0	0	0	0	0	0	0	0	0	0
	1960	0	0	0	0	0	0	0	0	0	0	0	0	0	0	0	0	0	1	0	0	0	0	0	0	0	0	0	0	0	0	0	0	0	0	0	0	0	0	1
	1961	0	0	0	0	0	0	0	0	0	0	0	0	0	0	0	0	0	0	0	0	0	0	0	0	0	0	0	0	0	0	0	0	0	0	0	0	0	0	0
	1962	0	0	0	0	0	0	0	0	0	0	0	0	0	0	0	0	0	1	0	0	0	0	0	0	0	0	0	0	0	0	0	1	0	0	0	0	0	0	2
	1963	0	0	0	0	0	0	0	0	0	0	0	0	0	0	0	0	0	0	0	0	0	0	0	0	0	0	0	0	0	0	0	0	0	0	0	0	0	0	0
	1964	0	0	0	0	0	0	0	0	0	0	0	0	0	0	0	0	0	0	0	0	0	0	0	0	0	0	0	0	0	0	0	0	0	0	0	0	0	0	0
	1965	0	0	0	0	0	0	0	0	0	0	0	0	0	0	0	0	0	0	0	0	0	0	0	0	0	0	0	0	0	0	0	0	0	0	0	0	0	0	0
	1967	0	0	0	0	0	0	0	0	0	0	0	0	0	0	0	0	0	0	0	0	0	0	0	0	0	0	0	0	0	0	0	0	0	0	0	0	0	0	0
	1968	0	0	0	0	0	0	0	0	0	0	0	0	0	0	0	0	0	0	0	0	0	0	0	0	0	0	0	0	0	0	0	0	0	0	0	0	0	0	0
	1969	0	0	0	0	0	0	0	0	0	0	0	0	0	0	0	0	0	0	0	0	0	0	0	0	0	0	0	0	0	0	0	0	0	0	0	0	0	0	0
Post-modern era	1973	0	0	0	0	0	0	0	0	0	0	0	0	0	0	0	0	0	1	0	0	0	0	0	0	0	0	0	0	0	0	0	0	0	0	0	0	0	0	1
	1974	0	0	0	0	0	0	0	0	0	0	0	0	0	0	0	0	0	1	0	0	0	0	0	0	0	0	0	0	0	0	0	0	0	0	0	0	0	0	1
	1977	0	0	0	0	1	0	0	0	0	0	0	0	0	0	0	1	0	0	0	0	0	0	0	0	0	0	0	0	0	0	0	0	0	0	0	0	0	0	2
	1979	0	0	0	0	2	0	0	0	0	0	0	0	0	0	0	1	0	0	0	0	0	0	0	0	0	0	0	0	0	0	0	0	0	0	0	0	0	0	3
	1980	0	0	0	0	0	0	0	0	0	0	0	0	0	0	0	0	0	1	0	0	0	0	0	0	0	0	0	0	0	0	0	0	0	0	0	0	0	0	1
	1981	0	0	0	0	0	0	0	0	0	0	0	0	0	0	0	0	0	0	0	0	0	0	0	0	0	0	0	0	0	0	0	0	0	0	0	0	0	0	0
	1982	0	0	0	0	0	0	0	0	0	0	0	0	0	0	0	0	0	2	0	0	0	0	0	0	0	0	0	0	0	0	0	0	0	0	0	0	0	0	2
	1983	0	0	0	0	1	0	0	0	0	0	0	0	0	0	0	1	0	0	0	0	0	0	0	0	0	0	0	0	0	0	0	0	0	0	0	0	0	0	2
	1984	0	0	0	0	0	0	0	0	0	0	0	0	0	0	0	0	0	2	0	0	0	0	0	0	0	0	0	0	0	0	0	0	0	0	0	0	0	0	2
	1985	0	0	0	0	0	0	0	0	0	0	0	0	0	0	0	0	0	1	0	0	0	0	0	0	0	0	0	0	0	0	0	0	0	0	0	0	0	0	1
	1986	0	0	0	0	0	0	0	0	0	0	0	0	0	0	0	0	0	0	0	0	0	0	0	0	0	0	0	0	0	0	0	0	0	0	0	0	0	0	0
	1987	0	0	0	0	0	0	0	0	0	0	0	0	0	0	0	0	0	1	0	0	0	0	0	0	0	0	0	0	0	0	0	0	0	0	0	0	0	0	1
	1989	0	0	0	0	3	0	0	0	0	0	0	0	0	0	0	1	0	0	0	0	0	0	0	0	0	0	0	0	0	0	0	0	0	0	0	0	0	0	4
	1990	0	0	0	0	0	0	0	0	0	0	0	0	0	0	0	0	0	0	0	0	0	0	0	0	0	0	0	0	0	0	0	0	0	0	0	0	0	0	0
	1991	0	0	0	0	1	0	0	0	0	0	0	0	0	0	0	1	0	0	0	0	0	0	0	0	0	0	0	0	0	0	0	0	0	0	0	0	0	0	2
	1992	0	2	0	0	4	0	1	0	0	0	2	0	0	0	0	0	0	1	0	0	0	0	0	0	0	0	1	0	0	0	0	0	0	0	0	0	0	0	11
	1993	0	1	0	0	0	0	0	0	0	0	0	0	0	0	0	0	0	2	0	0	0	0	0	0	0	0	0	0	0	0	0	0	0	0	0	0	0	0	3
	1994	0	0	0	0	0	0	0	0	0	0	0	0	0	0	0	0	0	0	0	0	0	0	0	0	0	0	0	0	0	0	0	0	0	0	0	0	0	0	0
	1995	0	0	0	0	0	0	0	0	0	0	0	0	0	0	0	0	0	0	0	0	0	0	0	0	0	0	0	0	0	0	0	0	0	0	0	0	0	0	0
	1996	0	4	0	0	2	0	2	0	0	0	1	0	2	0	0	0	0	0	0	0	0	3	0	0	0	0	0	0	2	0	0	0	0	0	0	0	1	0	17
	1997	0	10	0	0	8	0	2	0	0	0	6	0	0	0	0	0	0	11	0	0	0	0	0	0	0	0	5	0	0	0	0	0	1	0	0	0	2	1	46
	1998	0	24	0	0	3	0	5	0	0	0	11	0	5	0	0	0	0	0	1	0	0	9	0	0	0	2	6	0	2	0	0	0	1	2	0	0	2	1	74
	1999	0	6	0	0	7	0	0	0	0	0	3	0	1	0	0	1	0	2	0	0	0	1	0	0	0	0	2	0	0	0	0	1	1	0	1	0	0	0	26
	2000	0	12	1	0	1	0	3	0	0	0	7	0	2	0	0	0	1	0	0	0	0	0	0	0	0	1	8	0	2	0	0	0	0	1	0	0	3	0	42
	2001	0	12	0	0	0	0	1	0	0	0	5	0	5	0	0	0	0	0	0	0	0	0	0	0	0	0	9	0	5	0	0	0	0	0	0	0	0	0	37
	2002	0	12	0	0	0	0	0	0	0	0	11	0	0	0	0	0	0	0	0	0	0	0	0	0	0	0	11	0	0	0	0	0	0	0	0	0	0	0	34
	2003	0	15	0	0	1	0	0	0	0	0	13	0	1	0	0	1	0	1	0	0	0	0	0	0	0	0	14	0	1	0	0	0	0	0	0	0	0	0	47
	2004	0	134	0	0	0	0	0	0	1	0	132	0	0	0	0	0	0	0	0	0	0	0	0	0	0	0	137	0	1	0	0	0	0	0	0	0	0	1	406
	2005	0	34	0	0	0	0	0	0	0	0	32	0	2	0	0	0	0	1	0	0	0	0	0	0	0	0	34	0	2	0	0	0	0	0	0	0	0	0	105
	2006	0	41	0	0	2	0	0	2	1	0	37	0	0	0	0	2	0	3	0	0	0	5	0	0	0	0	33	0	0	0	0	0	0	0	0	0	0	0	126
	2007	0	59	0	0	1	0	0	0	3	0	52	0	3	0	0	1	0	0	0	0	0	5	0	0	0	2	50	0	2	0	0	0	1	1	1	0	0	0	181
	2008	0	73	0	0	0	0	1	0	11	0	57	0	3	0	2	0	0	1	0	0	0	9	1	0	0	6	53	0	3	0	0	1	0	5	1	0	0	0	227
	2009	0	167	0	0	0	0	0	0	19	0	141	0	8	0	0	0	0	3	0	1	0	2	1	0	2	12	138	0	1	0	0	1	10	3	1	0	0	0	510
	2010	0	172	0	0	1	3	2	1	11	0	154	0	9	0	1	0	0	21	0	2	0	1	1	0	1	6	137	0	0	0	0	1	29	1	4	0	0	0	558
	2011	0	351	1	0	2	6	0	0	109	0	214	0	31	0	0	0	0	24	5	1	0	12	0	0	26	27	227	0	3	1	0	0	47	5	6	0	0	1	1099
	2012	0	419	0	0	5	1	1	6	196	0	194	0	21	0	6	2	0	11	21	4	0	43	1	5	7	38	252	2	18	4	1	1	33	2	2	0	0	0	1296
	2013	0	824	1	0	24	0	0	1	274	0	518	0	31	0	1	0	0	0	18	6	0	83	0	2	15	91	459	0	27	1	0	0	133	22	14	0	0	1	2546
	2014	0	110	20	0	81	0	0	0	32	0	77	1	8	0	0	3	0	15	6	0	0	12	8	0	1	9	42	0	1	0	0	8	38	1	4	0	0	0	477
	2015	0	345	15	1	343	0	0	2	52	0	203	0	93	1	4	7	0	14	17	7	0	35	0	0	5	22	227	0	75	0	0	0	58	4	5	0	0	0	1535
	2016	1	329	2	0	9	0	0	8	156	0	124	0	44	0	6	6	0	11	0	2	0	77	0	1	25	32	135	0	31	0	0	0	34	10	4	0	0	0	1047
	2017	0	329	1	0	7	0	0	0	166	0	152	0	12	0	0	0	0	6	0	0	0	117	0	2	8	32	102	0	14	0	0	0	64	7	14	0	0	1	1034
	2018	0	11	0	0	1	0	0	0	5	0	6	0	0	0	0	0	0	0	0	0	0	0	0	0	0	1	2	0	0	0	0	0	6	0	1	0	0	0	33
	2019	0	2	0	0	7	0	0	0	0	0	1	0	2	0	0	7	0	6	0	0	0	0	0	0	0	1	1	0	0	0	0	0	0	1	0	0	0	0	28
	2020	0	0	0	0	2	0	0	0	0	0	0	0	0	0	0	2	0	3	0	0	0	0	0	0	0	0	0	0	0	0	0	0	0	0	0	0	0	0	7
	NA	0	5056	43	0	259	11	8	21	1567	4	3151	2	314	0	12	28	1	212	34	22	21	872	21	3	112	360	2763	0	221	0	1	25	743	85	116	1	1	14	16104

## Sheet: Supplementary Table 6A
Supplementary Table 6A: Alignment of Gyr-A alleles
Amino acid position with reference to FA1090
														1	1	1	1	1	1	1	1	1	1	2	2	2	2	2	2	2	2	2	2	3	3	3	3	3	3	3	3	3	3	4	4	4	4	4	4
gyrA-ID	allele	Species	No_of_isolates	Gm_MIC	1	2	3	4	5	6	7	8	9	0	1	2	3	4	5	6	7	8	9	0	1	2	3	4	5	6	7	8	9	0	1	2	3	4	5	6	7	8	9	0	1	2	3	4	5
FA1090	1	N. gonorrhoeae	582	0.00861785	-	-	-	-	-	-	-	-	-	-	-	-	-	-	-	-	-	-	-	-	-	-	-	-	-	-	-	-	-	-	-	-	-	-	-	-	-	-	-	-	-	-	-	-	-
102323-NCTC10928	2	N. gonorrhoeae	109	0.00723478	-	-	-	-	-	-	-	-	-	-	-	-	-	-	-	-	-	-	-	-	-	-	-	-	-	-	-	-	-	-	-	-	-	-	-	-	-	-	-	-	-	-	-	-	-
102324-NCTC10931	3	N. gonorrhoeae	8	0.02	-	-	-	-	-	-	-	-	-	-	-	-	-	-	-	-	-	-	-	-	-	-	-	-	-	-	-	-	-	-	-	-	-	-	-	-	-	-	-	-	-	-	-	-	-
102325-NCTC12700	4	N. gonorrhoeae	2516	0.00984757	-	-	-	-	-	-	-	-	-	-	-	-	-	-	-	-	-	-	-	-	-	-	-	-	-	-	-	-	-	-	-	-	-	-	-	-	-	-	-	-	-	-	-	-	-
102326-NCTC13795	5	N. gonorrhoeae	676	8.97548	-	-	-	-	-	-	-	-	-	-	-	-	-	-	-	-	-	-	-	-	-	-	-	-	-	-	-	-	-	-	-	-	-	-	-	-	-	-	-	-	-	-	-	-	-
102327-NCTC13798	6	N. gonorrhoeae	2999	6.32953	-	-	-	-	-	-	-	-	-	-	-	-	-	-	-	-	-	-	-	-	-	-	-	-	-	-	-	-	-	-	-	-	-	-	-	-	-	-	-	-	-	-	-	-	-
102328-NCTC13799	7	N. gonorrhoeae	3672	0.0119157	-	-	-	-	-	-	-	-	-	-	-	-	-	-	-	-	-	-	-	-	-	-	-	-	-	-	-	-	-	-	-	-	-	-	-	-	-	-	-	-	-	-	-	-	-
102330-NCTC13801	8	N. gonorrhoeae	1437	3.16566	-	-	-	-	-	-	-	-	-	-	-	-	-	-	-	-	-	-	-	-	-	-	-	-	-	-	-	-	-	-	-	-	-	-	-	-	-	-	-	-	-	-	-	-	-
102637-GCWGS-10068	9	N. gonorrhoeae	280	0.0105655	-	-	-	-	-	-	-	-	-	-	-	-	-	-	-	-	-	-	-	-	-	-	-	-	-	-	-	-	-	-	-	-	-	-	-	-	-	-	-	-	-	-	-	-	-
1030841-3	10	N. wadsworthii	2	0	-	-	-	-	-	-	-	-	-	-	-	-	-	-	-	-	-	-	-	-	-	-	-	-	-	-	-	-	-	-	-	-	-	-	-	-	-	-	-	-	-	-	-	-	-
1032488-3	11	N. shayeganii	2	0	-	-	-	-	-	-	-	-	-	-	-	-	-	-	-	-	-	-	-	-	-	-	-	-	-	-	-	-	-	-	-	-	-	-	-	-	-	-	-	-	-	-	-	-	-
103530-AK-2152	12	N. cinerea	1	0	-	-	-	-	-	-	-	-	-	-	-	-	-	-	-	-	-	-	-	-	-	-	-	-	-	-	-	-	-	-	-	-	-	-	-	-	-	-	-	-	-	-	-	-	-
1051972-3	13	N. weaveri	1	0	-	-	-	-	-	-	-	-	-	-	-	-	-	-	-	-	-	-	-	-	-	-	-	-	-	-	-	-	-	-	-	-	-	-	-	-	-	-	-	-	-	-	-	-	-
1051985-3	14	N. weaveri	3	0	-	-	-	-	-	-	-	-	-	-	-	-	-	-	-	-	-	-	-	-	-	-	-	-	-	-	-	-	-	-	-	-	-	-	-	-	-	-	-	-	-	-	-	-	-
1095748-3	15	N. mucosa	2	0	-	-	-	-	-	-	-	-	-	-	-	-	-	-	-	-	-	-	-	-	-	-	-	-	-	-	-	-	-	-	-	-	-	-	-	-	-	-	-	-	-	-	-	-	-
1470200-3	16	N. sp.	1	0	-	-	-	-	-	-	-	-	-	-	-	-	-	-	-	-	-	-	-	-	-	-	-	-	-	-	-	-	-	-	-	-	-	-	-	-	-	-	-	-	-	-	-	-	-
14732-NRL30031	17	N. flavescens | N. subflava	6	0	-	-	-	-	-	-	-	-	-	-	-	-	-	-	-	-	-	-	-	-	-	-	-	-	-	-	-	-	-	-	-	-	-	-	-	-	-	-	-	-	-	-	-	-	-
15698-DGI2	18	N. gonorrhoeae	7	0.02	-	-	-	-	-	-	-	-	-	-	-	-	-	-	-	-	-	-	-	-	-	-	-	-	-	-	-	-	-	-	-	-	-	-	-	-	-	-	-	-	-	-	-	-	-
1770-028-12	19	N. lactamica	6	0	-	-	-	-	-	-	-	-	-	-	-	-	-	-	-	-	-	-	-	-	-	-	-	-	-	-	-	-	-	-	-	-	-	-	-	-	-	-	-	-	-	-	-	-	-
1777-049-12	20	N. lactamica	19	0	-	-	-	-	-	-	-	-	-	-	-	-	-	-	-	-	-	-	-	-	-	-	-	-	-	-	-	-	-	-	-	-	-	-	-	-	-	-	-	-	-	-	-	-	-
1780-016-24	21	N. lactamica	1	0	-	-	-	-	-	-	-	-	-	-	-	-	-	-	-	-	-	-	-	-	-	-	-	-	-	-	-	-	-	-	-	-	-	-	-	-	-	-	-	-	-	-	-	-	-
1809-224	22	N. lactamica	1	0	-	-	-	-	-	-	-	-	-	-	-	-	-	-	-	-	-	-	-	-	-	-	-	-	-	-	-	-	-	-	-	-	-	-	-	-	-	-	-	-	-	-	-	-	-
1815583-14-Nmus	23	N. musculi	9	0	M	V	C	R	T	V	F	A	R	L	R	C	V	P	Y	G	F	T	V	C	K	G	R	L	K	A	A	C	R	A	S	L	R	Q	G	G	F	F	R	R	L	R	R	L	G
1827-005-12	24	N. lactamica	11	0	-	-	-	-	-	-	-	-	-	-	-	-	-	-	-	-	-	-	-	-	-	-	-	-	-	-	-	-	-	-	-	-	-	-	-	-	-	-	-	-	-	-	-	-	-
1853279-3	25	N. sp.	1	0	-	-	-	-	-	-	-	-	-	-	-	-	-	-	-	-	-	-	-	-	-	-	-	-	-	-	-	-	-	-	-	-	-	-	-	-	-	-	-	-	-	-	-	-	-
1906581-3	26	N. bergeri	6	0	-	-	-	-	-	-	-	-	-	-	-	-	-	-	-	-	-	-	-	-	-	-	-	-	-	-	-	-	-	-	-	-	-	-	-	-	-	-	-	-	-	-	-	-	-
1906581-5	27	N. bergeri	1	0	-	-	-	-	-	-	-	-	-	-	-	-	-	-	-	-	-	-	-	-	-	-	-	-	-	-	-	-	-	-	-	-	-	-	-	-	-	-	-	-	-	-	-	-	-
1906581-6	28	N. bergeri	1	0	-	-	-	-	-	-	-	-	-	-	-	-	-	-	-	-	-	-	-	-	-	-	-	-	-	-	-	-	-	-	-	-	-	-	-	-	-	-	-	-	-	-	-	-	-
19077-CCUG-50858-T	30	N. bergeri	1	0	-	-	-	-	-	-	-	-	-	-	-	-	-	-	-	-	-	-	-	-	-	-	-	-	-	-	-	-	-	-	-	-	-	-	-	-	-	-	-	-	-	-	-	-	-
19091-CCUG-26878-T	31	N. bacilliformis	4	0	-	-	-	-	-	-	-	-	-	-	-	-	-	-	-	-	-	-	-	-	-	-	-	-	-	-	-	-	-	-	-	-	-	-	-	-	-	-	-	-	-	-	-	-	-
1906581-7	29	N. oralis	1	0	-	-	-	-	-	-	-	-	-	-	-	-	-	-	-	-	-	-	-	-	-	-	-	-	-	-	-	-	-	-	-	-	-	-	-	-	-	-	-	-	-	-	-	-	-
1931273-3	32	N. sp.	2	0	-	-	-	-	-	-	-	-	-	-	-	-	-	-	-	-	-	-	-	-	-	-	-	-	-	-	-	-	-	-	-	-	-	-	-	-	-	-	-	-	-	-	-	-	-
1931274-3	33	N. sp.	2	0	-	-	-	-	-	-	-	-	-	-	-	-	-	-	-	-	-	-	-	-	-	-	-	-	-	-	-	-	-	-	-	-	-	-	-	-	-	-	-	-	-	-	-	-	-
1931275-3	34	N. sp.	2	0	-	-	-	-	-	-	-	-	-	-	-	-	-	-	-	-	-	-	-	-	-	-	-	-	-	-	-	-	-	-	-	-	-	-	-	-	-	-	-	-	-	-	-	-	-
194197-3	35	N. dentiae	4	0	-	-	-	-	-	-	-	-	-	-	-	-	-	-	-	-	-	-	-	-	-	-	-	-	-	-	-	-	-	-	-	-	-	-	-	-	-	-	-	-	-	-	-	-	-
19940-CCUG-808	36	N. animalis	4	0	-	-	-	-	-	-	-	-	-	-	-	-	-	-	-	-	-	-	-	-	-	-	-	-	-	-	-	-	-	-	-	-	-	-	-	-	-	-	-	-	-	-	-	-	-
20515-CCUG-30802T	37	N. elongata subsp. nitroreducens	1	0	-	-	-	-	-	-	-	-	-	-	-	-	-	-	-	-	-	-	-	-	-	-	-	-	-	-	-	-	-	-	-	-	-	-	-	-	-	-	-	-	-	-	-	-	-
20516-CCUG-2043T	38	N. elongata subsp. elongata	7	0	-	-	-	-	-	-	-	-	-	-	-	-	-	-	-	-	-	-	-	-	-	-	-	-	-	-	-	-	-	-	-	-	-	-	-	-	-	-	-	-	-	-	-	-	-
21038-CCUG-30380	39	N. bacilliformis	1	0	-	-	-	-	-	-	-	-	-	-	-	-	-	-	-	-	-	-	-	-	-	-	-	-	-	-	-	-	-	-	-	-	-	-	-	-	-	-	-	-	-	-	-	-	-
21039-CCUG-38158	40	N. bacilliformis	1	0	-	-	-	-	-	-	-	-	-	-	-	-	-	-	-	-	-	-	-	-	-	-	-	-	-	-	-	-	-	-	-	-	-	-	-	-	-	-	-	-	-	-	-	-	-
21040-CCUG-50611	41	N. bacilliformis	1	0	-	-	-	-	-	-	-	-	-	-	-	-	-	-	-	-	-	-	-	-	-	-	-	-	-	-	-	-	-	-	-	-	-	-	-	-	-	-	-	-	-	-	-	-	-
21041-CCUG-53043	42	N. cinerea	1	0	-	-	-	-	-	-	-	-	-	-	-	-	-	-	-	-	-	-	-	-	-	-	-	-	-	-	-	-	-	-	-	-	-	-	-	-	-	-	-	-	-	-	-	-	-
21042-CCUG-4554	43	N. elongata	1	0	-	-	-	-	-	-	-	-	-	-	-	-	-	-	-	-	-	-	-	-	-	-	-	-	-	-	-	-	-	-	-	-	-	-	-	-	-	-	-	-	-	-	-	-	-
21044-F0314	44	N. mucosa	2	0	-	-	-	-	-	-	-	-	-	-	-	-	-	-	-	-	-	-	-	-	-	-	-	-	-	-	-	-	-	-	-	-	-	-	-	-	-	-	-	-	-	-	-	-	-
21045-CCUG-10421	45	N. oralis	1	0	-	-	-	-	-	-	-	-	-	-	-	-	-	-	-	-	-	-	-	-	-	-	-	-	-	-	-	-	-	-	-	-	-	-	-	-	-	-	-	-	-	-	-	-	-
21046-CCUG-804	46	N. oralis	1	0	-	-	-	-	-	-	-	-	-	-	-	-	-	-	-	-	-	-	-	-	-	-	-	-	-	-	-	-	-	-	-	-	-	-	-	-	-	-	-	-	-	-	-	-	-
21047-CCUG-4790	47	N. polysaccharea	4	0	-	-	-	-	-	-	-	-	-	-	-	-	-	-	-	-	-	-	-	-	-	-	-	-	-	-	-	-	-	-	-	-	-	-	-	-	-	-	-	-	-	-	-	-	-
21062-CCUG-21444	48	N. sp.	1	0	-	-	-	-	-	-	-	-	-	-	-	-	-	-	-	-	-	-	-	-	-	-	-	-	-	-	-	-	-	-	-	-	-	-	-	-	-	-	-	-	-	-	-	-	-
21063-CCUG-24841	49	N. subflava	1	0	-	-	-	-	-	-	-	-	-	-	-	-	-	-	-	-	-	-	-	-	-	-	-	-	-	-	-	-	-	-	-	-	-	-	-	-	-	-	-	-	-	-	-	-	-
21064-CCUG-24844	50	N. subflava	1	0	-	-	-	-	-	-	-	-	-	-	-	-	-	-	-	-	-	-	-	-	-	-	-	-	-	-	-	-	-	-	-	-	-	-	-	-	-	-	-	-	-	-	-	-	-
21065-TCDC-NG08107	51	N. gonorrhoeae	348	5.83097	-	-	-	-	-	-	-	-	-	-	-	-	-	-	-	-	-	-	-	-	-	-	-	-	-	-	-	-	-	-	-	-	-	-	-	-	-	-	-	-	-	-	-	-	-
21066-PID18	52	N. gonorrhoeae	3	0.016	-	-	-	-	-	-	-	-	-	-	-	-	-	-	-	-	-	-	-	-	-	-	-	-	-	-	-	-	-	-	-	-	-	-	-	-	-	-	-	-	-	-	-	-	-
21072-SK-93-1035	53	N. gonorrhoeae	3	0.004	-	-	-	-	-	-	-	-	-	-	-	-	-	-	-	-	-	-	-	-	-	-	-	-	-	-	-	-	-	-	-	-	-	-	-	-	-	-	-	-	-	-	-	-	-
26478-BB97	54	N. lactamica	230	0	-	-	-	-	-	-	-	-	-	-	-	-	-	-	-	-	-	-	-	-	-	-	-	-	-	-	-	-	-	-	-	-	-	-	-	-	-	-	-	-	-	-	-	-	-
26577-GT4A-CT1	55	N. mucosa	2	0	-	-	-	-	-	-	-	-	-	-	-	-	-	-	-	-	-	-	-	-	-	-	-	-	-	-	-	-	-	-	-	-	-	-	-	-	-	-	-	-	-	-	-	-	-
2666100-3	56	N. brasiliensis | N. sp.	4	0	-	-	-	-	-	-	-	-	-	-	-	-	-	-	-	-	-	-	-	-	-	-	-	-	-	-	-	-	-	-	-	-	-	-	-	-	-	-	-	-	-	-	-	-	-
2666100-4-CP046027-Nbs	57	N. brasiliensis | N. sp.	2	0	-	-	-	-	-	-	-	-	-	-	-	-	-	-	-	-	-	-	-	-	-	-	-	-	-	-	-	-	-	-	-	-	-	-	-	-	-	-	-	-	-	-	-	-	-
26802-ERR028571	58	N. lactamica	1	0	-	-	-	-	-	-	-	-	-	-	-	-	-	-	-	-	-	-	-	-	-	-	-	-	-	-	-	-	-	-	-	-	-	-	-	-	-	-	-	-	-	-	-	-	-
26870-12007-2012	59	N. subflava	3	0	-	-	-	-	-	-	-	-	-	-	-	-	-	-	-	-	-	-	-	-	-	-	-	-	-	-	-	-	-	-	-	-	-	-	-	-	-	-	-	-	-	-	-	-	-
26871-12008-2012	60	N. cinerea	1	0	-	-	-	-	-	-	-	-	-	-	-	-	-	-	-	-	-	-	-	-	-	-	-	-	-	-	-	-	-	-	-	-	-	-	-	-	-	-	-	-	-	-	-	-	-
26876-12013-2012	61	N. cinerea	1	0	-	-	-	-	-	-	-	-	-	-	-	-	-	-	-	-	-	-	-	-	-	-	-	-	-	-	-	-	-	-	-	-	-	-	-	-	-	-	-	-	-	-	-	-	-
27000-90142v4	62	N. lactamica	29	0	-	-	-	-	-	-	-	-	-	-	-	-	-	-	-	-	-	-	-	-	-	-	-	-	-	-	-	-	-	-	-	-	-	-	-	-	-	-	-	-	-	-	-	-	-
27090-S339	63	N. gonorrhoeae	1	0	-	-	-	-	-	-	-	-	-	-	-	-	-	-	-	-	-	-	-	-	-	-	-	-	-	-	-	-	-	-	-	-	-	-	-	-	-	-	-	-	-	-	-	-	-
27091-S405	64	N. gonorrhoeae	216	0.00844598	-	-	-	-	-	-	-	-	-	-	-	-	-	-	-	-	-	-	-	-	-	-	-	-	-	-	-	-	-	-	-	-	-	-	-	-	-	-	-	-	-	-	-	-	-
27268-GCGS0180	65	N. gonorrhoeae	2385	1.28753	-	-	-	-	-	-	-	-	-	-	-	-	-	-	-	-	-	-	-	-	-	-	-	-	-	-	-	-	-	-	-	-	-	-	-	-	-	-	-	-	-	-	-	-	-
27270-GCGS0200	66	N. gonorrhoeae	17	0.00429248	-	-	-	-	-	-	-	-	-	-	-	-	-	-	-	-	-	-	-	-	-	-	-	-	-	-	-	-	-	-	-	-	-	-	-	-	-	-	-	-	-	-	-	-	-
27276-GCGS0008	67	N. gonorrhoeae	2	1	-	-	-	-	-	-	-	-	-	-	-	-	-	-	-	-	-	-	-	-	-	-	-	-	-	-	-	-	-	-	-	-	-	-	-	-	-	-	-	-	-	-	-	-	-
27285-GCGS0082	68	N. gonorrhoeae	61	3.38452	-	-	-	-	-	-	-	-	-	-	-	-	-	-	-	-	-	-	-	-	-	-	-	-	-	-	-	-	-	-	-	-	-	-	-	-	-	-	-	-	-	-	-	-	-
27466-GCGS0034	69	N. gonorrhoeae	127	1.78831	-	-	-	-	-	-	-	-	-	-	-	-	-	-	-	-	-	-	-	-	-	-	-	-	-	-	-	-	-	-	-	-	-	-	-	-	-	-	-	-	-	-	-	-	-
27471-GCGS0072	70	N. gonorrhoeae	21	0.00955002	-	-	-	-	-	-	-	-	-	-	-	-	-	-	-	-	-	-	-	-	-	-	-	-	-	-	-	-	-	-	-	-	-	-	-	-	-	-	-	-	-	-	-	-	-
27632-CCUG-805	71	N. mucosa	4	0	-	-	-	-	-	-	-	-	-	-	-	-	-	-	-	-	-	-	-	-	-	-	-	-	-	-	-	-	-	-	-	-	-	-	-	-	-	-	-	-	-	-	-	-	-
28091-5	72	N. weaveri	1	0	-	-	-	-	-	-	-	-	-	-	-	-	-	-	-	-	-	-	-	-	-	-	-	-	-	-	-	-	-	-	-	-	-	-	-	-	-	-	-	-	-	-	-	-	-
28091-6	73	N. weaveri	1	0	-	-	-	-	-	-	-	-	-	-	-	-	-	-	-	-	-	-	-	-	-	-	-	-	-	-	-	-	-	-	-	-	-	-	-	-	-	-	-	-	-	-	-	-	-
28091-7	74	N. weaveri	1	0	-	-	-	-	-	-	-	-	-	-	-	-	-	-	-	-	-	-	-	-	-	-	-	-	-	-	-	-	-	-	-	-	-	-	-	-	-	-	-	-	-	-	-	-	-
28091-8	75	N. weaveri	1	0	-	-	-	-	-	-	-	-	-	-	-	-	-	-	-	-	-	-	-	-	-	-	-	-	-	-	-	-	-	-	-	-	-	-	-	-	-	-	-	-	-	-	-	-	-
28449-10	76	N. subflava	2	0	-	-	-	-	-	-	-	-	-	-	-	-	-	-	-	-	-	-	-	-	-	-	-	-	-	-	-	-	-	-	-	-	-	-	-	-	-	-	-	-	-	-	-	-	-
28449-11	77	N. subflava	2	0	-	-	-	-	-	-	-	-	-	-	-	-	-	-	-	-	-	-	-	-	-	-	-	-	-	-	-	-	-	-	-	-	-	-	-	-	-	-	-	-	-	-	-	-	-
28449-12	78	N. subflava	2	0	-	-	-	-	-	-	-	-	-	-	-	-	-	-	-	-	-	-	-	-	-	-	-	-	-	-	-	-	-	-	-	-	-	-	-	-	-	-	-	-	-	-	-	-	-
28449-13	79	N. subflava	2	0	-	-	-	-	-	-	-	-	-	-	-	-	-	-	-	-	-	-	-	-	-	-	-	-	-	-	-	-	-	-	-	-	-	-	-	-	-	-	-	-	-	-	-	-	-
28449-14	80	N. subflava	2	0	-	-	-	-	-	-	-	-	-	-	-	-	-	-	-	-	-	-	-	-	-	-	-	-	-	-	-	-	-	-	-	-	-	-	-	-	-	-	-	-	-	-	-	-	-
28449-15	81	N. subflava	4	0	-	-	-	-	-	-	-	-	-	-	-	-	-	-	-	-	-	-	-	-	-	-	-	-	-	-	-	-	-	-	-	-	-	-	-	-	-	-	-	-	-	-	-	-	-
28449-16	82	N. subflava	2	0	-	-	-	-	-	-	-	-	-	-	-	-	-	-	-	-	-	-	-	-	-	-	-	-	-	-	-	-	-	-	-	-	-	-	-	-	-	-	-	-	-	-	-	-	-
28449-200-CP039887-Nsu	83	N. subflava	3	0	-	-	-	-	-	-	-	-	-	-	-	-	-	-	-	-	-	-	-	-	-	-	-	-	-	-	-	-	-	-	-	-	-	-	-	-	-	-	-	-	-	-	-	-	-
28449-5	84	N. subflava	2	0	-	-	-	-	-	-	-	-	-	-	-	-	-	-	-	-	-	-	-	-	-	-	-	-	-	-	-	-	-	-	-	-	-	-	-	-	-	-	-	-	-	-	-	-	-
28449-6	85	N. subflava	2	0	-	-	-	-	-	-	-	-	-	-	-	-	-	-	-	-	-	-	-	-	-	-	-	-	-	-	-	-	-	-	-	-	-	-	-	-	-	-	-	-	-	-	-	-	-
28449-7	86	N. subflava	2	0	-	-	-	-	-	-	-	-	-	-	-	-	-	-	-	-	-	-	-	-	-	-	-	-	-	-	-	-	-	-	-	-	-	-	-	-	-	-	-	-	-	-	-	-	-
28449-8	87	N. subflava	2	0	-	-	-	-	-	-	-	-	-	-	-	-	-	-	-	-	-	-	-	-	-	-	-	-	-	-	-	-	-	-	-	-	-	-	-	-	-	-	-	-	-	-	-	-	-
29271-BM35a	88	N. lactamica	9	0	-	-	-	-	-	-	-	-	-	-	-	-	-	-	-	-	-	-	-	-	-	-	-	-	-	-	-	-	-	-	-	-	-	-	-	-	-	-	-	-	-	-	-	-	-
29274-BM68a	89	N. lactamica	1	0	-	-	-	-	-	-	-	-	-	-	-	-	-	-	-	-	-	-	-	-	-	-	-	-	-	-	-	-	-	-	-	-	-	-	-	-	-	-	-	-	-	-	-	-	-
30770-M45-1	90	N. lactamica	38	0	-	-	-	-	-	-	-	-	-	-	-	-	-	-	-	-	-	-	-	-	-	-	-	-	-	-	-	-	-	-	-	-	-	-	-	-	-	-	-	-	-	-	-	-	-
31472-BEL-09-43	91	N. gonorrhoeae	8	0.00767449	-	-	-	-	-	-	-	-	-	-	-	-	-	-	-	-	-	-	-	-	-	-	-	-	-	-	-	-	-	-	-	-	-	-	-	-	-	-	-	-	-	-	-	-	-
31478-SI09-08	92	N. gonorrhoeae	501	0.0193038	-	-	-	-	-	-	-	-	-	-	-	-	-	-	-	-	-	-	-	-	-	-	-	-	-	-	-	-	-	-	-	-	-	-	-	-	-	-	-	-	-	-	-	-	-
31479-EST-10-6	93	N. gonorrhoeae	6	0.006	-	-	-	-	-	-	-	-	-	-	-	-	-	-	-	-	-	-	-	-	-	-	-	-	-	-	-	-	-	-	-	-	-	-	-	-	-	-	-	-	-	-	-	-	-
31512-EST-12-26	94	N. gonorrhoeae	19	0.00554391	-	-	-	-	-	-	-	-	-	-	-	-	-	-	-	-	-	-	-	-	-	-	-	-	-	-	-	-	-	-	-	-	-	-	-	-	-	-	-	-	-	-	-	-	-
31520-NG9701	95	N. gonorrhoeae	68	0.266675	-	-	-	-	-	-	-	-	-	-	-	-	-	-	-	-	-	-	-	-	-	-	-	-	-	-	-	-	-	-	-	-	-	-	-	-	-	-	-	-	-	-	-	-	-
31523-989000168	96	N. gonorrhoeae	2	32	-	-	-	-	-	-	-	-	-	-	-	-	-	-	-	-	-	-	-	-	-	-	-	-	-	-	-	-	-	-	-	-	-	-	-	-	-	-	-	-	-	-	-	-	-
31524-989000300	97	N. gonorrhoeae	2	0.25	-	-	-	-	-	-	-	-	-	-	-	-	-	-	-	-	-	-	-	-	-	-	-	-	-	-	-	-	-	-	-	-	-	-	-	-	-	-	-	-	-	-	-	-	-
31529-989000027	98	N. gonorrhoeae	13	0.202896	-	-	-	-	-	-	-	-	-	-	-	-	-	-	-	-	-	-	-	-	-	-	-	-	-	-	-	-	-	-	-	-	-	-	-	-	-	-	-	-	-	-	-	-	-
31557-989000062	99	N. gonorrhoeae	32	0.00564979	-	-	-	-	-	-	-	-	-	-	-	-	-	-	-	-	-	-	-	-	-	-	-	-	-	-	-	-	-	-	-	-	-	-	-	-	-	-	-	-	-	-	-	-	-
31561-14-358	100	N. gonorrhoeae	8	0.0034641	-	-	-	-	-	-	-	-	-	-	-	-	-	-	-	-	-	-	-	-	-	-	-	-	-	-	-	-	-	-	-	-	-	-	-	-	-	-	-	-	-	-	-	-	-
31569-259000217	101	N. gonorrhoeae	2	0.002	-	-	-	-	-	-	-	-	-	-	-	-	-	-	-	-	-	-	-	-	-	-	-	-	-	-	-	-	-	-	-	-	-	-	-	-	-	-	-	-	-	-	-	-	-
31572-259000216	102	N. gonorrhoeae	44	0.0119907	-	-	-	-	-	-	-	-	-	-	-	-	-	-	-	-	-	-	-	-	-	-	-	-	-	-	-	-	-	-	-	-	-	-	-	-	-	-	-	-	-	-	-	-	-
31590-989000404	103	N. gonorrhoeae	2	0.002	-	-	-	-	-	-	-	-	-	-	-	-	-	-	-	-	-	-	-	-	-	-	-	-	-	-	-	-	-	-	-	-	-	-	-	-	-	-	-	-	-	-	-	-	-
31595-05-590-385	104	N. gonorrhoeae	376	0.0122983	-	-	-	-	-	-	-	-	-	-	-	-	-	-	-	-	-	-	-	-	-	-	-	-	-	-	-	-	-	-	-	-	-	-	-	-	-	-	-	-	-	-	-	-	-
31596-05-590-246	105	N. gonorrhoeae	2	6	-	-	-	-	-	-	-	-	-	-	-	-	-	-	-	-	-	-	-	-	-	-	-	-	-	-	-	-	-	-	-	-	-	-	-	-	-	-	-	-	-	-	-	-	-
31621-NO-09-3583	106	N. gonorrhoeae	14	9.6075	-	-	-	-	-	-	-	-	-	-	-	-	-	-	-	-	-	-	-	-	-	-	-	-	-	-	-	-	-	-	-	-	-	-	-	-	-	-	-	-	-	-	-	-	-
31627-EST-09-5	107	N. gonorrhoeae	4	0.003	-	-	-	-	-	-	-	-	-	-	-	-	-	-	-	-	-	-	-	-	-	-	-	-	-	-	-	-	-	-	-	-	-	-	-	-	-	-	-	-	-	-	-	-	-
31636-POL-10-12	108	N. gonorrhoeae	117	0.00973799	-	-	-	-	-	-	-	-	-	-	-	-	-	-	-	-	-	-	-	-	-	-	-	-	-	-	-	-	-	-	-	-	-	-	-	-	-	-	-	-	-	-	-	-	-
31669-989000269	109	N. gonorrhoeae	2	16	-	-	-	-	-	-	-	-	-	-	-	-	-	-	-	-	-	-	-	-	-	-	-	-	-	-	-	-	-	-	-	-	-	-	-	-	-	-	-	-	-	-	-	-	-
31677-989000103	110	N. gonorrhoeae	2	0.125	-	-	-	-	-	-	-	-	-	-	-	-	-	-	-	-	-	-	-	-	-	-	-	-	-	-	-	-	-	-	-	-	-	-	-	-	-	-	-	-	-	-	-	-	-
31714-IN-09-5163	111	N. gonorrhoeae	2	24	-	-	-	-	-	-	-	-	-	-	-	-	-	-	-	-	-	-	-	-	-	-	-	-	-	-	-	-	-	-	-	-	-	-	-	-	-	-	-	-	-	-	-	-	-
31723-IN-10-1820	112	N. gonorrhoeae	24	1.57004	-	-	-	-	-	-	-	-	-	-	-	-	-	-	-	-	-	-	-	-	-	-	-	-	-	-	-	-	-	-	-	-	-	-	-	-	-	-	-	-	-	-	-	-	-
31732-BX4094	113	N. gonorrhoeae	12	1.1712	-	-	-	-	-	-	-	-	-	-	-	-	-	-	-	-	-	-	-	-	-	-	-	-	-	-	-	-	-	-	-	-	-	-	-	-	-	-	-	-	-	-	-	-	-
31749-999000022	114	N. gonorrhoeae	2	0.002	-	-	-	-	-	-	-	-	-	-	-	-	-	-	-	-	-	-	-	-	-	-	-	-	-	-	-	-	-	-	-	-	-	-	-	-	-	-	-	-	-	-	-	-	-
31750-NO-09-3581	115	N. gonorrhoeae	2	32	-	-	-	-	-	-	-	-	-	-	-	-	-	-	-	-	-	-	-	-	-	-	-	-	-	-	-	-	-	-	-	-	-	-	-	-	-	-	-	-	-	-	-	-	-
31752-999000098	116	N. gonorrhoeae	10	0.0728317	-	-	-	-	-	-	-	-	-	-	-	-	-	-	-	-	-	-	-	-	-	-	-	-	-	-	-	-	-	-	-	-	-	-	-	-	-	-	-	-	-	-	-	-	-
31775-NG0102	117	N. gonorrhoeae	34	14.8897	-	-	-	-	-	-	-	-	-	-	-	-	-	-	-	-	-	-	-	-	-	-	-	-	-	-	-	-	-	-	-	-	-	-	-	-	-	-	-	-	-	-	-	-	-
31798-989000355	118	N. gonorrhoeae	2	0.003	-	-	-	-	-	-	-	-	-	-	-	-	-	-	-	-	-	-	-	-	-	-	-	-	-	-	-	-	-	-	-	-	-	-	-	-	-	-	-	-	-	-	-	-	-
31803-BX8371	119	N. gonorrhoeae	3	32	-	-	-	-	-	-	-	-	-	-	-	-	-	-	-	-	-	-	-	-	-	-	-	-	-	-	-	-	-	-	-	-	-	-	-	-	-	-	-	-	-	-	-	-	-
31883-999000079	120	N. gonorrhoeae	1	0	-	-	-	-	-	-	-	-	-	-	-	-	-	-	-	-	-	-	-	-	-	-	-	-	-	-	-	-	-	-	-	-	-	-	-	-	-	-	-	-	-	-	-	-	-
31941-KN11-32	121	N. gonorrhoeae	9	0	-	-	-	-	-	-	-	-	-	-	-	-	-	-	-	-	-	-	-	-	-	-	-	-	-	-	-	-	-	-	-	-	-	-	-	-	-	-	-	-	-	-	-	-	-
31942-BX2887	122	N. gonorrhoeae	3	1	-	-	-	-	-	-	-	-	-	-	-	-	-	-	-	-	-	-	-	-	-	-	-	-	-	-	-	-	-	-	-	-	-	-	-	-	-	-	-	-	-	-	-	-	-
31950-BA4664	123	N. gonorrhoeae	1	0	-	-	-	-	-	-	-	-	-	-	-	-	-	-	-	-	-	-	-	-	-	-	-	-	-	-	-	-	-	-	-	-	-	-	-	-	-	-	-	-	-	-	-	-	-
31952-03-87	124	N. gonorrhoeae	8	0.811183	-	-	-	-	-	-	-	-	-	-	-	-	-	-	-	-	-	-	-	-	-	-	-	-	-	-	-	-	-	-	-	-	-	-	-	-	-	-	-	-	-	-	-	-	-
31991-08-590-00131	125	N. gonorrhoeae	4	0.002	-	-	-	-	-	-	-	-	-	-	-	-	-	-	-	-	-	-	-	-	-	-	-	-	-	-	-	-	-	-	-	-	-	-	-	-	-	-	-	-	-	-	-	-	-
32030-DO29810	126	N. gonorrhoeae	6	0.02	-	-	-	-	-	-	-	-	-	-	-	-	-	-	-	-	-	-	-	-	-	-	-	-	-	-	-	-	-	-	-	-	-	-	-	-	-	-	-	-	-	-	-	-	-
32034-DO33763	127	N. gonorrhoeae	1	0	-	-	-	-	-	-	-	-	-	-	-	-	-	-	-	-	-	-	-	-	-	-	-	-	-	-	-	-	-	-	-	-	-	-	-	-	-	-	-	-	-	-	-	-	-
32039-DOGK18	128	N. gonorrhoeae	6	0.02	-	-	-	-	-	-	-	-	-	-	-	-	-	-	-	-	-	-	-	-	-	-	-	-	-	-	-	-	-	-	-	-	-	-	-	-	-	-	-	-	-	-	-	-	-
32040-DO187	129	N. gonorrhoeae	1	0	-	-	-	-	-	-	-	-	-	-	-	-	-	-	-	-	-	-	-	-	-	-	-	-	-	-	-	-	-	-	-	-	-	-	-	-	-	-	-	-	-	-	-	-	-
32041-DO347	130	N. gonorrhoeae	5	0.02	-	-	-	-	-	-	-	-	-	-	-	-	-	-	-	-	-	-	-	-	-	-	-	-	-	-	-	-	-	-	-	-	-	-	-	-	-	-	-	-	-	-	-	-	-
32065-DO438	131	N. gonorrhoeae	2	0.02	-	-	-	-	-	-	-	-	-	-	-	-	-	-	-	-	-	-	-	-	-	-	-	-	-	-	-	-	-	-	-	-	-	-	-	-	-	-	-	-	-	-	-	-	-
326522-3	132	N. animaloris	2	0	-	-	-	-	-	-	-	-	-	-	-	-	-	-	-	-	-	-	-	-	-	-	-	-	-	-	-	-	-	-	-	-	-	-	-	-	-	-	-	-	-	-	-	-	-
326522-5	133	N. animaloris	1	0	-	-	-	-	-	-	-	-	-	-	-	-	-	-	-	-	-	-	-	-	-	-	-	-	-	-	-	-	-	-	-	-	-	-	-	-	-	-	-	-	-	-	-	-	-
326522-6	134	N. animaloris	1	0	-	-	-	-	-	-	-	-	-	-	-	-	-	-	-	-	-	-	-	-	-	-	-	-	-	-	-	-	-	-	-	-	-	-	-	-	-	-	-	-	-	-	-	-	-
326522-8-LR134516-Nas	135	N. animaloris	1	0	-	-	-	-	-	-	-	-	-	-	-	-	-	-	-	-	-	-	-	-	-	-	-	-	-	-	-	-	-	-	-	-	-	-	-	-	-	-	-	-	-	-	-	-	-
326523-3	136	N. zoodegmatis	3	0	-	-	-	-	-	-	-	-	-	-	-	-	-	-	-	-	-	-	-	-	-	-	-	-	-	-	-	-	-	-	-	-	-	-	-	-	-	-	-	-	-	-	-	-	-
326523-7	137	N. zoodegmatis	1	0	-	-	-	-	-	-	-	-	-	-	-	-	-	-	-	-	-	-	-	-	-	-	-	-	-	-	-	-	-	-	-	-	-	-	-	-	-	-	-	-	-	-	-	-	-
33053-5	138	N. perflava	2	0	-	-	-	-	-	-	-	-	-	-	-	-	-	-	-	-	-	-	-	-	-	-	-	-	-	-	-	-	-	-	-	-	-	-	-	-	-	-	-	-	-	-	-	-	-
3416-OX9931913	139	N. cinerea	1	0	-	-	-	-	-	-	-	-	-	-	-	-	-	-	-	-	-	-	-	-	-	-	-	-	-	-	-	-	-	-	-	-	-	-	-	-	-	-	-	-	-	-	-	-	-
3426-OX9932380	140	N. lactamica	13	0	-	-	-	-	-	-	-	-	-	-	-	-	-	-	-	-	-	-	-	-	-	-	-	-	-	-	-	-	-	-	-	-	-	-	-	-	-	-	-	-	-	-	-	-	-
34779-MIA-2011-03-09	141	N. gonorrhoeae	1	0	-	-	-	-	-	-	-	-	-	-	-	-	-	-	-	-	-	-	-	-	-	-	-	-	-	-	-	-	-	-	-	-	-	-	-	-	-	-	-	-	-	-	-	-	-
36161-12040-2014	142	N. cinerea	1	0	-	-	-	-	-	-	-	-	-	-	-	-	-	-	-	-	-	-	-	-	-	-	-	-	-	-	-	-	-	-	-	-	-	-	-	-	-	-	-	-	-	-	-	-	-
36172-M10-1	143	N. lactamica	18	0	-	-	-	-	-	-	-	-	-	-	-	-	-	-	-	-	-	-	-	-	-	-	-	-	-	-	-	-	-	-	-	-	-	-	-	-	-	-	-	-	-	-	-	-	-
36174-M15-1	144	N. lactamica	4	0	-	-	-	-	-	-	-	-	-	-	-	-	-	-	-	-	-	-	-	-	-	-	-	-	-	-	-	-	-	-	-	-	-	-	-	-	-	-	-	-	-	-	-	-	-
36253-61450	145	N. gonorrhoeae	2	0	-	-	-	-	-	-	-	-	-	-	-	-	-	-	-	-	-	-	-	-	-	-	-	-	-	-	-	-	-	-	-	-	-	-	-	-	-	-	-	-	-	-	-	-	-
36269-52263	146	N. gonorrhoeae	6	0	-	-	-	-	-	-	-	-	-	-	-	-	-	-	-	-	-	-	-	-	-	-	-	-	-	-	-	-	-	-	-	-	-	-	-	-	-	-	-	-	-	-	-	-	-
36675-P9-17	147	N. gonorrhoeae	1	0	-	-	-	-	-	-	-	-	-	-	-	-	-	-	-	-	-	-	-	-	-	-	-	-	-	-	-	-	-	-	-	-	-	-	-	-	-	-	-	-	-	-	-	-	-
36854-Q68	148	N. lactamica	7	0	-	-	-	-	-	-	-	-	-	-	-	-	-	-	-	-	-	-	-	-	-	-	-	-	-	-	-	-	-	-	-	-	-	-	-	-	-	-	-	-	-	-	-	-	-
36858-Q118	149	N. lactamica	5	0	-	-	-	-	-	-	-	-	-	-	-	-	-	-	-	-	-	-	-	-	-	-	-	-	-	-	-	-	-	-	-	-	-	-	-	-	-	-	-	-	-	-	-	-	-
36901-S139	150	N. lactamica	3	0	-	-	-	-	-	-	-	-	-	-	-	-	-	-	-	-	-	-	-	-	-	-	-	-	-	-	-	-	-	-	-	-	-	-	-	-	-	-	-	-	-	-	-	-	-
36934-W59	151	N. lactamica	25	0	-	-	-	-	-	-	-	-	-	-	-	-	-	-	-	-	-	-	-	-	-	-	-	-	-	-	-	-	-	-	-	-	-	-	-	-	-	-	-	-	-	-	-	-	-
36979-AA121	152	N. lactamica	5	0	-	-	-	-	-	-	-	-	-	-	-	-	-	-	-	-	-	-	-	-	-	-	-	-	-	-	-	-	-	-	-	-	-	-	-	-	-	-	-	-	-	-	-	-	-
37049-GCGS0244	153	N. gonorrhoeae	89	0.00333437	-	-	-	-	-	-	-	-	-	-	-	-	-	-	-	-	-	-	-	-	-	-	-	-	-	-	-	-	-	-	-	-	-	-	-	-	-	-	-	-	-	-	-	-	-
37096-GCGS0552	154	N. gonorrhoeae	13	0.0183352	-	-	-	-	-	-	-	-	-	-	-	-	-	-	-	-	-	-	-	-	-	-	-	-	-	-	-	-	-	-	-	-	-	-	-	-	-	-	-	-	-	-	-	-	-
37122-GCGS0292	155	N. gonorrhoeae	2	0.004	-	-	-	-	-	-	-	-	-	-	-	-	-	-	-	-	-	-	-	-	-	-	-	-	-	-	-	-	-	-	-	-	-	-	-	-	-	-	-	-	-	-	-	-	-
37142-GCGS0353	156	N. gonorrhoeae	6	0.00965489	-	-	-	-	-	-	-	-	-	-	-	-	-	-	-	-	-	-	-	-	-	-	-	-	-	-	-	-	-	-	-	-	-	-	-	-	-	-	-	-	-	-	-	-	-
37235-GCGS0296	157	N. gonorrhoeae	7	0.008	-	-	-	-	-	-	-	-	-	-	-	-	-	-	-	-	-	-	-	-	-	-	-	-	-	-	-	-	-	-	-	-	-	-	-	-	-	-	-	-	-	-	-	-	-
37243-GCGS0586	158	N. gonorrhoeae	8	0.123311	-	-	-	-	-	-	-	-	-	-	-	-	-	-	-	-	-	-	-	-	-	-	-	-	-	-	-	-	-	-	-	-	-	-	-	-	-	-	-	-	-	-	-	-	-
37246-GCGS0290	159	N. gonorrhoeae	3	0.008	-	-	-	-	-	-	-	-	-	-	-	-	-	-	-	-	-	-	-	-	-	-	-	-	-	-	-	-	-	-	-	-	-	-	-	-	-	-	-	-	-	-	-	-	-
37261-07AZI-T-009	160	N. lactamica	5	0	-	-	-	-	-	-	-	-	-	-	-	-	-	-	-	-	-	-	-	-	-	-	-	-	-	-	-	-	-	-	-	-	-	-	-	-	-	-	-	-	-	-	-	-	-
37307-GCGS0262	161	N. gonorrhoeae	3	0.004	-	-	-	-	-	-	-	-	-	-	-	-	-	-	-	-	-	-	-	-	-	-	-	-	-	-	-	-	-	-	-	-	-	-	-	-	-	-	-	-	-	-	-	-	-
37327-GCGS0445	162	N. gonorrhoeae	2	0.004	-	-	-	-	-	-	-	-	-	-	-	-	-	-	-	-	-	-	-	-	-	-	-	-	-	-	-	-	-	-	-	-	-	-	-	-	-	-	-	-	-	-	-	-	-
37341-GCGS0618	163	N. gonorrhoeae	2	0.008	-	-	-	-	-	-	-	-	-	-	-	-	-	-	-	-	-	-	-	-	-	-	-	-	-	-	-	-	-	-	-	-	-	-	-	-	-	-	-	-	-	-	-	-	-
37361-GCGS1060	164	N. gonorrhoeae	5	2.82843	-	-	-	-	-	-	-	-	-	-	-	-	-	-	-	-	-	-	-	-	-	-	-	-	-	-	-	-	-	-	-	-	-	-	-	-	-	-	-	-	-	-	-	-	-
37492-GCGS0474	165	N. gonorrhoeae	2	0.015	-	-	-	-	-	-	-	-	-	-	-	-	-	-	-	-	-	-	-	-	-	-	-	-	-	-	-	-	-	-	-	-	-	-	-	-	-	-	-	-	-	-	-	-	-
37512-GCGS0745	166	N. gonorrhoeae	4	0.0154919	-	-	-	-	-	-	-	-	-	-	-	-	-	-	-	-	-	-	-	-	-	-	-	-	-	-	-	-	-	-	-	-	-	-	-	-	-	-	-	-	-	-	-	-	-
37522-GCGS0561	167	N. gonorrhoeae	2	0.004	-	-	-	-	-	-	-	-	-	-	-	-	-	-	-	-	-	-	-	-	-	-	-	-	-	-	-	-	-	-	-	-	-	-	-	-	-	-	-	-	-	-	-	-	-
38175-M37084	168	N. lactamica	4	0	-	-	-	-	-	-	-	-	-	-	-	-	-	-	-	-	-	-	-	-	-	-	-	-	-	-	-	-	-	-	-	-	-	-	-	-	-	-	-	-	-	-	-	-	-
38390-TRI-648	169	N. lactamica	6	0	-	-	-	-	-	-	-	-	-	-	-	-	-	-	-	-	-	-	-	-	-	-	-	-	-	-	-	-	-	-	-	-	-	-	-	-	-	-	-	-	-	-	-	-	-
38974-LNP16475	170	N. mucosa	2	0	-	-	-	-	-	-	-	-	-	-	-	-	-	-	-	-	-	-	-	-	-	-	-	-	-	-	-	-	-	-	-	-	-	-	-	-	-	-	-	-	-	-	-	-	-
38975-LNP17075	171	N. lactamica	2	0	-	-	-	-	-	-	-	-	-	-	-	-	-	-	-	-	-	-	-	-	-	-	-	-	-	-	-	-	-	-	-	-	-	-	-	-	-	-	-	-	-	-	-	-	-
38976-LNP17345	172	N. subflava	1	0	-	-	-	-	-	-	-	-	-	-	-	-	-	-	-	-	-	-	-	-	-	-	-	-	-	-	-	-	-	-	-	-	-	-	-	-	-	-	-	-	-	-	-	-	-
38977-LNP17862	173	N. mucosa	1	0	-	-	-	-	-	-	-	-	-	-	-	-	-	-	-	-	-	-	-	-	-	-	-	-	-	-	-	-	-	-	-	-	-	-	-	-	-	-	-	-	-	-	-	-	-
38978-LNP18981	174	N. cinerea	2	0	-	-	-	-	-	-	-	-	-	-	-	-	-	-	-	-	-	-	-	-	-	-	-	-	-	-	-	-	-	-	-	-	-	-	-	-	-	-	-	-	-	-	-	-	-
38979-LNP19085	175	N. subflava	1	0	-	-	-	-	-	-	-	-	-	-	-	-	-	-	-	-	-	-	-	-	-	-	-	-	-	-	-	-	-	-	-	-	-	-	-	-	-	-	-	-	-	-	-	-	-
38980-LNP22706	176	N. polysaccharea	16	0	-	-	-	-	-	-	-	-	-	-	-	-	-	-	-	-	-	-	-	-	-	-	-	-	-	-	-	-	-	-	-	-	-	-	-	-	-	-	-	-	-	-	-	-	-
38984-LNP26654	177	N. cinerea	1	0	-	-	-	-	-	-	-	-	-	-	-	-	-	-	-	-	-	-	-	-	-	-	-	-	-	-	-	-	-	-	-	-	-	-	-	-	-	-	-	-	-	-	-	-	-
38985-LNP22985	178	N. lactamica	8	0	-	-	-	-	-	-	-	-	-	-	-	-	-	-	-	-	-	-	-	-	-	-	-	-	-	-	-	-	-	-	-	-	-	-	-	-	-	-	-	-	-	-	-	-	-
38986-LNP23132	179	N. cinerea	1	0	-	-	-	-	-	-	-	-	-	-	-	-	-	-	-	-	-	-	-	-	-	-	-	-	-	-	-	-	-	-	-	-	-	-	-	-	-	-	-	-	-	-	-	-	-
39715-LNP16858	180	N. mucosa	1	0	-	-	-	-	-	-	-	-	-	-	-	-	-	-	-	-	-	-	-	-	-	-	-	-	-	-	-	-	-	-	-	-	-	-	-	-	-	-	-	-	-	-	-	-	-
39716-LNP16983	181	N. canis	1	0	-	-	-	-	-	-	-	-	-	-	-	-	-	-	-	-	-	-	-	-	-	-	-	-	-	-	-	-	-	-	-	-	-	-	-	-	-	-	-	-	-	-	-	-	-
39717-LNP20692	182	N. cinerea	1	0	-	-	-	-	-	-	-	-	-	-	-	-	-	-	-	-	-	-	-	-	-	-	-	-	-	-	-	-	-	-	-	-	-	-	-	-	-	-	-	-	-	-	-	-	-
39719-LNP25397	183	N. sp.	2	0	-	-	-	-	-	-	-	-	-	-	-	-	-	-	-	-	-	-	-	-	-	-	-	-	-	-	-	-	-	-	-	-	-	-	-	-	-	-	-	-	-	-	-	-	-
39721-LNP981	184	N. cinerea	1	0	-	-	-	-	-	-	-	-	-	-	-	-	-	-	-	-	-	-	-	-	-	-	-	-	-	-	-	-	-	-	-	-	-	-	-	-	-	-	-	-	-	-	-	-	-
39722-LNP26332	185	N. subflava	1	0	-	-	-	-	-	-	-	-	-	-	-	-	-	-	-	-	-	-	-	-	-	-	-	-	-	-	-	-	-	-	-	-	-	-	-	-	-	-	-	-	-	-	-	-	-
39723-LNP26308	186	N. subflava	1	0	-	-	-	-	-	-	-	-	-	-	-	-	-	-	-	-	-	-	-	-	-	-	-	-	-	-	-	-	-	-	-	-	-	-	-	-	-	-	-	-	-	-	-	-	-
39724-LNP23872	187	N. cinerea	1	0	-	-	-	-	-	-	-	-	-	-	-	-	-	-	-	-	-	-	-	-	-	-	-	-	-	-	-	-	-	-	-	-	-	-	-	-	-	-	-	-	-	-	-	-	-
39725-LNP24849	188	N. zoodegmatis	1	0	-	-	-	-	-	-	-	-	-	-	-	-	-	-	-	-	-	-	-	-	-	-	-	-	-	-	-	-	-	-	-	-	-	-	-	-	-	-	-	-	-	-	-	-	-
40248-LNP28315	189	N. polysaccharea	1	0	-	-	-	-	-	-	-	-	-	-	-	-	-	-	-	-	-	-	-	-	-	-	-	-	-	-	-	-	-	-	-	-	-	-	-	-	-	-	-	-	-	-	-	-	-
40261-LNP28331	190	N. subflava	1	0	-	-	-	-	-	-	-	-	-	-	-	-	-	-	-	-	-	-	-	-	-	-	-	-	-	-	-	-	-	-	-	-	-	-	-	-	-	-	-	-	-	-	-	-	-
40270-LNP28340	191	N. subflava	1	0	-	-	-	-	-	-	-	-	-	-	-	-	-	-	-	-	-	-	-	-	-	-	-	-	-	-	-	-	-	-	-	-	-	-	-	-	-	-	-	-	-	-	-	-	-
41220-LNP28396	192	N. bergeri	1	0	-	-	-	-	-	-	-	-	-	-	-	-	-	-	-	-	-	-	-	-	-	-	-	-	-	-	-	-	-	-	-	-	-	-	-	-	-	-	-	-	-	-	-	-	-
41389-3059U	193	N. gonorrhoeae	1	0.003	-	-	-	-	-	-	-	-	-	-	-	-	-	-	-	-	-	-	-	-	-	-	-	-	-	-	-	-	-	-	-	-	-	-	-	-	-	-	-	-	-	-	-	-	-
41390-3060	194	N. gonorrhoeae	1	32	-	-	-	-	-	-	-	-	-	-	-	-	-	-	-	-	-	-	-	-	-	-	-	-	-	-	-	-	-	-	-	-	-	-	-	-	-	-	-	-	-	-	-	-	-
41528-M15-240955	195	N. polysaccharea	1	0	-	-	-	-	-	-	-	-	-	-	-	-	-	-	-	-	-	-	-	-	-	-	-	-	-	-	-	-	-	-	-	-	-	-	-	-	-	-	-	-	-	-	-	-	-
41652-2748	196	N. polysaccharea	3	0	-	-	-	-	-	-	-	-	-	-	-	-	-	-	-	-	-	-	-	-	-	-	-	-	-	-	-	-	-	-	-	-	-	-	-	-	-	-	-	-	-	-	-	-	-
42055-LNP28051	197	N. oralis	1	0	-	-	-	-	-	-	-	-	-	-	-	-	-	-	-	-	-	-	-	-	-	-	-	-	-	-	-	-	-	-	-	-	-	-	-	-	-	-	-	-	-	-	-	-	-
42057-LNP28127	198	N. cinerea	1	0	-	-	-	-	-	-	-	-	-	-	-	-	-	-	-	-	-	-	-	-	-	-	-	-	-	-	-	-	-	-	-	-	-	-	-	-	-	-	-	-	-	-	-	-	-
42058-LNP28155	199	N. cinerea	1	0	-	-	-	-	-	-	-	-	-	-	-	-	-	-	-	-	-	-	-	-	-	-	-	-	-	-	-	-	-	-	-	-	-	-	-	-	-	-	-	-	-	-	-	-	-
42059-LNP28158	200	N. cinerea	1	0	-	-	-	-	-	-	-	-	-	-	-	-	-	-	-	-	-	-	-	-	-	-	-	-	-	-	-	-	-	-	-	-	-	-	-	-	-	-	-	-	-	-	-	-	-
42060-LNP28165	201	N. subflava	1	0	-	-	-	-	-	-	-	-	-	-	-	-	-	-	-	-	-	-	-	-	-	-	-	-	-	-	-	-	-	-	-	-	-	-	-	-	-	-	-	-	-	-	-	-	-
42061-LNP28181	202	N. cinerea	1	0	-	-	-	-	-	-	-	-	-	-	-	-	-	-	-	-	-	-	-	-	-	-	-	-	-	-	-	-	-	-	-	-	-	-	-	-	-	-	-	-	-	-	-	-	-
42062-LNP28272	203	N. cinerea	1	0	-	-	-	-	-	-	-	-	-	-	-	-	-	-	-	-	-	-	-	-	-	-	-	-	-	-	-	-	-	-	-	-	-	-	-	-	-	-	-	-	-	-	-	-	-
42198-LNP28499	204	N. lactamica	1	0	-	-	-	-	-	-	-	-	-	-	-	-	-	-	-	-	-	-	-	-	-	-	-	-	-	-	-	-	-	-	-	-	-	-	-	-	-	-	-	-	-	-	-	-	-
42421-LNP28525	205	N. cinerea	1	0	-	-	-	-	-	-	-	-	-	-	-	-	-	-	-	-	-	-	-	-	-	-	-	-	-	-	-	-	-	-	-	-	-	-	-	-	-	-	-	-	-	-	-	-	-
42462-M16-240153	206	N. cinerea	1	0	-	-	-	-	-	-	-	-	-	-	-	-	-	-	-	-	-	-	-	-	-	-	-	-	-	-	-	-	-	-	-	-	-	-	-	-	-	-	-	-	-	-	-	-	-
42472-M15-240827	207	N. polysaccharea	3	0	-	-	-	-	-	-	-	-	-	-	-	-	-	-	-	-	-	-	-	-	-	-	-	-	-	-	-	-	-	-	-	-	-	-	-	-	-	-	-	-	-	-	-	-	-
42503-M16-240038	208	N. cinerea	1	0	-	-	-	-	-	-	-	-	-	-	-	-	-	-	-	-	-	-	-	-	-	-	-	-	-	-	-	-	-	-	-	-	-	-	-	-	-	-	-	-	-	-	-	-	-
42809-H151040342	209	N. gonorrhoeae	1	0	-	-	-	-	-	-	-	-	-	-	-	-	-	-	-	-	-	-	-	-	-	-	-	-	-	-	-	-	-	-	-	-	-	-	-	-	-	-	-	-	-	-	-	-	-
42820-H153240164	210	N. gonorrhoeae	2	0	-	-	-	-	-	-	-	-	-	-	-	-	-	-	-	-	-	-	-	-	-	-	-	-	-	-	-	-	-	-	-	-	-	-	-	-	-	-	-	-	-	-	-	-	-
42909-02-11162-XS2-1	211	N. bergeri	2	0	-	-	-	-	-	-	-	-	-	-	-	-	-	-	-	-	-	-	-	-	-	-	-	-	-	-	-	-	-	-	-	-	-	-	-	-	-	-	-	-	-	-	-	-	-
43020-02-11069-XS2-1	212	N. bergeri	18	0	-	-	-	-	-	-	-	-	-	-	-	-	-	-	-	-	-	-	-	-	-	-	-	-	-	-	-	-	-	-	-	-	-	-	-	-	-	-	-	-	-	-	-	-	-
43021-02-11081-XS2-1	213	N. bergeri	3	0	-	-	-	-	-	-	-	-	-	-	-	-	-	-	-	-	-	-	-	-	-	-	-	-	-	-	-	-	-	-	-	-	-	-	-	-	-	-	-	-	-	-	-	-	-
43025-02-11253-XS2-1	214	N. bergeri	2	0	-	-	-	-	-	-	-	-	-	-	-	-	-	-	-	-	-	-	-	-	-	-	-	-	-	-	-	-	-	-	-	-	-	-	-	-	-	-	-	-	-	-	-	-	-
43027-02-11761-XS2-1	215	N. bergeri	4	0	-	-	-	-	-	-	-	-	-	-	-	-	-	-	-	-	-	-	-	-	-	-	-	-	-	-	-	-	-	-	-	-	-	-	-	-	-	-	-	-	-	-	-	-	-
43037-02-13995-XS3-1	216	N. bergeri	1	0	-	-	-	-	-	-	-	-	-	-	-	-	-	-	-	-	-	-	-	-	-	-	-	-	-	-	-	-	-	-	-	-	-	-	-	-	-	-	-	-	-	-	-	-	-
43042-01-12742-XS3-1	217	N. bergeri	1	0	-	-	-	-	-	-	-	-	-	-	-	-	-	-	-	-	-	-	-	-	-	-	-	-	-	-	-	-	-	-	-	-	-	-	-	-	-	-	-	-	-	-	-	-	-
43128-12-12795-XS2-1	218	N. uirgultaei	9	0	-	-	-	-	-	-	-	-	-	-	-	-	-	-	-	-	-	-	-	-	-	-	-	-	-	-	-	-	-	-	-	-	-	-	-	-	-	-	-	-	-	-	-	-	-
43413-01-07665-XS1-1	219	N. polysaccharea	1	0	-	-	-	-	-	-	-	-	-	-	-	-	-	-	-	-	-	-	-	-	-	-	-	-	-	-	-	-	-	-	-	-	-	-	-	-	-	-	-	-	-	-	-	-	-
43415-01-03967-XS1-1	220	N. polysaccharea	1	0	-	-	-	-	-	-	-	-	-	-	-	-	-	-	-	-	-	-	-	-	-	-	-	-	-	-	-	-	-	-	-	-	-	-	-	-	-	-	-	-	-	-	-	-	-
43416-01-07343-XS1-1	221	N. polysaccharea	10	0	-	-	-	-	-	-	-	-	-	-	-	-	-	-	-	-	-	-	-	-	-	-	-	-	-	-	-	-	-	-	-	-	-	-	-	-	-	-	-	-	-	-	-	-	-
43420-01-13564-XS3-1	222	N. polysaccharea	1	0	-	-	-	-	-	-	-	-	-	-	-	-	-	-	-	-	-	-	-	-	-	-	-	-	-	-	-	-	-	-	-	-	-	-	-	-	-	-	-	-	-	-	-	-	-
43421-01-00119-XS1-1	223	N. bergeri	2	0	-	-	-	-	-	-	-	-	-	-	-	-	-	-	-	-	-	-	-	-	-	-	-	-	-	-	-	-	-	-	-	-	-	-	-	-	-	-	-	-	-	-	-	-	-
43422-01-03638-XS1-1	224	N. bergeri	1	0	-	-	-	-	-	-	-	-	-	-	-	-	-	-	-	-	-	-	-	-	-	-	-	-	-	-	-	-	-	-	-	-	-	-	-	-	-	-	-	-	-	-	-	-	-
43425-02-01105-XS1-1	225	N. maigaei	1	0	-	-	-	-	-	-	-	-	-	-	-	-	-	-	-	-	-	-	-	-	-	-	-	-	-	-	-	-	-	-	-	-	-	-	-	-	-	-	-	-	-	-	-	-	-
43429-01-03581-XS1-1	226	N. bergeri	1	0	-	-	-	-	-	-	-	-	-	-	-	-	-	-	-	-	-	-	-	-	-	-	-	-	-	-	-	-	-	-	-	-	-	-	-	-	-	-	-	-	-	-	-	-	-
43431-01-07795-XS1-1	227	N. bergeri	1	0	-	-	-	-	-	-	-	-	-	-	-	-	-	-	-	-	-	-	-	-	-	-	-	-	-	-	-	-	-	-	-	-	-	-	-	-	-	-	-	-	-	-	-	-	-
43546-BR40087	228	N. lactamica	1	0	-	-	-	-	-	-	-	-	-	-	-	-	-	-	-	-	-	-	-	-	-	-	-	-	-	-	-	-	-	-	-	-	-	-	-	-	-	-	-	-	-	-	-	-	-
43557-BR41222	229	N. lactamica	1	0	-	-	-	-	-	-	-	-	-	-	-	-	-	-	-	-	-	-	-	-	-	-	-	-	-	-	-	-	-	-	-	-	-	-	-	-	-	-	-	-	-	-	-	-	-
43570-BR40103	230	N. subflava	3	0	-	-	-	-	-	-	-	-	-	-	-	-	-	-	-	-	-	-	-	-	-	-	-	-	-	-	-	-	-	-	-	-	-	-	-	-	-	-	-	-	-	-	-	-	-
43574-BR40191	231	N. lactamica	3	0	-	-	-	-	-	-	-	-	-	-	-	-	-	-	-	-	-	-	-	-	-	-	-	-	-	-	-	-	-	-	-	-	-	-	-	-	-	-	-	-	-	-	-	-	-
435832-3	232	N. mucosa	2	0	-	-	-	-	-	-	-	-	-	-	-	-	-	-	-	-	-	-	-	-	-	-	-	-	-	-	-	-	-	-	-	-	-	-	-	-	-	-	-	-	-	-	-	-	-
43617-BR41350	233	N. lactamica	1	0	-	-	-	-	-	-	-	-	-	-	-	-	-	-	-	-	-	-	-	-	-	-	-	-	-	-	-	-	-	-	-	-	-	-	-	-	-	-	-	-	-	-	-	-	-
43620-BR41372	234	N. lactamica	1	0	-	-	-	-	-	-	-	-	-	-	-	-	-	-	-	-	-	-	-	-	-	-	-	-	-	-	-	-	-	-	-	-	-	-	-	-	-	-	-	-	-	-	-	-	-
43628-BR41427	235	N. lactamica	1	0	-	-	-	-	-	-	-	-	-	-	-	-	-	-	-	-	-	-	-	-	-	-	-	-	-	-	-	-	-	-	-	-	-	-	-	-	-	-	-	-	-	-	-	-	-
43658-BR41637	236	N. subflava	3	0	-	-	-	-	-	-	-	-	-	-	-	-	-	-	-	-	-	-	-	-	-	-	-	-	-	-	-	-	-	-	-	-	-	-	-	-	-	-	-	-	-	-	-	-	-
43736-BR40507	237	N. lactamica	1	0	-	-	-	-	-	-	-	-	-	-	-	-	-	-	-	-	-	-	-	-	-	-	-	-	-	-	-	-	-	-	-	-	-	-	-	-	-	-	-	-	-	-	-	-	-
43740-BR40599	238	N. subflava	1	0	-	-	-	-	-	-	-	-	-	-	-	-	-	-	-	-	-	-	-	-	-	-	-	-	-	-	-	-	-	-	-	-	-	-	-	-	-	-	-	-	-	-	-	-	-
43741-BR40608	239	N. subflava	1	0	-	-	-	-	-	-	-	-	-	-	-	-	-	-	-	-	-	-	-	-	-	-	-	-	-	-	-	-	-	-	-	-	-	-	-	-	-	-	-	-	-	-	-	-	-
43787-BR41033	240	N. lactamica	1	0	-	-	-	-	-	-	-	-	-	-	-	-	-	-	-	-	-	-	-	-	-	-	-	-	-	-	-	-	-	-	-	-	-	-	-	-	-	-	-	-	-	-	-	-	-
43794-BR41470	241	N. subflava	2	0	-	-	-	-	-	-	-	-	-	-	-	-	-	-	-	-	-	-	-	-	-	-	-	-	-	-	-	-	-	-	-	-	-	-	-	-	-	-	-	-	-	-	-	-	-
43987-LNP28609	242	N. polysaccharea	3	0	-	-	-	-	-	-	-	-	-	-	-	-	-	-	-	-	-	-	-	-	-	-	-	-	-	-	-	-	-	-	-	-	-	-	-	-	-	-	-	-	-	-	-	-	-
44077-ST41828	243	N. lactamica	6	0	-	-	-	-	-	-	-	-	-	-	-	-	-	-	-	-	-	-	-	-	-	-	-	-	-	-	-	-	-	-	-	-	-	-	-	-	-	-	-	-	-	-	-	-	-
44109-BR40616	244	N. lactamica	1	0	-	-	-	-	-	-	-	-	-	-	-	-	-	-	-	-	-	-	-	-	-	-	-	-	-	-	-	-	-	-	-	-	-	-	-	-	-	-	-	-	-	-	-	-	-
44175-ST41190	245	N. lactamica	10	0	-	-	-	-	-	-	-	-	-	-	-	-	-	-	-	-	-	-	-	-	-	-	-	-	-	-	-	-	-	-	-	-	-	-	-	-	-	-	-	-	-	-	-	-	-
44177-ST41350	246	N. lactamica	1	0	-	-	-	-	-	-	-	-	-	-	-	-	-	-	-	-	-	-	-	-	-	-	-	-	-	-	-	-	-	-	-	-	-	-	-	-	-	-	-	-	-	-	-	-	-
44180-ST41302	247	N. lactamica	1	0	-	-	-	-	-	-	-	-	-	-	-	-	-	-	-	-	-	-	-	-	-	-	-	-	-	-	-	-	-	-	-	-	-	-	-	-	-	-	-	-	-	-	-	-	-
44263-ST42011	248	N. lactamica	1	0	-	-	-	-	-	-	-	-	-	-	-	-	-	-	-	-	-	-	-	-	-	-	-	-	-	-	-	-	-	-	-	-	-	-	-	-	-	-	-	-	-	-	-	-	-
44268-ST42026	249	N. lactamica	1	0	-	-	-	-	-	-	-	-	-	-	-	-	-	-	-	-	-	-	-	-	-	-	-	-	-	-	-	-	-	-	-	-	-	-	-	-	-	-	-	-	-	-	-	-	-
44351-ST40632	250	N. lactamica	2	0	-	-	-	-	-	-	-	-	-	-	-	-	-	-	-	-	-	-	-	-	-	-	-	-	-	-	-	-	-	-	-	-	-	-	-	-	-	-	-	-	-	-	-	-	-
44354-ST40592	251	N. lactamica	1	0	-	-	-	-	-	-	-	-	-	-	-	-	-	-	-	-	-	-	-	-	-	-	-	-	-	-	-	-	-	-	-	-	-	-	-	-	-	-	-	-	-	-	-	-	-
44358-ST40406	252	N. lactamica	1	0	-	-	-	-	-	-	-	-	-	-	-	-	-	-	-	-	-	-	-	-	-	-	-	-	-	-	-	-	-	-	-	-	-	-	-	-	-	-	-	-	-	-	-	-	-
44359-ST40535	253	N. lactamica	1	0	-	-	-	-	-	-	-	-	-	-	-	-	-	-	-	-	-	-	-	-	-	-	-	-	-	-	-	-	-	-	-	-	-	-	-	-	-	-	-	-	-	-	-	-	-
44384-ST40746	254	N. lactamica	1	0	-	-	-	-	-	-	-	-	-	-	-	-	-	-	-	-	-	-	-	-	-	-	-	-	-	-	-	-	-	-	-	-	-	-	-	-	-	-	-	-	-	-	-	-	-
44385-ST40741	255	N. lactamica	1	0	-	-	-	-	-	-	-	-	-	-	-	-	-	-	-	-	-	-	-	-	-	-	-	-	-	-	-	-	-	-	-	-	-	-	-	-	-	-	-	-	-	-	-	-	-
44413-ST40345	256	N. lactamica	1	0	-	-	-	-	-	-	-	-	-	-	-	-	-	-	-	-	-	-	-	-	-	-	-	-	-	-	-	-	-	-	-	-	-	-	-	-	-	-	-	-	-	-	-	-	-
44448-OX40115	257	N. lactamica	1	0	-	-	-	-	-	-	-	-	-	-	-	-	-	-	-	-	-	-	-	-	-	-	-	-	-	-	-	-	-	-	-	-	-	-	-	-	-	-	-	-	-	-	-	-	-
44455-OX40156	258	N. lactamica	2	0	-	-	-	-	-	-	-	-	-	-	-	-	-	-	-	-	-	-	-	-	-	-	-	-	-	-	-	-	-	-	-	-	-	-	-	-	-	-	-	-	-	-	-	-	-
44480-OX40430	259	N. lactamica	3	0	-	-	-	-	-	-	-	-	-	-	-	-	-	-	-	-	-	-	-	-	-	-	-	-	-	-	-	-	-	-	-	-	-	-	-	-	-	-	-	-	-	-	-	-	-
44493-OX40632	260	N. cinerea	1	0	-	-	-	-	-	-	-	-	-	-	-	-	-	-	-	-	-	-	-	-	-	-	-	-	-	-	-	-	-	-	-	-	-	-	-	-	-	-	-	-	-	-	-	-	-
44506-OX40810	261	N. lactamica	2	0	-	-	-	-	-	-	-	-	-	-	-	-	-	-	-	-	-	-	-	-	-	-	-	-	-	-	-	-	-	-	-	-	-	-	-	-	-	-	-	-	-	-	-	-	-
44508-OX40813	262	N. lactamica	2	0	-	-	-	-	-	-	-	-	-	-	-	-	-	-	-	-	-	-	-	-	-	-	-	-	-	-	-	-	-	-	-	-	-	-	-	-	-	-	-	-	-	-	-	-	-
44511-OX40841	263	N. lactamica	4	0	-	-	-	-	-	-	-	-	-	-	-	-	-	-	-	-	-	-	-	-	-	-	-	-	-	-	-	-	-	-	-	-	-	-	-	-	-	-	-	-	-	-	-	-	-
44512-OX40849	264	N. lactamica	2	0	-	-	-	-	-	-	-	-	-	-	-	-	-	-	-	-	-	-	-	-	-	-	-	-	-	-	-	-	-	-	-	-	-	-	-	-	-	-	-	-	-	-	-	-	-
44518-OX40911	265	N. benedictiae	1	0	-	-	-	-	-	-	-	-	-	-	-	-	-	-	-	-	-	-	-	-	-	-	-	-	-	-	-	-	-	-	-	-	-	-	-	-	-	-	-	-	-	-	-	-	-
44546-OX41248	266	N. lactamica	1	0	-	-	-	-	-	-	-	-	-	-	-	-	-	-	-	-	-	-	-	-	-	-	-	-	-	-	-	-	-	-	-	-	-	-	-	-	-	-	-	-	-	-	-	-	-
44553-OX41321	267	N. lactamica	1	0	-	-	-	-	-	-	-	-	-	-	-	-	-	-	-	-	-	-	-	-	-	-	-	-	-	-	-	-	-	-	-	-	-	-	-	-	-	-	-	-	-	-	-	-	-
44567-OX41503	268	N. lactamica	1	0	-	-	-	-	-	-	-	-	-	-	-	-	-	-	-	-	-	-	-	-	-	-	-	-	-	-	-	-	-	-	-	-	-	-	-	-	-	-	-	-	-	-	-	-	-
44584-OX41691	269	N. lactamica	1	0	-	-	-	-	-	-	-	-	-	-	-	-	-	-	-	-	-	-	-	-	-	-	-	-	-	-	-	-	-	-	-	-	-	-	-	-	-	-	-	-	-	-	-	-	-
44605-OX41871	270	N. lactamica	1	0	-	-	-	-	-	-	-	-	-	-	-	-	-	-	-	-	-	-	-	-	-	-	-	-	-	-	-	-	-	-	-	-	-	-	-	-	-	-	-	-	-	-	-	-	-
44613-OX41971	271	N. subflava	1	0	-	-	-	-	-	-	-	-	-	-	-	-	-	-	-	-	-	-	-	-	-	-	-	-	-	-	-	-	-	-	-	-	-	-	-	-	-	-	-	-	-	-	-	-	-
44616-OX42006	272	N. subflava	1	0	-	-	-	-	-	-	-	-	-	-	-	-	-	-	-	-	-	-	-	-	-	-	-	-	-	-	-	-	-	-	-	-	-	-	-	-	-	-	-	-	-	-	-	-	-
44620-OX42049	273	N. subflava	1	0	-	-	-	-	-	-	-	-	-	-	-	-	-	-	-	-	-	-	-	-	-	-	-	-	-	-	-	-	-	-	-	-	-	-	-	-	-	-	-	-	-	-	-	-	-
44631-OX42181	274	N. cinerea	3	0	-	-	-	-	-	-	-	-	-	-	-	-	-	-	-	-	-	-	-	-	-	-	-	-	-	-	-	-	-	-	-	-	-	-	-	-	-	-	-	-	-	-	-	-	-
44655-52189	275	N. polysaccharea	4	0	-	-	-	-	-	-	-	-	-	-	-	-	-	-	-	-	-	-	-	-	-	-	-	-	-	-	-	-	-	-	-	-	-	-	-	-	-	-	-	-	-	-	-	-	-
44837-M16-240285	276	N. polysaccharea	1	0	-	-	-	-	-	-	-	-	-	-	-	-	-	-	-	-	-	-	-	-	-	-	-	-	-	-	-	-	-	-	-	-	-	-	-	-	-	-	-	-	-	-	-	-	-
44922-AR01252-T8	277	N. lactamica	1	0	-	-	-	-	-	-	-	-	-	-	-	-	-	-	-	-	-	-	-	-	-	-	-	-	-	-	-	-	-	-	-	-	-	-	-	-	-	-	-	-	-	-	-	-	-
45012-EXNG204	278	N. gonorrhoeae	4	0.03	-	-	-	-	-	-	-	-	-	-	-	-	-	-	-	-	-	-	-	-	-	-	-	-	-	-	-	-	-	-	-	-	-	-	-	-	-	-	-	-	-	-	-	-	-
45035-EXNG242	279	N. gonorrhoeae	640	0.0101373	-	-	-	-	-	-	-	-	-	-	-	-	-	-	-	-	-	-	-	-	-	-	-	-	-	-	-	-	-	-	-	-	-	-	-	-	-	-	-	-	-	-	-	-	-
45059-EXNG266	280	N. gonorrhoeae	1	0.03	-	-	-	-	-	-	-	-	-	-	-	-	-	-	-	-	-	-	-	-	-	-	-	-	-	-	-	-	-	-	-	-	-	-	-	-	-	-	-	-	-	-	-	-	-
45075-EXNG316	281	N. gonorrhoeae	1	0.03	-	-	-	-	-	-	-	-	-	-	-	-	-	-	-	-	-	-	-	-	-	-	-	-	-	-	-	-	-	-	-	-	-	-	-	-	-	-	-	-	-	-	-	-	-
45355-LNP28655	282	N. mucosa	1	0	-	-	-	-	-	-	-	-	-	-	-	-	-	-	-	-	-	-	-	-	-	-	-	-	-	-	-	-	-	-	-	-	-	-	-	-	-	-	-	-	-	-	-	-	-
46032-12026-15	283	N. subflava	1	0	-	-	-	-	-	-	-	-	-	-	-	-	-	-	-	-	-	-	-	-	-	-	-	-	-	-	-	-	-	-	-	-	-	-	-	-	-	-	-	-	-	-	-	-	-
46034-12029-15A	284	N. subflava	1	0	-	-	-	-	-	-	-	-	-	-	-	-	-	-	-	-	-	-	-	-	-	-	-	-	-	-	-	-	-	-	-	-	-	-	-	-	-	-	-	-	-	-	-	-	-
46114-LNP28729	285	N. mucosa	1	0	-	-	-	-	-	-	-	-	-	-	-	-	-	-	-	-	-	-	-	-	-	-	-	-	-	-	-	-	-	-	-	-	-	-	-	-	-	-	-	-	-	-	-	-	-
46136-G97-6093	286	N. polysaccharea	1	0	-	-	-	-	-	-	-	-	-	-	-	-	-	-	-	-	-	-	-	-	-	-	-	-	-	-	-	-	-	-	-	-	-	-	-	-	-	-	-	-	-	-	-	-	-
46192-G97-1403	287	N. basseii	2	0	-	-	-	-	-	-	-	-	-	-	-	-	-	-	-	-	-	-	-	-	-	-	-	-	-	-	-	-	-	-	-	-	-	-	-	-	-	-	-	-	-	-	-	-	-
46200-G97-1061	288	N. polysaccharea	1	0	-	-	-	-	-	-	-	-	-	-	-	-	-	-	-	-	-	-	-	-	-	-	-	-	-	-	-	-	-	-	-	-	-	-	-	-	-	-	-	-	-	-	-	-	-
46230-M-676M	289	N. bergeri	2	0	-	-	-	-	-	-	-	-	-	-	-	-	-	-	-	-	-	-	-	-	-	-	-	-	-	-	-	-	-	-	-	-	-	-	-	-	-	-	-	-	-	-	-	-	-
46231-M-700M	290	N. blantyrii	12	0	-	-	-	-	-	-	-	-	-	-	-	-	-	-	-	-	-	-	-	-	-	-	-	-	-	-	-	-	-	-	-	-	-	-	-	-	-	-	-	-	-	-	-	-	-
46400-M-037	291	N. bergeri	4	0	-	-	-	-	-	-	-	-	-	-	-	-	-	-	-	-	-	-	-	-	-	-	-	-	-	-	-	-	-	-	-	-	-	-	-	-	-	-	-	-	-	-	-	-	-
46404-M-052	292	N. bergeri	1	0	-	-	-	-	-	-	-	-	-	-	-	-	-	-	-	-	-	-	-	-	-	-	-	-	-	-	-	-	-	-	-	-	-	-	-	-	-	-	-	-	-	-	-	-	-
46405-M-064	293	N. viridiae	19	0	-	-	-	-	-	-	-	-	-	-	-	-	-	-	-	-	-	-	-	-	-	-	-	-	-	-	-	-	-	-	-	-	-	-	-	-	-	-	-	-	-	-	-	-	-
46406-M-065	294	N. bergeri	13	0	-	-	-	-	-	-	-	-	-	-	-	-	-	-	-	-	-	-	-	-	-	-	-	-	-	-	-	-	-	-	-	-	-	-	-	-	-	-	-	-	-	-	-	-	-
46408-M-079	295	N. viridiae	2	0	-	-	-	-	-	-	-	-	-	-	-	-	-	-	-	-	-	-	-	-	-	-	-	-	-	-	-	-	-	-	-	-	-	-	-	-	-	-	-	-	-	-	-	-	-
46409-M-080	296	N. polysaccharea	1	0	-	-	-	-	-	-	-	-	-	-	-	-	-	-	-	-	-	-	-	-	-	-	-	-	-	-	-	-	-	-	-	-	-	-	-	-	-	-	-	-	-	-	-	-	-
46411-M-091	297	N. benedictiae	2	0	-	-	-	-	-	-	-	-	-	-	-	-	-	-	-	-	-	-	-	-	-	-	-	-	-	-	-	-	-	-	-	-	-	-	-	-	-	-	-	-	-	-	-	-	-
46423-M-131	298	N. blantyrii	2	0	-	-	-	-	-	-	-	-	-	-	-	-	-	-	-	-	-	-	-	-	-	-	-	-	-	-	-	-	-	-	-	-	-	-	-	-	-	-	-	-	-	-	-	-	-
46462-M-442	299	N. polysaccharea	1	0	-	-	-	-	-	-	-	-	-	-	-	-	-	-	-	-	-	-	-	-	-	-	-	-	-	-	-	-	-	-	-	-	-	-	-	-	-	-	-	-	-	-	-	-	-
46551-PL41609	300	N. lactamica	2	0	-	-	-	-	-	-	-	-	-	-	-	-	-	-	-	-	-	-	-	-	-	-	-	-	-	-	-	-	-	-	-	-	-	-	-	-	-	-	-	-	-	-	-	-	-
46552-GL40145	301	N. lactamica	1	0	-	-	-	-	-	-	-	-	-	-	-	-	-	-	-	-	-	-	-	-	-	-	-	-	-	-	-	-	-	-	-	-	-	-	-	-	-	-	-	-	-	-	-	-	-
46563-GL40437	302	N. lactamica	1	0	-	-	-	-	-	-	-	-	-	-	-	-	-	-	-	-	-	-	-	-	-	-	-	-	-	-	-	-	-	-	-	-	-	-	-	-	-	-	-	-	-	-	-	-	-
46582-GL40709	303	N. lactamica	4	0	-	-	-	-	-	-	-	-	-	-	-	-	-	-	-	-	-	-	-	-	-	-	-	-	-	-	-	-	-	-	-	-	-	-	-	-	-	-	-	-	-	-	-	-	-
46670-GL42119	304	N. lactamica	2	0	-	-	-	-	-	-	-	-	-	-	-	-	-	-	-	-	-	-	-	-	-	-	-	-	-	-	-	-	-	-	-	-	-	-	-	-	-	-	-	-	-	-	-	-	-
46685-GL42545	305	N. lactamica	1	0	-	-	-	-	-	-	-	-	-	-	-	-	-	-	-	-	-	-	-	-	-	-	-	-	-	-	-	-	-	-	-	-	-	-	-	-	-	-	-	-	-	-	-	-	-
46712-GL42800	306	N. lactamica	1	0	-	-	-	-	-	-	-	-	-	-	-	-	-	-	-	-	-	-	-	-	-	-	-	-	-	-	-	-	-	-	-	-	-	-	-	-	-	-	-	-	-	-	-	-	-
46720-GL42893	307	N. lactamica	1	0	-	-	-	-	-	-	-	-	-	-	-	-	-	-	-	-	-	-	-	-	-	-	-	-	-	-	-	-	-	-	-	-	-	-	-	-	-	-	-	-	-	-	-	-	-
46868-529019	308	N. gonorrhoeae	1	2	-	-	-	-	-	-	-	-	-	-	-	-	-	-	-	-	-	-	-	-	-	-	-	-	-	-	-	-	-	-	-	-	-	-	-	-	-	-	-	-	-	-	-	-	-
46875-532439	309	N. gonorrhoeae	1	0.004	-	-	-	-	-	-	-	-	-	-	-	-	-	-	-	-	-	-	-	-	-	-	-	-	-	-	-	-	-	-	-	-	-	-	-	-	-	-	-	-	-	-	-	-	-
46907-529782	310	N. gonorrhoeae	2	0.008	-	-	-	-	-	-	-	-	-	-	-	-	-	-	-	-	-	-	-	-	-	-	-	-	-	-	-	-	-	-	-	-	-	-	-	-	-	-	-	-	-	-	-	-	-
46924-534289	311	N. gonorrhoeae	2	16	-	-	-	-	-	-	-	-	-	-	-	-	-	-	-	-	-	-	-	-	-	-	-	-	-	-	-	-	-	-	-	-	-	-	-	-	-	-	-	-	-	-	-	-	-
46943-537175	312	N. gonorrhoeae	2	11.3137	-	-	-	-	-	-	-	-	-	-	-	-	-	-	-	-	-	-	-	-	-	-	-	-	-	-	-	-	-	-	-	-	-	-	-	-	-	-	-	-	-	-	-	-	-
46958-537159	313	N. gonorrhoeae	14	1.03291	-	-	-	-	-	-	-	-	-	-	-	-	-	-	-	-	-	-	-	-	-	-	-	-	-	-	-	-	-	-	-	-	-	-	-	-	-	-	-	-	-	-	-	-	-
46961-534278	314	N. gonorrhoeae	1	32	-	-	-	-	-	-	-	-	-	-	-	-	-	-	-	-	-	-	-	-	-	-	-	-	-	-	-	-	-	-	-	-	-	-	-	-	-	-	-	-	-	-	-	-	-
46962-539460	315	N. gonorrhoeae	2	32	-	-	-	-	-	-	-	-	-	-	-	-	-	-	-	-	-	-	-	-	-	-	-	-	-	-	-	-	-	-	-	-	-	-	-	-	-	-	-	-	-	-	-	-	-
47345-M16-240660	316	N. cinerea	3	0	-	-	-	-	-	-	-	-	-	-	-	-	-	-	-	-	-	-	-	-	-	-	-	-	-	-	-	-	-	-	-	-	-	-	-	-	-	-	-	-	-	-	-	-	-
483-10	317	N. cinerea	2	0	-	-	-	-	-	-	-	-	-	-	-	-	-	-	-	-	-	-	-	-	-	-	-	-	-	-	-	-	-	-	-	-	-	-	-	-	-	-	-	-	-	-	-	-	-
483-52-NZ-CP065726-1-Ncin	318	N. cinerea	3	0	-	-	-	-	-	-	-	-	-	-	-	-	-	-	-	-	-	-	-	-	-	-	-	-	-	-	-	-	-	-	-	-	-	-	-	-	-	-	-	-	-	-	-	-	-
483-7	319	N. cinerea	2	0	-	-	-	-	-	-	-	-	-	-	-	-	-	-	-	-	-	-	-	-	-	-	-	-	-	-	-	-	-	-	-	-	-	-	-	-	-	-	-	-	-	-	-	-	-
483-8	320	N. cinerea	2	0	-	-	-	-	-	-	-	-	-	-	-	-	-	-	-	-	-	-	-	-	-	-	-	-	-	-	-	-	-	-	-	-	-	-	-	-	-	-	-	-	-	-	-	-	-
483-9	321	N. cinerea	2	0	-	-	-	-	-	-	-	-	-	-	-	-	-	-	-	-	-	-	-	-	-	-	-	-	-	-	-	-	-	-	-	-	-	-	-	-	-	-	-	-	-	-	-	-	-
484-298	322	N. flavescens	1	0	-	-	-	-	-	-	-	-	-	-	-	-	-	-	-	-	-	-	-	-	-	-	-	-	-	-	-	-	-	-	-	-	-	-	-	-	-	-	-	-	-	-	-	-	-
484-299	323	N. flavescens	1	0	-	-	-	-	-	-	-	-	-	-	-	-	-	-	-	-	-	-	-	-	-	-	-	-	-	-	-	-	-	-	-	-	-	-	-	-	-	-	-	-	-	-	-	-	-
484-300	324	N. flavescens	1	0	-	-	-	-	-	-	-	-	-	-	-	-	-	-	-	-	-	-	-	-	-	-	-	-	-	-	-	-	-	-	-	-	-	-	-	-	-	-	-	-	-	-	-	-	-
484-4	325	N. flavescens	1	0	-	-	-	-	-	-	-	-	-	-	-	-	-	-	-	-	-	-	-	-	-	-	-	-	-	-	-	-	-	-	-	-	-	-	-	-	-	-	-	-	-	-	-	-	-
484-5	326	N. flavescens	1	0	-	-	-	-	-	-	-	-	-	-	-	-	-	-	-	-	-	-	-	-	-	-	-	-	-	-	-	-	-	-	-	-	-	-	-	-	-	-	-	-	-	-	-	-	-
484-6	327	N. flavescens	1	0	-	-	-	-	-	-	-	-	-	-	-	-	-	-	-	-	-	-	-	-	-	-	-	-	-	-	-	-	-	-	-	-	-	-	-	-	-	-	-	-	-	-	-	-	-
484-7	328	N. flavescens	1	0	-	-	-	-	-	-	-	-	-	-	-	-	-	-	-	-	-	-	-	-	-	-	-	-	-	-	-	-	-	-	-	-	-	-	-	-	-	-	-	-	-	-	-	-	-
48522-SRR3357307	329	N. gonorrhoeae	1	0	-	-	-	-	-	-	-	-	-	-	-	-	-	-	-	-	-	-	-	-	-	-	-	-	-	-	-	-	-	-	-	-	-	-	-	-	-	-	-	-	-	-	-	-	-
486-159	330	N. lactamica	4	0	-	-	-	-	-	-	-	-	-	-	-	-	-	-	-	-	-	-	-	-	-	-	-	-	-	-	-	-	-	-	-	-	-	-	-	-	-	-	-	-	-	-	-	-	-
486-160	331	N. lactamica	3	0	-	-	-	-	-	-	-	-	-	-	-	-	-	-	-	-	-	-	-	-	-	-	-	-	-	-	-	-	-	-	-	-	-	-	-	-	-	-	-	-	-	-	-	-	-
486-161	332	N. lactamica	3	0	-	-	-	-	-	-	-	-	-	-	-	-	-	-	-	-	-	-	-	-	-	-	-	-	-	-	-	-	-	-	-	-	-	-	-	-	-	-	-	-	-	-	-	-	-
486-162	333	N. lactamica	3	0	-	-	-	-	-	-	-	-	-	-	-	-	-	-	-	-	-	-	-	-	-	-	-	-	-	-	-	-	-	-	-	-	-	-	-	-	-	-	-	-	-	-	-	-	-
486-163	334	N. lactamica	3	0	-	-	-	-	-	-	-	-	-	-	-	-	-	-	-	-	-	-	-	-	-	-	-	-	-	-	-	-	-	-	-	-	-	-	-	-	-	-	-	-	-	-	-	-	-
486-164	335	N. lactamica	3	0	-	-	-	-	-	-	-	-	-	-	-	-	-	-	-	-	-	-	-	-	-	-	-	-	-	-	-	-	-	-	-	-	-	-	-	-	-	-	-	-	-	-	-	-	-
486-165	336	N. lactamica	3	0	-	-	-	-	-	-	-	-	-	-	-	-	-	-	-	-	-	-	-	-	-	-	-	-	-	-	-	-	-	-	-	-	-	-	-	-	-	-	-	-	-	-	-	-	-
486-167	337	N. lactamica	3	0	-	-	-	-	-	-	-	-	-	-	-	-	-	-	-	-	-	-	-	-	-	-	-	-	-	-	-	-	-	-	-	-	-	-	-	-	-	-	-	-	-	-	-	-	-
486-169	338	N. lactamica	23	0	-	-	-	-	-	-	-	-	-	-	-	-	-	-	-	-	-	-	-	-	-	-	-	-	-	-	-	-	-	-	-	-	-	-	-	-	-	-	-	-	-	-	-	-	-
486-170	339	N. lactamica	3	0	-	-	-	-	-	-	-	-	-	-	-	-	-	-	-	-	-	-	-	-	-	-	-	-	-	-	-	-	-	-	-	-	-	-	-	-	-	-	-	-	-	-	-	-	-
486-173	340	N. lactamica	3	0	-	-	-	-	-	-	-	-	-	-	-	-	-	-	-	-	-	-	-	-	-	-	-	-	-	-	-	-	-	-	-	-	-	-	-	-	-	-	-	-	-	-	-	-	-
486-175	341	N. lactamica	3	0	-	-	-	-	-	-	-	-	-	-	-	-	-	-	-	-	-	-	-	-	-	-	-	-	-	-	-	-	-	-	-	-	-	-	-	-	-	-	-	-	-	-	-	-	-
486-177	342	N. lactamica	3	0	-	-	-	-	-	-	-	-	-	-	-	-	-	-	-	-	-	-	-	-	-	-	-	-	-	-	-	-	-	-	-	-	-	-	-	-	-	-	-	-	-	-	-	-	-
486-178	343	N. lactamica	3	0	-	-	-	-	-	-	-	-	-	-	-	-	-	-	-	-	-	-	-	-	-	-	-	-	-	-	-	-	-	-	-	-	-	-	-	-	-	-	-	-	-	-	-	-	-
486-180	344	N. lactamica	8	0	-	-	-	-	-	-	-	-	-	-	-	-	-	-	-	-	-	-	-	-	-	-	-	-	-	-	-	-	-	-	-	-	-	-	-	-	-	-	-	-	-	-	-	-	-
486-181	345	N. lactamica	3	0	-	-	-	-	-	-	-	-	-	-	-	-	-	-	-	-	-	-	-	-	-	-	-	-	-	-	-	-	-	-	-	-	-	-	-	-	-	-	-	-	-	-	-	-	-
486-184	346	N. lactamica	2	0	-	-	-	-	-	-	-	-	-	-	-	-	-	-	-	-	-	-	-	-	-	-	-	-	-	-	-	-	-	-	-	-	-	-	-	-	-	-	-	-	-	-	-	-	-
486-20	347	N. lactamica	2	0	-	-	-	-	-	-	-	-	-	-	-	-	-	-	-	-	-	-	-	-	-	-	-	-	-	-	-	-	-	-	-	-	-	-	-	-	-	-	-	-	-	-	-	-	-
486-21	348	N. lactamica	2	0	-	-	-	-	-	-	-	-	-	-	-	-	-	-	-	-	-	-	-	-	-	-	-	-	-	-	-	-	-	-	-	-	-	-	-	-	-	-	-	-	-	-	-	-	-
486-23	349	N. lactamica	1	0	-	-	-	-	-	-	-	-	-	-	-	-	-	-	-	-	-	-	-	-	-	-	-	-	-	-	-	-	-	-	-	-	-	-	-	-	-	-	-	-	-	-	-	-	-
486-24	350	N. lactamica	1	0	-	-	-	-	-	-	-	-	-	-	-	-	-	-	-	-	-	-	-	-	-	-	-	-	-	-	-	-	-	-	-	-	-	-	-	-	-	-	-	-	-	-	-	-	-
486-364	351	N. lactamica	1	0	-	-	-	-	-	-	-	-	-	-	-	-	-	-	-	-	-	-	-	-	-	-	-	-	-	-	-	-	-	-	-	-	-	-	-	-	-	-	-	-	-	-	-	-	-
486-365	352	N. lactamica	1	0	-	-	-	-	-	-	-	-	-	-	-	-	-	-	-	-	-	-	-	-	-	-	-	-	-	-	-	-	-	-	-	-	-	-	-	-	-	-	-	-	-	-	-	-	-
488-13	353	N. mucosa	1	0	-	-	-	-	-	-	-	-	-	-	-	-	-	-	-	-	-	-	-	-	-	-	-	-	-	-	-	-	-	-	-	-	-	-	-	-	-	-	-	-	-	-	-	-	-
488-134	354	N. mucosa	1	0	-	-	-	-	-	-	-	-	-	-	-	-	-	-	-	-	-	-	-	-	-	-	-	-	-	-	-	-	-	-	-	-	-	-	-	-	-	-	-	-	-	-	-	-	-
488-18	355	N. mucosa	1	0	-	-	-	-	-	-	-	-	-	-	-	-	-	-	-	-	-	-	-	-	-	-	-	-	-	-	-	-	-	-	-	-	-	-	-	-	-	-	-	-	-	-	-	-	-
488-19-CP028150-Nmu	356	N. mucosa	2	0.023	-	-	-	-	-	-	-	-	-	-	-	-	-	-	-	-	-	-	-	-	-	-	-	-	-	-	-	-	-	-	-	-	-	-	-	-	-	-	-	-	-	-	-	-	-
488-4	357	N. mucosa	1	0	-	-	-	-	-	-	-	-	-	-	-	-	-	-	-	-	-	-	-	-	-	-	-	-	-	-	-	-	-	-	-	-	-	-	-	-	-	-	-	-	-	-	-	-	-
489-4	358	N. polysaccharea	1	0	-	-	-	-	-	-	-	-	-	-	-	-	-	-	-	-	-	-	-	-	-	-	-	-	-	-	-	-	-	-	-	-	-	-	-	-	-	-	-	-	-	-	-	-	-
489-5	359	N. polysaccharea	1	0	-	-	-	-	-	-	-	-	-	-	-	-	-	-	-	-	-	-	-	-	-	-	-	-	-	-	-	-	-	-	-	-	-	-	-	-	-	-	-	-	-	-	-	-	-
489-7	360	N. polysaccharea	1	0	-	-	-	-	-	-	-	-	-	-	-	-	-	-	-	-	-	-	-	-	-	-	-	-	-	-	-	-	-	-	-	-	-	-	-	-	-	-	-	-	-	-	-	-	-
489-9	361	N. polysaccharea	1	0	-	-	-	-	-	-	-	-	-	-	-	-	-	-	-	-	-	-	-	-	-	-	-	-	-	-	-	-	-	-	-	-	-	-	-	-	-	-	-	-	-	-	-	-	-
490-10	362	N. sicca	1	0	-	-	-	-	-	-	-	-	-	-	-	-	-	-	-	-	-	-	-	-	-	-	-	-	-	-	-	-	-	-	-	-	-	-	-	-	-	-	-	-	-	-	-	-	-
490-11	363	N. sicca	1	0	-	-	-	-	-	-	-	-	-	-	-	-	-	-	-	-	-	-	-	-	-	-	-	-	-	-	-	-	-	-	-	-	-	-	-	-	-	-	-	-	-	-	-	-	-
490-12	364	N. sicca	1	0	-	-	-	-	-	-	-	-	-	-	-	-	-	-	-	-	-	-	-	-	-	-	-	-	-	-	-	-	-	-	-	-	-	-	-	-	-	-	-	-	-	-	-	-	-
490-13	365	N. sicca	1	0	-	-	-	-	-	-	-	-	-	-	-	-	-	-	-	-	-	-	-	-	-	-	-	-	-	-	-	-	-	-	-	-	-	-	-	-	-	-	-	-	-	-	-	-	-
490-232	366	N. sicca	2	0	-	-	-	-	-	-	-	-	-	-	-	-	-	-	-	-	-	-	-	-	-	-	-	-	-	-	-	-	-	-	-	-	-	-	-	-	-	-	-	-	-	-	-	-	-
490-255-CP059566-Nsi	367	N. sicca	2	0	-	-	-	-	-	-	-	-	-	-	-	-	-	-	-	-	-	-	-	-	-	-	-	-	-	-	-	-	-	-	-	-	-	-	-	-	-	-	-	-	-	-	-	-	-
490-256	368	N. sicca	1	0	-	-	-	-	-	-	-	-	-	-	-	-	-	-	-	-	-	-	-	-	-	-	-	-	-	-	-	-	-	-	-	-	-	-	-	-	-	-	-	-	-	-	-	-	-
490-257	369	N. sicca	1	0	-	-	-	-	-	-	-	-	-	-	-	-	-	-	-	-	-	-	-	-	-	-	-	-	-	-	-	-	-	-	-	-	-	-	-	-	-	-	-	-	-	-	-	-	-
490-7	370	N. sicca	1	0	-	-	-	-	-	-	-	-	-	-	-	-	-	-	-	-	-	-	-	-	-	-	-	-	-	-	-	-	-	-	-	-	-	-	-	-	-	-	-	-	-	-	-	-	-
490-9	371	N. sicca	1	0	-	-	-	-	-	-	-	-	-	-	-	-	-	-	-	-	-	-	-	-	-	-	-	-	-	-	-	-	-	-	-	-	-	-	-	-	-	-	-	-	-	-	-	-	-
492-6	372	N. animalis | N. canis	3	0	-	-	-	-	-	-	-	-	-	-	-	-	-	-	-	-	-	-	-	-	-	-	-	-	-	-	-	-	-	-	-	-	-	-	-	-	-	-	-	-	-	-	-	-	-
49258-LNP28378	373	N. cinerea	1	0	-	-	-	-	-	-	-	-	-	-	-	-	-	-	-	-	-	-	-	-	-	-	-	-	-	-	-	-	-	-	-	-	-	-	-	-	-	-	-	-	-	-	-	-	-
493-4	374	N. canis	3	0	-	-	-	-	-	-	-	-	-	-	-	-	-	-	-	-	-	-	-	-	-	-	-	-	-	-	-	-	-	-	-	-	-	-	-	-	-	-	-	-	-	-	-	-	-
49342-CCUG-5746	375	N. cinerea	2	0	-	-	-	-	-	-	-	-	-	-	-	-	-	-	-	-	-	-	-	-	-	-	-	-	-	-	-	-	-	-	-	-	-	-	-	-	-	-	-	-	-	-	-	-	-
49343-CCUG-25879	376	N. cinerea	1	0	-	-	-	-	-	-	-	-	-	-	-	-	-	-	-	-	-	-	-	-	-	-	-	-	-	-	-	-	-	-	-	-	-	-	-	-	-	-	-	-	-	-	-	-	-
49344-CCUG-27178-A	377	N. cinerea	1	0	-	-	-	-	-	-	-	-	-	-	-	-	-	-	-	-	-	-	-	-	-	-	-	-	-	-	-	-	-	-	-	-	-	-	-	-	-	-	-	-	-	-	-	-	-
49346-CCUG-4788	378	N. subflava	1	0	-	-	-	-	-	-	-	-	-	-	-	-	-	-	-	-	-	-	-	-	-	-	-	-	-	-	-	-	-	-	-	-	-	-	-	-	-	-	-	-	-	-	-	-	-
49347-CCUG-29761	379	N. subflava	1	0	-	-	-	-	-	-	-	-	-	-	-	-	-	-	-	-	-	-	-	-	-	-	-	-	-	-	-	-	-	-	-	-	-	-	-	-	-	-	-	-	-	-	-	-	-
49350-CCUG-28662	380	N. cinerea	1	0	-	-	-	-	-	-	-	-	-	-	-	-	-	-	-	-	-	-	-	-	-	-	-	-	-	-	-	-	-	-	-	-	-	-	-	-	-	-	-	-	-	-	-	-	-
49351-CCUG-41451-T	381	N. macacae	3	0	-	-	-	-	-	-	-	-	-	-	-	-	-	-	-	-	-	-	-	-	-	-	-	-	-	-	-	-	-	-	-	-	-	-	-	-	-	-	-	-	-	-	-	-	-
49352-CCUG-12106	382	N. mucosa	1	0	-	-	-	-	-	-	-	-	-	-	-	-	-	-	-	-	-	-	-	-	-	-	-	-	-	-	-	-	-	-	-	-	-	-	-	-	-	-	-	-	-	-	-	-	-
49354-CCUG-32036	383	N. mucosa	1	0	-	-	-	-	-	-	-	-	-	-	-	-	-	-	-	-	-	-	-	-	-	-	-	-	-	-	-	-	-	-	-	-	-	-	-	-	-	-	-	-	-	-	-	-	-
49355-CCUG-32112	384	N. mucosa	1	0	-	-	-	-	-	-	-	-	-	-	-	-	-	-	-	-	-	-	-	-	-	-	-	-	-	-	-	-	-	-	-	-	-	-	-	-	-	-	-	-	-	-	-	-	-
49360-CCUG-431	385	N. mucosa	1	0	-	-	-	-	-	-	-	-	-	-	-	-	-	-	-	-	-	-	-	-	-	-	-	-	-	-	-	-	-	-	-	-	-	-	-	-	-	-	-	-	-	-	-	-	-
49361-CCUG-24847	386	N. mucosa	1	0	-	-	-	-	-	-	-	-	-	-	-	-	-	-	-	-	-	-	-	-	-	-	-	-	-	-	-	-	-	-	-	-	-	-	-	-	-	-	-	-	-	-	-	-	-
49362-CCUG-24918	387	N. subflava	1	0	-	-	-	-	-	-	-	-	-	-	-	-	-	-	-	-	-	-	-	-	-	-	-	-	-	-	-	-	-	-	-	-	-	-	-	-	-	-	-	-	-	-	-	-	-
49364-CCUG-800	388	N. subflava	2	0	-	-	-	-	-	-	-	-	-	-	-	-	-	-	-	-	-	-	-	-	-	-	-	-	-	-	-	-	-	-	-	-	-	-	-	-	-	-	-	-	-	-	-	-	-
49367-CCUG-25198	389	N. subflava	1	0	-	-	-	-	-	-	-	-	-	-	-	-	-	-	-	-	-	-	-	-	-	-	-	-	-	-	-	-	-	-	-	-	-	-	-	-	-	-	-	-	-	-	-	-	-
49434-CA40591	390	N. lactamica	1	0	-	-	-	-	-	-	-	-	-	-	-	-	-	-	-	-	-	-	-	-	-	-	-	-	-	-	-	-	-	-	-	-	-	-	-	-	-	-	-	-	-	-	-	-	-
49475-CA41014	391	N. lactamica	1	0	-	-	-	-	-	-	-	-	-	-	-	-	-	-	-	-	-	-	-	-	-	-	-	-	-	-	-	-	-	-	-	-	-	-	-	-	-	-	-	-	-	-	-	-	-
49478-CA41036	392	N. lactamica	1	0	-	-	-	-	-	-	-	-	-	-	-	-	-	-	-	-	-	-	-	-	-	-	-	-	-	-	-	-	-	-	-	-	-	-	-	-	-	-	-	-	-	-	-	-	-
495-4	393	N. elongata	1	0	-	-	-	-	-	-	-	-	-	-	-	-	-	-	-	-	-	-	-	-	-	-	-	-	-	-	-	-	-	-	-	-	-	-	-	-	-	-	-	-	-	-	-	-	-
495-5	394	N. elongata	2	0	-	-	-	-	-	-	-	-	-	-	-	-	-	-	-	-	-	-	-	-	-	-	-	-	-	-	-	-	-	-	-	-	-	-	-	-	-	-	-	-	-	-	-	-	-
495-6	395	N. elongata	2	0	-	-	-	-	-	-	-	-	-	-	-	-	-	-	-	-	-	-	-	-	-	-	-	-	-	-	-	-	-	-	-	-	-	-	-	-	-	-	-	-	-	-	-	-	-
495-7	396	N. elongata	2	0	-	-	-	-	-	-	-	-	-	-	-	-	-	-	-	-	-	-	-	-	-	-	-	-	-	-	-	-	-	-	-	-	-	-	-	-	-	-	-	-	-	-	-	-	-
495-8	397	N. elongata	2	0	-	-	-	-	-	-	-	-	-	-	-	-	-	-	-	-	-	-	-	-	-	-	-	-	-	-	-	-	-	-	-	-	-	-	-	-	-	-	-	-	-	-	-	-	-
495-9	398	N. elongata	2	0	-	-	-	-	-	-	-	-	-	-	-	-	-	-	-	-	-	-	-	-	-	-	-	-	-	-	-	-	-	-	-	-	-	-	-	-	-	-	-	-	-	-	-	-	-
49524-CA41718	399	N. lactamica	2	0	-	-	-	-	-	-	-	-	-	-	-	-	-	-	-	-	-	-	-	-	-	-	-	-	-	-	-	-	-	-	-	-	-	-	-	-	-	-	-	-	-	-	-	-	-
49541-CA41874	400	N. lactamica	1	0	-	-	-	-	-	-	-	-	-	-	-	-	-	-	-	-	-	-	-	-	-	-	-	-	-	-	-	-	-	-	-	-	-	-	-	-	-	-	-	-	-	-	-	-	-
49566-CA42332	401	N. lactamica	1	0	-	-	-	-	-	-	-	-	-	-	-	-	-	-	-	-	-	-	-	-	-	-	-	-	-	-	-	-	-	-	-	-	-	-	-	-	-	-	-	-	-	-	-	-	-
49569-CA42422	402	N. lactamica	1	0	-	-	-	-	-	-	-	-	-	-	-	-	-	-	-	-	-	-	-	-	-	-	-	-	-	-	-	-	-	-	-	-	-	-	-	-	-	-	-	-	-	-	-	-	-
496-4	403	N. macacae	1	0	-	-	-	-	-	-	-	-	-	-	-	-	-	-	-	-	-	-	-	-	-	-	-	-	-	-	-	-	-	-	-	-	-	-	-	-	-	-	-	-	-	-	-	-	-
49608-CA44136	404	N. lactamica	1	0	-	-	-	-	-	-	-	-	-	-	-	-	-	-	-	-	-	-	-	-	-	-	-	-	-	-	-	-	-	-	-	-	-	-	-	-	-	-	-	-	-	-	-	-	-
49656-CA44699	405	N. lactamica	3	0	-	-	-	-	-	-	-	-	-	-	-	-	-	-	-	-	-	-	-	-	-	-	-	-	-	-	-	-	-	-	-	-	-	-	-	-	-	-	-	-	-	-	-	-	-
49682-LO40016	406	N. lactamica	1	0	-	-	-	-	-	-	-	-	-	-	-	-	-	-	-	-	-	-	-	-	-	-	-	-	-	-	-	-	-	-	-	-	-	-	-	-	-	-	-	-	-	-	-	-	-
49694-LO40696	407	N. lactamica	3	0	-	-	-	-	-	-	-	-	-	-	-	-	-	-	-	-	-	-	-	-	-	-	-	-	-	-	-	-	-	-	-	-	-	-	-	-	-	-	-	-	-	-	-	-	-
49716-LO41459	408	N. lactamica	1	0	-	-	-	-	-	-	-	-	-	-	-	-	-	-	-	-	-	-	-	-	-	-	-	-	-	-	-	-	-	-	-	-	-	-	-	-	-	-	-	-	-	-	-	-	-
49743-CM40479	409	N. lactamica	1	0	-	-	-	-	-	-	-	-	-	-	-	-	-	-	-	-	-	-	-	-	-	-	-	-	-	-	-	-	-	-	-	-	-	-	-	-	-	-	-	-	-	-	-	-	-
49826-CM41850	410	N. lactamica	1	0	-	-	-	-	-	-	-	-	-	-	-	-	-	-	-	-	-	-	-	-	-	-	-	-	-	-	-	-	-	-	-	-	-	-	-	-	-	-	-	-	-	-	-	-	-
49844-PL40153	411	N. lactamica	1	0	-	-	-	-	-	-	-	-	-	-	-	-	-	-	-	-	-	-	-	-	-	-	-	-	-	-	-	-	-	-	-	-	-	-	-	-	-	-	-	-	-	-	-	-	-
49863-PL40548	412	N. subflava	1	0	-	-	-	-	-	-	-	-	-	-	-	-	-	-	-	-	-	-	-	-	-	-	-	-	-	-	-	-	-	-	-	-	-	-	-	-	-	-	-	-	-	-	-	-	-
49874-PL40656	413	N. lactamica	1	0	-	-	-	-	-	-	-	-	-	-	-	-	-	-	-	-	-	-	-	-	-	-	-	-	-	-	-	-	-	-	-	-	-	-	-	-	-	-	-	-	-	-	-	-	-
49908-PL41154	414	N. lactamica	1	0	-	-	-	-	-	-	-	-	-	-	-	-	-	-	-	-	-	-	-	-	-	-	-	-	-	-	-	-	-	-	-	-	-	-	-	-	-	-	-	-	-	-	-	-	-
49962-PL41845	415	N. lactamica	1	0	-	-	-	-	-	-	-	-	-	-	-	-	-	-	-	-	-	-	-	-	-	-	-	-	-	-	-	-	-	-	-	-	-	-	-	-	-	-	-	-	-	-	-	-	-
49968-PL42038	416	N. lactamica	1	0	-	-	-	-	-	-	-	-	-	-	-	-	-	-	-	-	-	-	-	-	-	-	-	-	-	-	-	-	-	-	-	-	-	-	-	-	-	-	-	-	-	-	-	-	-
50106-ST41803	417	N. lactamica	1	0	-	-	-	-	-	-	-	-	-	-	-	-	-	-	-	-	-	-	-	-	-	-	-	-	-	-	-	-	-	-	-	-	-	-	-	-	-	-	-	-	-	-	-	-	-
50200-WG41335	418	N. lactamica	1	0	-	-	-	-	-	-	-	-	-	-	-	-	-	-	-	-	-	-	-	-	-	-	-	-	-	-	-	-	-	-	-	-	-	-	-	-	-	-	-	-	-	-	-	-	-
50207-WG41366	419	N. lactamica	1	0	-	-	-	-	-	-	-	-	-	-	-	-	-	-	-	-	-	-	-	-	-	-	-	-	-	-	-	-	-	-	-	-	-	-	-	-	-	-	-	-	-	-	-	-	-
50488-542364	420	N. gonorrhoeae	1	2	-	-	-	-	-	-	-	-	-	-	-	-	-	-	-	-	-	-	-	-	-	-	-	-	-	-	-	-	-	-	-	-	-	-	-	-	-	-	-	-	-	-	-	-	-
50889-MT40035	421	N. subflava	2	0	-	-	-	-	-	-	-	-	-	-	-	-	-	-	-	-	-	-	-	-	-	-	-	-	-	-	-	-	-	-	-	-	-	-	-	-	-	-	-	-	-	-	-	-	-
50922-MT40444	422	N. lactamica	1	0	-	-	-	-	-	-	-	-	-	-	-	-	-	-	-	-	-	-	-	-	-	-	-	-	-	-	-	-	-	-	-	-	-	-	-	-	-	-	-	-	-	-	-	-	-
50930-MT40530	423	N. lactamica	1	0	-	-	-	-	-	-	-	-	-	-	-	-	-	-	-	-	-	-	-	-	-	-	-	-	-	-	-	-	-	-	-	-	-	-	-	-	-	-	-	-	-	-	-	-	-
51683-553599	424	N. gonorrhoeae	8	14.6721	-	-	-	-	-	-	-	-	-	-	-	-	-	-	-	-	-	-	-	-	-	-	-	-	-	-	-	-	-	-	-	-	-	-	-	-	-	-	-	-	-	-	-	-	-
5197-ATCC-9913	425	N. macacae	3	0.012	-	-	-	-	-	-	-	-	-	-	-	-	-	-	-	-	-	-	-	-	-	-	-	-	-	-	-	-	-	-	-	-	-	-	-	-	-	-	-	-	-	-	-	-	-
5204-ATCC-19243	426	N. mucosa	1	0	-	-	-	-	-	-	-	-	-	-	-	-	-	-	-	-	-	-	-	-	-	-	-	-	-	-	-	-	-	-	-	-	-	-	-	-	-	-	-	-	-	-	-	-	-
52153-552553	427	N. gonorrhoeae	2	0.004	-	-	-	-	-	-	-	-	-	-	-	-	-	-	-	-	-	-	-	-	-	-	-	-	-	-	-	-	-	-	-	-	-	-	-	-	-	-	-	-	-	-	-	-	-
52432-LNP28992	428	N. subflava	1	0	-	-	-	-	-	-	-	-	-	-	-	-	-	-	-	-	-	-	-	-	-	-	-	-	-	-	-	-	-	-	-	-	-	-	-	-	-	-	-	-	-	-	-	-	-
52723-WG41050B	429	N. lactamica	1	0	-	-	-	-	-	-	-	-	-	-	-	-	-	-	-	-	-	-	-	-	-	-	-	-	-	-	-	-	-	-	-	-	-	-	-	-	-	-	-	-	-	-	-	-	-
53400-M17-240155	430	N. polysaccharea	1	0	-	-	-	-	-	-	-	-	-	-	-	-	-	-	-	-	-	-	-	-	-	-	-	-	-	-	-	-	-	-	-	-	-	-	-	-	-	-	-	-	-	-	-	-	-
53461-577551	431	N. gonorrhoeae	9	0.00466612	-	-	-	-	-	-	-	-	-	-	-	-	-	-	-	-	-	-	-	-	-	-	-	-	-	-	-	-	-	-	-	-	-	-	-	-	-	-	-	-	-	-	-	-	-
53580-562691	432	N. gonorrhoeae	5	0.0069644	-	-	-	-	-	-	-	-	-	-	-	-	-	-	-	-	-	-	-	-	-	-	-	-	-	-	-	-	-	-	-	-	-	-	-	-	-	-	-	-	-	-	-	-	-
53584-562927	433	N. gonorrhoeae	1	32	-	-	-	-	-	-	-	-	-	-	-	-	-	-	-	-	-	-	-	-	-	-	-	-	-	-	-	-	-	-	-	-	-	-	-	-	-	-	-	-	-	-	-	-	-
54288-LRRBGS-0056	434	N. gonorrhoeae	1	16	-	-	-	-	-	-	-	-	-	-	-	-	-	-	-	-	-	-	-	-	-	-	-	-	-	-	-	-	-	-	-	-	-	-	-	-	-	-	-	-	-	-	-	-	-
54318-LRRBGS-0086	435	N. gonorrhoeae	1	16	-	-	-	-	-	-	-	-	-	-	-	-	-	-	-	-	-	-	-	-	-	-	-	-	-	-	-	-	-	-	-	-	-	-	-	-	-	-	-	-	-	-	-	-	-
546262-4	436	N. cinerea	2	0	-	-	-	-	-	-	-	-	-	-	-	-	-	-	-	-	-	-	-	-	-	-	-	-	-	-	-	-	-	-	-	-	-	-	-	-	-	-	-	-	-	-	-	-	-
546263-3	437	N. elongata	1	0	-	-	-	-	-	-	-	-	-	-	-	-	-	-	-	-	-	-	-	-	-	-	-	-	-	-	-	-	-	-	-	-	-	-	-	-	-	-	-	-	-	-	-	-	-
546263-7-NZ-CP007726-1-Ne	438	N. elongata subsp. glycolytica	3	0	-	-	-	-	-	-	-	-	-	-	-	-	-	-	-	-	-	-	-	-	-	-	-	-	-	-	-	-	-	-	-	-	-	-	-	-	-	-	-	-	-	-	-	-	-
546268-4	439	N. subflava	2	0	-	-	-	-	-	-	-	-	-	-	-	-	-	-	-	-	-	-	-	-	-	-	-	-	-	-	-	-	-	-	-	-	-	-	-	-	-	-	-	-	-	-	-	-	-
56189-573982	440	N. gonorrhoeae	1	0.002	-	-	-	-	-	-	-	-	-	-	-	-	-	-	-	-	-	-	-	-	-	-	-	-	-	-	-	-	-	-	-	-	-	-	-	-	-	-	-	-	-	-	-	-	-
56192-574837	441	N. gonorrhoeae	2	0.004	-	-	-	-	-	-	-	-	-	-	-	-	-	-	-	-	-	-	-	-	-	-	-	-	-	-	-	-	-	-	-	-	-	-	-	-	-	-	-	-	-	-	-	-	-
56215-576450	442	N. gonorrhoeae	4	0.0223607	-	-	-	-	-	-	-	-	-	-	-	-	-	-	-	-	-	-	-	-	-	-	-	-	-	-	-	-	-	-	-	-	-	-	-	-	-	-	-	-	-	-	-	-	-
56288-578289	443	N. gonorrhoeae	1	0.002	-	-	-	-	-	-	-	-	-	-	-	-	-	-	-	-	-	-	-	-	-	-	-	-	-	-	-	-	-	-	-	-	-	-	-	-	-	-	-	-	-	-	-	-	-
56302-577558	444	N. gonorrhoeae	5	0.00551892	-	-	-	-	-	-	-	-	-	-	-	-	-	-	-	-	-	-	-	-	-	-	-	-	-	-	-	-	-	-	-	-	-	-	-	-	-	-	-	-	-	-	-	-	-
56407	445	N. sp.	1	0	-	-	-	-	-	-	-	-	-	-	-	-	-	-	-	-	-	-	-	-	-	-	-	-	-	-	-	-	-	-	-	-	-	-	-	-	-	-	-	-	-	-	-	-	-
56408-10009	446	N. sp.	2	0	-	-	-	-	-	-	-	-	-	-	-	-	-	-	-	-	-	-	-	-	-	-	-	-	-	-	-	-	-	-	-	-	-	-	-	-	-	-	-	-	-	-	-	-	-
56778-NG8a	447	N. gonorrhoeae	3	6.9282	-	-	-	-	-	-	-	-	-	-	-	-	-	-	-	-	-	-	-	-	-	-	-	-	-	-	-	-	-	-	-	-	-	-	-	-	-	-	-	-	-	-	-	-	-
56780-NG9a	448	N. gonorrhoeae	1	16	-	-	-	-	-	-	-	-	-	-	-	-	-	-	-	-	-	-	-	-	-	-	-	-	-	-	-	-	-	-	-	-	-	-	-	-	-	-	-	-	-	-	-	-	-
56781-NG9b	449	N. gonorrhoeae	1	12	-	-	-	-	-	-	-	-	-	-	-	-	-	-	-	-	-	-	-	-	-	-	-	-	-	-	-	-	-	-	-	-	-	-	-	-	-	-	-	-	-	-	-	-	-
57099-NG19	450	N. gonorrhoeae	1	0	-	-	-	-	-	-	-	-	-	-	-	-	-	-	-	-	-	-	-	-	-	-	-	-	-	-	-	-	-	-	-	-	-	-	-	-	-	-	-	-	-	-	-	-	-
57256-LNP29531	451	N. elongata	1	0	-	-	-	-	-	-	-	-	-	-	-	-	-	-	-	-	-	-	-	-	-	-	-	-	-	-	-	-	-	-	-	-	-	-	-	-	-	-	-	-	-	-	-	-	-
58872-LNP29217	452	N. lactamica	2	0	-	-	-	-	-	-	-	-	-	-	-	-	-	-	-	-	-	-	-	-	-	-	-	-	-	-	-	-	-	-	-	-	-	-	-	-	-	-	-	-	-	-	-	-	-
596320-3	453	N. flavescens	1	0	-	-	-	-	-	-	-	-	-	-	-	-	-	-	-	-	-	-	-	-	-	-	-	-	-	-	-	-	-	-	-	-	-	-	-	-	-	-	-	-	-	-	-	-	-
59953-AG2-156	454	N. polysaccharea	1	0	-	-	-	-	-	-	-	-	-	-	-	-	-	-	-	-	-	-	-	-	-	-	-	-	-	-	-	-	-	-	-	-	-	-	-	-	-	-	-	-	-	-	-	-	-
60514-KNY-NGAMR18	455	N. gonorrhoeae	17	3.16756	-	-	-	-	-	-	-	-	-	-	-	-	-	-	-	-	-	-	-	-	-	-	-	-	-	-	-	-	-	-	-	-	-	-	-	-	-	-	-	-	-	-	-	-	-
607711-3	456	N. wadsworthii	1	0	-	-	-	-	-	-	-	-	-	-	-	-	-	-	-	-	-	-	-	-	-	-	-	-	-	-	-	-	-	-	-	-	-	-	-	-	-	-	-	-	-	-	-	-	-
607712-7-CP059567-Nsha	457	N. shayeganii	1	0	-	-	-	-	-	-	-	-	-	-	-	-	-	-	-	-	-	-	-	-	-	-	-	-	-	-	-	-	-	-	-	-	-	-	-	-	-	-	-	-	-	-	-	-	-
60878-BRI012	458	N. lactamica	2	0	-	-	-	-	-	-	-	-	-	-	-	-	-	-	-	-	-	-	-	-	-	-	-	-	-	-	-	-	-	-	-	-	-	-	-	-	-	-	-	-	-	-	-	-	-
60886-BRI001	459	N. lactamica	1	0	-	-	-	-	-	-	-	-	-	-	-	-	-	-	-	-	-	-	-	-	-	-	-	-	-	-	-	-	-	-	-	-	-	-	-	-	-	-	-	-	-	-	-	-	-
60948-BRI010	460	N. lactamica	1	0	-	-	-	-	-	-	-	-	-	-	-	-	-	-	-	-	-	-	-	-	-	-	-	-	-	-	-	-	-	-	-	-	-	-	-	-	-	-	-	-	-	-	-	-	-
61645-GU441	461	N. gonorrhoeae	29	7.96918	-	-	-	-	-	-	-	-	-	-	-	-	-	-	-	-	-	-	-	-	-	-	-	-	-	-	-	-	-	-	-	-	-	-	-	-	-	-	-	-	-	-	-	-	-
61652-GU511	462	N. gonorrhoeae	2	0	-	-	-	-	-	-	-	-	-	-	-	-	-	-	-	-	-	-	-	-	-	-	-	-	-	-	-	-	-	-	-	-	-	-	-	-	-	-	-	-	-	-	-	-	-
61674-FC430	463	N. gonorrhoeae	6	0.00363424	-	-	-	-	-	-	-	-	-	-	-	-	-	-	-	-	-	-	-	-	-	-	-	-	-	-	-	-	-	-	-	-	-	-	-	-	-	-	-	-	-	-	-	-	-
61737-FC493	464	N. gonorrhoeae	2	2	-	-	-	-	-	-	-	-	-	-	-	-	-	-	-	-	-	-	-	-	-	-	-	-	-	-	-	-	-	-	-	-	-	-	-	-	-	-	-	-	-	-	-	-	-
61792-HI58	465	N. gonorrhoeae	8	21.0572	-	-	-	-	-	-	-	-	-	-	-	-	-	-	-	-	-	-	-	-	-	-	-	-	-	-	-	-	-	-	-	-	-	-	-	-	-	-	-	-	-	-	-	-	-
63426-M19-240436	466	N. cinerea	1	0	-	-	-	-	-	-	-	-	-	-	-	-	-	-	-	-	-	-	-	-	-	-	-	-	-	-	-	-	-	-	-	-	-	-	-	-	-	-	-	-	-	-	-	-	-
63427-M19-240437	467	N. polysaccharea	1	0	-	-	-	-	-	-	-	-	-	-	-	-	-	-	-	-	-	-	-	-	-	-	-	-	-	-	-	-	-	-	-	-	-	-	-	-	-	-	-	-	-	-	-	-	-
63428-M19-240438	468	N. cinerea	1	0	-	-	-	-	-	-	-	-	-	-	-	-	-	-	-	-	-	-	-	-	-	-	-	-	-	-	-	-	-	-	-	-	-	-	-	-	-	-	-	-	-	-	-	-	-
63429-M19-240439	469	N. polysaccharea	1	0	-	-	-	-	-	-	-	-	-	-	-	-	-	-	-	-	-	-	-	-	-	-	-	-	-	-	-	-	-	-	-	-	-	-	-	-	-	-	-	-	-	-	-	-	-
63430-M19-240440	470	N. cinerea	1	0	-	-	-	-	-	-	-	-	-	-	-	-	-	-	-	-	-	-	-	-	-	-	-	-	-	-	-	-	-	-	-	-	-	-	-	-	-	-	-	-	-	-	-	-	-
63433-M19-240443	471	N. cinerea	1	0	-	-	-	-	-	-	-	-	-	-	-	-	-	-	-	-	-	-	-	-	-	-	-	-	-	-	-	-	-	-	-	-	-	-	-	-	-	-	-	-	-	-	-	-	-
63673-M17-240486	472	N. gonorrhoeae	238	0.0239264	-	-	-	-	-	-	-	-	-	-	-	-	-	-	-	-	-	-	-	-	-	-	-	-	-	-	-	-	-	-	-	-	-	-	-	-	-	-	-	-	-	-	-	-	-
640030-3-CP031700-Nza	473	N. zalophi	1	0	-	-	-	-	-	-	-	-	-	-	-	-	-	-	-	-	-	-	-	-	-	-	-	-	-	-	-	-	-	-	-	-	-	-	-	-	-	-	-	-	-	-	-	-	-
6415-OX9931485	474	N. subflava	1	0	-	-	-	-	-	-	-	-	-	-	-	-	-	-	-	-	-	-	-	-	-	-	-	-	-	-	-	-	-	-	-	-	-	-	-	-	-	-	-	-	-	-	-	-	-
71450-Mcbar-1617	475	N. polysaccharea	1	0	-	-	-	-	-	-	-	-	-	-	-	-	-	-	-	-	-	-	-	-	-	-	-	-	-	-	-	-	-	-	-	-	-	-	-	-	-	-	-	-	-	-	-	-	-
72035-SMG-20-140	476	N. sp.	1	0	-	-	-	-	-	-	-	-	-	-	-	-	-	-	-	-	-	-	-	-	-	-	-	-	-	-	-	-	-	-	-	-	-	-	-	-	-	-	-	-	-	-	-	-	-
75034-P206399499U	477	N. polysaccharea	1	0	-	-	-	-	-	-	-	-	-	-	-	-	-	-	-	-	-	-	-	-	-	-	-	-	-	-	-	-	-	-	-	-	-	-	-	-	-	-	-	-	-	-	-	-	-
76377-594681	478	N. gonorrhoeae	2	0.004	-	-	-	-	-	-	-	-	-	-	-	-	-	-	-	-	-	-	-	-	-	-	-	-	-	-	-	-	-	-	-	-	-	-	-	-	-	-	-	-	-	-	-	-	-
76483-603175	479	N. gonorrhoeae	1	0.004	-	-	-	-	-	-	-	-	-	-	-	-	-	-	-	-	-	-	-	-	-	-	-	-	-	-	-	-	-	-	-	-	-	-	-	-	-	-	-	-	-	-	-	-	-
78483-19984	480	N. gonorrhoeae	2	16	-	-	-	-	-	-	-	-	-	-	-	-	-	-	-	-	-	-	-	-	-	-	-	-	-	-	-	-	-	-	-	-	-	-	-	-	-	-	-	-	-	-	-	-	-
78486-22890	481	N. gonorrhoeae	2	0.063	-	-	-	-	-	-	-	-	-	-	-	-	-	-	-	-	-	-	-	-	-	-	-	-	-	-	-	-	-	-	-	-	-	-	-	-	-	-	-	-	-	-	-	-	-
78489-23693	482	N. gonorrhoeae	2	0.004	-	-	-	-	-	-	-	-	-	-	-	-	-	-	-	-	-	-	-	-	-	-	-	-	-	-	-	-	-	-	-	-	-	-	-	-	-	-	-	-	-	-	-	-	-
78504-27777	483	N. gonorrhoeae	9	0.0104207	-	-	-	-	-	-	-	-	-	-	-	-	-	-	-	-	-	-	-	-	-	-	-	-	-	-	-	-	-	-	-	-	-	-	-	-	-	-	-	-	-	-	-	-	-
78507-28071	484	N. gonorrhoeae	4	2	-	-	-	-	-	-	-	-	-	-	-	-	-	-	-	-	-	-	-	-	-	-	-	-	-	-	-	-	-	-	-	-	-	-	-	-	-	-	-	-	-	-	-	-	-
78593-34421	485	N. gonorrhoeae	2	4	-	-	-	-	-	-	-	-	-	-	-	-	-	-	-	-	-	-	-	-	-	-	-	-	-	-	-	-	-	-	-	-	-	-	-	-	-	-	-	-	-	-	-	-	-
78604-34772	486	N. gonorrhoeae	2	0.004	-	-	-	-	-	-	-	-	-	-	-	-	-	-	-	-	-	-	-	-	-	-	-	-	-	-	-	-	-	-	-	-	-	-	-	-	-	-	-	-	-	-	-	-	-
78626-35424	487	N. gonorrhoeae	2	16	-	-	-	-	-	-	-	-	-	-	-	-	-	-	-	-	-	-	-	-	-	-	-	-	-	-	-	-	-	-	-	-	-	-	-	-	-	-	-	-	-	-	-	-	-
78642-DO20662	488	N. gonorrhoeae	2	0.02	-	-	-	-	-	-	-	-	-	-	-	-	-	-	-	-	-	-	-	-	-	-	-	-	-	-	-	-	-	-	-	-	-	-	-	-	-	-	-	-	-	-	-	-	-
78645-DO23085	489	N. gonorrhoeae	2	0.02	-	-	-	-	-	-	-	-	-	-	-	-	-	-	-	-	-	-	-	-	-	-	-	-	-	-	-	-	-	-	-	-	-	-	-	-	-	-	-	-	-	-	-	-	-
78658-DO140	490	N. gonorrhoeae	2	0.02	-	-	-	-	-	-	-	-	-	-	-	-	-	-	-	-	-	-	-	-	-	-	-	-	-	-	-	-	-	-	-	-	-	-	-	-	-	-	-	-	-	-	-	-	-
78659-DO371	491	N. gonorrhoeae	2	0.02	-	-	-	-	-	-	-	-	-	-	-	-	-	-	-	-	-	-	-	-	-	-	-	-	-	-	-	-	-	-	-	-	-	-	-	-	-	-	-	-	-	-	-	-	-
78667-DO1229	492	N. gonorrhoeae	2	0.02	-	-	-	-	-	-	-	-	-	-	-	-	-	-	-	-	-	-	-	-	-	-	-	-	-	-	-	-	-	-	-	-	-	-	-	-	-	-	-	-	-	-	-	-	-
78668-DO14675	493	N. gonorrhoeae	2	0.02	-	-	-	-	-	-	-	-	-	-	-	-	-	-	-	-	-	-	-	-	-	-	-	-	-	-	-	-	-	-	-	-	-	-	-	-	-	-	-	-	-	-	-	-	-
78669-DOU3	494	N. gonorrhoeae	2	0.02	-	-	-	-	-	-	-	-	-	-	-	-	-	-	-	-	-	-	-	-	-	-	-	-	-	-	-	-	-	-	-	-	-	-	-	-	-	-	-	-	-	-	-	-	-
78671-DO23096	495	N. gonorrhoeae	2	0.02	-	-	-	-	-	-	-	-	-	-	-	-	-	-	-	-	-	-	-	-	-	-	-	-	-	-	-	-	-	-	-	-	-	-	-	-	-	-	-	-	-	-	-	-	-
78675-DO26580	496	N. gonorrhoeae	2	0.02	-	-	-	-	-	-	-	-	-	-	-	-	-	-	-	-	-	-	-	-	-	-	-	-	-	-	-	-	-	-	-	-	-	-	-	-	-	-	-	-	-	-	-	-	-
78689-DO4522	497	N. gonorrhoeae	2	0.02	-	-	-	-	-	-	-	-	-	-	-	-	-	-	-	-	-	-	-	-	-	-	-	-	-	-	-	-	-	-	-	-	-	-	-	-	-	-	-	-	-	-	-	-	-
78690-DO47438	498	N. gonorrhoeae	4	0.02	-	-	-	-	-	-	-	-	-	-	-	-	-	-	-	-	-	-	-	-	-	-	-	-	-	-	-	-	-	-	-	-	-	-	-	-	-	-	-	-	-	-	-	-	-
78699-DO11271	499	N. gonorrhoeae	6	0.02	-	-	-	-	-	-	-	-	-	-	-	-	-	-	-	-	-	-	-	-	-	-	-	-	-	-	-	-	-	-	-	-	-	-	-	-	-	-	-	-	-	-	-	-	-
78711-DO98-105	500	N. gonorrhoeae	2	0.07	-	-	-	-	-	-	-	-	-	-	-	-	-	-	-	-	-	-	-	-	-	-	-	-	-	-	-	-	-	-	-	-	-	-	-	-	-	-	-	-	-	-	-	-	-
78722-DO09-181	501	N. gonorrhoeae	14	0.323676	-	-	-	-	-	-	-	-	-	-	-	-	-	-	-	-	-	-	-	-	-	-	-	-	-	-	-	-	-	-	-	-	-	-	-	-	-	-	-	-	-	-	-	-	-
78730-DO13-142	502	N. gonorrhoeae	2	0.07	-	-	-	-	-	-	-	-	-	-	-	-	-	-	-	-	-	-	-	-	-	-	-	-	-	-	-	-	-	-	-	-	-	-	-	-	-	-	-	-	-	-	-	-	-
78740-DO13-263	503	N. gonorrhoeae	2	0.02	-	-	-	-	-	-	-	-	-	-	-	-	-	-	-	-	-	-	-	-	-	-	-	-	-	-	-	-	-	-	-	-	-	-	-	-	-	-	-	-	-	-	-	-	-
78746-DO82-546	504	N. gonorrhoeae	2	0.02	-	-	-	-	-	-	-	-	-	-	-	-	-	-	-	-	-	-	-	-	-	-	-	-	-	-	-	-	-	-	-	-	-	-	-	-	-	-	-	-	-	-	-	-	-
78756-DO90-593	505	N. gonorrhoeae	2	0.02	-	-	-	-	-	-	-	-	-	-	-	-	-	-	-	-	-	-	-	-	-	-	-	-	-	-	-	-	-	-	-	-	-	-	-	-	-	-	-	-	-	-	-	-	-
78759-DO91-336	506	N. gonorrhoeae	2	0.02	-	-	-	-	-	-	-	-	-	-	-	-	-	-	-	-	-	-	-	-	-	-	-	-	-	-	-	-	-	-	-	-	-	-	-	-	-	-	-	-	-	-	-	-	-
78761-DO95-1	507	N. gonorrhoeae	2	0.02	-	-	-	-	-	-	-	-	-	-	-	-	-	-	-	-	-	-	-	-	-	-	-	-	-	-	-	-	-	-	-	-	-	-	-	-	-	-	-	-	-	-	-	-	-
78766-DONV51-26544	508	N. gonorrhoeae	2	0	-	-	-	-	-	-	-	-	-	-	-	-	-	-	-	-	-	-	-	-	-	-	-	-	-	-	-	-	-	-	-	-	-	-	-	-	-	-	-	-	-	-	-	-	-
78814-VNM11-13	509	N. gonorrhoeae	2	0.07	-	-	-	-	-	-	-	-	-	-	-	-	-	-	-	-	-	-	-	-	-	-	-	-	-	-	-	-	-	-	-	-	-	-	-	-	-	-	-	-	-	-	-	-	-
78841-VNM11-39	510	N. gonorrhoeae	2	0.07	-	-	-	-	-	-	-	-	-	-	-	-	-	-	-	-	-	-	-	-	-	-	-	-	-	-	-	-	-	-	-	-	-	-	-	-	-	-	-	-	-	-	-	-	-
78865-VNM11-60	511	N. gonorrhoeae	2	0.07	-	-	-	-	-	-	-	-	-	-	-	-	-	-	-	-	-	-	-	-	-	-	-	-	-	-	-	-	-	-	-	-	-	-	-	-	-	-	-	-	-	-	-	-	-
78908-VNM16-1	512	N. gonorrhoeae	4	0.07	-	-	-	-	-	-	-	-	-	-	-	-	-	-	-	-	-	-	-	-	-	-	-	-	-	-	-	-	-	-	-	-	-	-	-	-	-	-	-	-	-	-	-	-	-
78925-VNM16-114	513	N. gonorrhoeae	8	0.161838	-	-	-	-	-	-	-	-	-	-	-	-	-	-	-	-	-	-	-	-	-	-	-	-	-	-	-	-	-	-	-	-	-	-	-	-	-	-	-	-	-	-	-	-	-
78952-VNM16-21	514	N. gonorrhoeae	16	1.44279	-	-	-	-	-	-	-	-	-	-	-	-	-	-	-	-	-	-	-	-	-	-	-	-	-	-	-	-	-	-	-	-	-	-	-	-	-	-	-	-	-	-	-	-	-
78967-VNM16-38	515	N. gonorrhoeae	4	0.07	-	-	-	-	-	-	-	-	-	-	-	-	-	-	-	-	-	-	-	-	-	-	-	-	-	-	-	-	-	-	-	-	-	-	-	-	-	-	-	-	-	-	-	-	-
78973-VNM16-43	516	N. gonorrhoeae	2	0.07	-	-	-	-	-	-	-	-	-	-	-	-	-	-	-	-	-	-	-	-	-	-	-	-	-	-	-	-	-	-	-	-	-	-	-	-	-	-	-	-	-	-	-	-	-
79062-GCWGS-0444	517	N. gonorrhoeae	15	0.015	-	-	-	-	-	-	-	-	-	-	-	-	-	-	-	-	-	-	-	-	-	-	-	-	-	-	-	-	-	-	-	-	-	-	-	-	-	-	-	-	-	-	-	-	-
79122-GCWGS-0775	518	N. gonorrhoeae	2	0.015	-	-	-	-	-	-	-	-	-	-	-	-	-	-	-	-	-	-	-	-	-	-	-	-	-	-	-	-	-	-	-	-	-	-	-	-	-	-	-	-	-	-	-	-	-
gyrA CD6 79229-LRRBGS-0637	519	N. gonorrhoeae	2	0.25	-	-	-	-	-	-	-	-	-	-	-	-	-	-	-	-	-	-	-	-	-	-	-	-	-	-	-	-	-	-	-	-	-	-	-	-	-	-	-	-	-	-	-	-	-
79240-LRRBGS-0236	520	N. gonorrhoeae	2	0.015	-	-	-	-	-	-	-	-	-	-	-	-	-	-	-	-	-	-	-	-	-	-	-	-	-	-	-	-	-	-	-	-	-	-	-	-	-	-	-	-	-	-	-	-	-
79244-LRRBGS-0269	521	N. gonorrhoeae	2	0.015	-	-	-	-	-	-	-	-	-	-	-	-	-	-	-	-	-	-	-	-	-	-	-	-	-	-	-	-	-	-	-	-	-	-	-	-	-	-	-	-	-	-	-	-	-
79256-LRRBGS-0255	522	N. gonorrhoeae	2	2	-	-	-	-	-	-	-	-	-	-	-	-	-	-	-	-	-	-	-	-	-	-	-	-	-	-	-	-	-	-	-	-	-	-	-	-	-	-	-	-	-	-	-	-	-
79352-LRRBGS-0213	523	N. gonorrhoeae	2	0.25	-	-	-	-	-	-	-	-	-	-	-	-	-	-	-	-	-	-	-	-	-	-	-	-	-	-	-	-	-	-	-	-	-	-	-	-	-	-	-	-	-	-	-	-	-
79354-LRRBGS-0211	524	N. gonorrhoeae	3	0.015	-	-	-	-	-	-	-	-	-	-	-	-	-	-	-	-	-	-	-	-	-	-	-	-	-	-	-	-	-	-	-	-	-	-	-	-	-	-	-	-	-	-	-	-	-
79370-LRRBGS-0339	525	N. gonorrhoeae	5	4	-	-	-	-	-	-	-	-	-	-	-	-	-	-	-	-	-	-	-	-	-	-	-	-	-	-	-	-	-	-	-	-	-	-	-	-	-	-	-	-	-	-	-	-	-
gyrA CS519 79372-LRRBGS-0332	526	N. gonorrhoeae	27	0.726211	-	-	-	-	-	-	-	-	-	-	-	-	-	-	-	-	-	-	-	-	-	-	-	-	-	-	-	-	-	-	-	-	-	-	-	-	-	-	-	-	-	-	-	-	-
82394-AUSMDU00005600	527	N. gonorrhoeae	20	11.378	-	-	-	-	-	-	-	-	-	-	-	-	-	-	-	-	-	-	-	-	-	-	-	-	-	-	-	-	-	-	-	-	-	-	-	-	-	-	-	-	-	-	-	-	-
82399-AUSMDU00005605	528	N. gonorrhoeae	1	1	-	-	-	-	-	-	-	-	-	-	-	-	-	-	-	-	-	-	-	-	-	-	-	-	-	-	-	-	-	-	-	-	-	-	-	-	-	-	-	-	-	-	-	-	-
82585-NGRL-425657	529	N. gonorrhoeae	1	16	-	-	-	-	-	-	-	-	-	-	-	-	-	-	-	-	-	-	-	-	-	-	-	-	-	-	-	-	-	-	-	-	-	-	-	-	-	-	-	-	-	-	-	-	-
82612-EXNM702	530	N. mucosa	2	0	-	-	-	-	-	-	-	-	-	-	-	-	-	-	-	-	-	-	-	-	-	-	-	-	-	-	-	-	-	-	-	-	-	-	-	-	-	-	-	-	-	-	-	-	-
82615-ExNm705	531	N. lactamica	2	0	-	-	-	-	-	-	-	-	-	-	-	-	-	-	-	-	-	-	-	-	-	-	-	-	-	-	-	-	-	-	-	-	-	-	-	-	-	-	-	-	-	-	-	-	-
82617-ExNm708	532	N. mucosa	1	0	-	-	-	-	-	-	-	-	-	-	-	-	-	-	-	-	-	-	-	-	-	-	-	-	-	-	-	-	-	-	-	-	-	-	-	-	-	-	-	-	-	-	-	-	-
82618-ExNm709	533	N. subflava	1	0	-	-	-	-	-	-	-	-	-	-	-	-	-	-	-	-	-	-	-	-	-	-	-	-	-	-	-	-	-	-	-	-	-	-	-	-	-	-	-	-	-	-	-	-	-
82619-ExNm711	534	N. mucosa	1	0	-	-	-	-	-	-	-	-	-	-	-	-	-	-	-	-	-	-	-	-	-	-	-	-	-	-	-	-	-	-	-	-	-	-	-	-	-	-	-	-	-	-	-	-	-
82621-ExNm713	535	N. mucosa	1	0	-	-	-	-	-	-	-	-	-	-	-	-	-	-	-	-	-	-	-	-	-	-	-	-	-	-	-	-	-	-	-	-	-	-	-	-	-	-	-	-	-	-	-	-	-
82623-ExNm715	536	N. subflava	1	0	-	-	-	-	-	-	-	-	-	-	-	-	-	-	-	-	-	-	-	-	-	-	-	-	-	-	-	-	-	-	-	-	-	-	-	-	-	-	-	-	-	-	-	-	-
82624-ExNm716	537	N. subflava	1	0	-	-	-	-	-	-	-	-	-	-	-	-	-	-	-	-	-	-	-	-	-	-	-	-	-	-	-	-	-	-	-	-	-	-	-	-	-	-	-	-	-	-	-	-	-
82625-ExNm717	538	N. oralis	1	0	-	-	-	-	-	-	-	-	-	-	-	-	-	-	-	-	-	-	-	-	-	-	-	-	-	-	-	-	-	-	-	-	-	-	-	-	-	-	-	-	-	-	-	-	-
82626-ExNm719	539	N. subflava	1	0	-	-	-	-	-	-	-	-	-	-	-	-	-	-	-	-	-	-	-	-	-	-	-	-	-	-	-	-	-	-	-	-	-	-	-	-	-	-	-	-	-	-	-	-	-
82629-ExNm725	540	N. subflava	1	0	-	-	-	-	-	-	-	-	-	-	-	-	-	-	-	-	-	-	-	-	-	-	-	-	-	-	-	-	-	-	-	-	-	-	-	-	-	-	-	-	-	-	-	-	-
84198-Nei018	541	N. lactamica	1	0	-	-	-	-	-	-	-	-	-	-	-	-	-	-	-	-	-	-	-	-	-	-	-	-	-	-	-	-	-	-	-	-	-	-	-	-	-	-	-	-	-	-	-	-	-
84206-Nei042	542	N. lactamica	1	0	-	-	-	-	-	-	-	-	-	-	-	-	-	-	-	-	-	-	-	-	-	-	-	-	-	-	-	-	-	-	-	-	-	-	-	-	-	-	-	-	-	-	-	-	-
84263-Nei437	543	N. subflava	2	0	-	-	-	-	-	-	-	-	-	-	-	-	-	-	-	-	-	-	-	-	-	-	-	-	-	-	-	-	-	-	-	-	-	-	-	-	-	-	-	-	-	-	-	-	-
84265-Nei443	544	N. lactamica	1	0	-	-	-	-	-	-	-	-	-	-	-	-	-	-	-	-	-	-	-	-	-	-	-	-	-	-	-	-	-	-	-	-	-	-	-	-	-	-	-	-	-	-	-	-	-
84474-Nei110	545	N. lactamica	2	0	-	-	-	-	-	-	-	-	-	-	-	-	-	-	-	-	-	-	-	-	-	-	-	-	-	-	-	-	-	-	-	-	-	-	-	-	-	-	-	-	-	-	-	-	-
84477-Nei139	546	N. lactamica	1	0	-	-	-	-	-	-	-	-	-	-	-	-	-	-	-	-	-	-	-	-	-	-	-	-	-	-	-	-	-	-	-	-	-	-	-	-	-	-	-	-	-	-	-	-	-
85853-EF-190	547	N. polysaccharea	1	0	-	-	-	-	-	-	-	-	-	-	-	-	-	-	-	-	-	-	-	-	-	-	-	-	-	-	-	-	-	-	-	-	-	-	-	-	-	-	-	-	-	-	-	-	-
86082-NG140	548	N. gonorrhoeae	1	8	-	-	-	-	-	-	-	-	-	-	-	-	-	-	-	-	-	-	-	-	-	-	-	-	-	-	-	-	-	-	-	-	-	-	-	-	-	-	-	-	-	-	-	-	-
86083-NG040	549	N. gonorrhoeae	1	32	-	-	-	-	-	-	-	-	-	-	-	-	-	-	-	-	-	-	-	-	-	-	-	-	-	-	-	-	-	-	-	-	-	-	-	-	-	-	-	-	-	-	-	-	-
86146-NG161	550	N. gonorrhoeae	4	22.6274	-	-	-	-	-	-	-	-	-	-	-	-	-	-	-	-	-	-	-	-	-	-	-	-	-	-	-	-	-	-	-	-	-	-	-	-	-	-	-	-	-	-	-	-	-
86211-NG291	551	N. gonorrhoeae	1	16	-	-	-	-	-	-	-	-	-	-	-	-	-	-	-	-	-	-	-	-	-	-	-	-	-	-	-	-	-	-	-	-	-	-	-	-	-	-	-	-	-	-	-	-	-
86244-NG268	552	N. gonorrhoeae	1	16	-	-	-	-	-	-	-	-	-	-	-	-	-	-	-	-	-	-	-	-	-	-	-	-	-	-	-	-	-	-	-	-	-	-	-	-	-	-	-	-	-	-	-	-	-
86257-NG418	553	N. gonorrhoeae	1	4	-	-	-	-	-	-	-	-	-	-	-	-	-	-	-	-	-	-	-	-	-	-	-	-	-	-	-	-	-	-	-	-	-	-	-	-	-	-	-	-	-	-	-	-	-
86371-NG059	554	N. gonorrhoeae	1	2	-	-	-	-	-	-	-	-	-	-	-	-	-	-	-	-	-	-	-	-	-	-	-	-	-	-	-	-	-	-	-	-	-	-	-	-	-	-	-	-	-	-	-	-	-
86375-NG329	555	N. gonorrhoeae	1	8	-	-	-	-	-	-	-	-	-	-	-	-	-	-	-	-	-	-	-	-	-	-	-	-	-	-	-	-	-	-	-	-	-	-	-	-	-	-	-	-	-	-	-	-	-
86382-NG004	556	N. gonorrhoeae	1	8	-	-	-	-	-	-	-	-	-	-	-	-	-	-	-	-	-	-	-	-	-	-	-	-	-	-	-	-	-	-	-	-	-	-	-	-	-	-	-	-	-	-	-	-	-
86393-NG251	557	N. gonorrhoeae	1	32	-	-	-	-	-	-	-	-	-	-	-	-	-	-	-	-	-	-	-	-	-	-	-	-	-	-	-	-	-	-	-	-	-	-	-	-	-	-	-	-	-	-	-	-	-
86556-AUSMDU00006787	558	N. gonorrhoeae	33	3.66802	-	-	-	-	-	-	-	-	-	-	-	-	-	-	-	-	-	-	-	-	-	-	-	-	-	-	-	-	-	-	-	-	-	-	-	-	-	-	-	-	-	-	-	-	-
86594-AUSMDU00006830	559	N. gonorrhoeae	18	0.575124	-	-	-	-	-	-	-	-	-	-	-	-	-	-	-	-	-	-	-	-	-	-	-	-	-	-	-	-	-	-	-	-	-	-	-	-	-	-	-	-	-	-	-	-	-
86595-AUSMDU00006831	560	N. gonorrhoeae	14	0.004	-	-	-	-	-	-	-	-	-	-	-	-	-	-	-	-	-	-	-	-	-	-	-	-	-	-	-	-	-	-	-	-	-	-	-	-	-	-	-	-	-	-	-	-	-
86610-AUSMDU00006965	561	N. gonorrhoeae	29	0.00267461	-	-	-	-	-	-	-	-	-	-	-	-	-	-	-	-	-	-	-	-	-	-	-	-	-	-	-	-	-	-	-	-	-	-	-	-	-	-	-	-	-	-	-	-	-
86649-AUSMDU00007002	562	N. gonorrhoeae	4	0.002	-	-	-	-	-	-	-	-	-	-	-	-	-	-	-	-	-	-	-	-	-	-	-	-	-	-	-	-	-	-	-	-	-	-	-	-	-	-	-	-	-	-	-	-	-
86670-AUSMDU00006784	563	N. gonorrhoeae	8	4	-	-	-	-	-	-	-	-	-	-	-	-	-	-	-	-	-	-	-	-	-	-	-	-	-	-	-	-	-	-	-	-	-	-	-	-	-	-	-	-	-	-	-	-	-
86712-AUSMDU00006972	564	N. gonorrhoeae	2	0.004	-	-	-	-	-	-	-	-	-	-	-	-	-	-	-	-	-	-	-	-	-	-	-	-	-	-	-	-	-	-	-	-	-	-	-	-	-	-	-	-	-	-	-	-	-
86736-AUSMDU00007042	565	N. gonorrhoeae	4	0.008	-	-	-	-	-	-	-	-	-	-	-	-	-	-	-	-	-	-	-	-	-	-	-	-	-	-	-	-	-	-	-	-	-	-	-	-	-	-	-	-	-	-	-	-	-
86740-AUSMDU00007048	566	N. gonorrhoeae	7	2	-	-	-	-	-	-	-	-	-	-	-	-	-	-	-	-	-	-	-	-	-	-	-	-	-	-	-	-	-	-	-	-	-	-	-	-	-	-	-	-	-	-	-	-	-
86746-AUSMDU00006849	567	N. gonorrhoeae	2	0.06	-	-	-	-	-	-	-	-	-	-	-	-	-	-	-	-	-	-	-	-	-	-	-	-	-	-	-	-	-	-	-	-	-	-	-	-	-	-	-	-	-	-	-	-	-
87076-ECDC-AT13-482	568	N. gonorrhoeae	2	0.02	-	-	-	-	-	-	-	-	-	-	-	-	-	-	-	-	-	-	-	-	-	-	-	-	-	-	-	-	-	-	-	-	-	-	-	-	-	-	-	-	-	-	-	-	-
87164-ECDC-BE13-482	569	N. gonorrhoeae	2	8	-	-	-	-	-	-	-	-	-	-	-	-	-	-	-	-	-	-	-	-	-	-	-	-	-	-	-	-	-	-	-	-	-	-	-	-	-	-	-	-	-	-	-	-	-
87256-ECDC-ES013	570	N. gonorrhoeae	2	0.023	-	-	-	-	-	-	-	-	-	-	-	-	-	-	-	-	-	-	-	-	-	-	-	-	-	-	-	-	-	-	-	-	-	-	-	-	-	-	-	-	-	-	-	-	-
87403-ECDC-GC-102	571	N. gonorrhoeae	4	0.07	-	-	-	-	-	-	-	-	-	-	-	-	-	-	-	-	-	-	-	-	-	-	-	-	-	-	-	-	-	-	-	-	-	-	-	-	-	-	-	-	-	-	-	-	-
87471-ECDC-GR13036	572	N. gonorrhoeae	2	32	-	-	-	-	-	-	-	-	-	-	-	-	-	-	-	-	-	-	-	-	-	-	-	-	-	-	-	-	-	-	-	-	-	-	-	-	-	-	-	-	-	-	-	-	-
87584-ECDC-LV13-003	573	N. gonorrhoeae	10	0.07	-	-	-	-	-	-	-	-	-	-	-	-	-	-	-	-	-	-	-	-	-	-	-	-	-	-	-	-	-	-	-	-	-	-	-	-	-	-	-	-	-	-	-	-	-
87668-ECDC-NL38	574	N. gonorrhoeae	2	0.004	-	-	-	-	-	-	-	-	-	-	-	-	-	-	-	-	-	-	-	-	-	-	-	-	-	-	-	-	-	-	-	-	-	-	-	-	-	-	-	-	-	-	-	-	-
87676-ECDC-NL46	575	N. gonorrhoeae	2	0.003	-	-	-	-	-	-	-	-	-	-	-	-	-	-	-	-	-	-	-	-	-	-	-	-	-	-	-	-	-	-	-	-	-	-	-	-	-	-	-	-	-	-	-	-	-
87683-ECDC-NL6	576	N. gonorrhoeae	2	0.003	-	-	-	-	-	-	-	-	-	-	-	-	-	-	-	-	-	-	-	-	-	-	-	-	-	-	-	-	-	-	-	-	-	-	-	-	-	-	-	-	-	-	-	-	-
87684-ECDC-NL60	577	N. gonorrhoeae	2	0.003	-	-	-	-	-	-	-	-	-	-	-	-	-	-	-	-	-	-	-	-	-	-	-	-	-	-	-	-	-	-	-	-	-	-	-	-	-	-	-	-	-	-	-	-	-
87714-ECDC-PT13-009	578	N. gonorrhoeae	4	0.003	-	-	-	-	-	-	-	-	-	-	-	-	-	-	-	-	-	-	-	-	-	-	-	-	-	-	-	-	-	-	-	-	-	-	-	-	-	-	-	-	-	-	-	-	-
87802-ECDC-PT13-103	579	N. gonorrhoeae	2	0.003	-	-	-	-	-	-	-	-	-	-	-	-	-	-	-	-	-	-	-	-	-	-	-	-	-	-	-	-	-	-	-	-	-	-	-	-	-	-	-	-	-	-	-	-	-
87895-ECDC-RB13002064	580	N. gonorrhoeae	4	0.03	-	-	-	-	-	-	-	-	-	-	-	-	-	-	-	-	-	-	-	-	-	-	-	-	-	-	-	-	-	-	-	-	-	-	-	-	-	-	-	-	-	-	-	-	-
88028-ECDC-SK13-060	581	N. gonorrhoeae	4	0.02	-	-	-	-	-	-	-	-	-	-	-	-	-	-	-	-	-	-	-	-	-	-	-	-	-	-	-	-	-	-	-	-	-	-	-	-	-	-	-	-	-	-	-	-	-
88084-ECDC-T2-ES022	582	N. gonorrhoeae	2	8	-	-	-	-	-	-	-	-	-	-	-	-	-	-	-	-	-	-	-	-	-	-	-	-	-	-	-	-	-	-	-	-	-	-	-	-	-	-	-	-	-	-	-	-	-
88323-35908	583	N. gonorrhoeae	4	0	-	-	-	-	-	-	-	-	-	-	-	-	-	-	-	-	-	-	-	-	-	-	-	-	-	-	-	-	-	-	-	-	-	-	-	-	-	-	-	-	-	-	-	-	-
88797-M37091	584	N. lactamica	1	0	-	-	-	-	-	-	-	-	-	-	-	-	-	-	-	-	-	-	-	-	-	-	-	-	-	-	-	-	-	-	-	-	-	-	-	-	-	-	-	-	-	-	-	-	-
88804-M37123	585	N. lactamica	1	0	-	-	-	-	-	-	-	-	-	-	-	-	-	-	-	-	-	-	-	-	-	-	-	-	-	-	-	-	-	-	-	-	-	-	-	-	-	-	-	-	-	-	-	-	-
88820-M37162	586	N. lactamica	1	0	-	-	-	-	-	-	-	-	-	-	-	-	-	-	-	-	-	-	-	-	-	-	-	-	-	-	-	-	-	-	-	-	-	-	-	-	-	-	-	-	-	-	-	-	-
88825-M37168	587	N. lactamica	1	0	-	-	-	-	-	-	-	-	-	-	-	-	-	-	-	-	-	-	-	-	-	-	-	-	-	-	-	-	-	-	-	-	-	-	-	-	-	-	-	-	-	-	-	-	-
88826-M37169	588	N. lactamica	1	0	-	-	-	-	-	-	-	-	-	-	-	-	-	-	-	-	-	-	-	-	-	-	-	-	-	-	-	-	-	-	-	-	-	-	-	-	-	-	-	-	-	-	-	-	-
88833-M37176	589	N. lactamica	1	0	-	-	-	-	-	-	-	-	-	-	-	-	-	-	-	-	-	-	-	-	-	-	-	-	-	-	-	-	-	-	-	-	-	-	-	-	-	-	-	-	-	-	-	-	-
88838-M37161	590	N. lactamica	1	0	-	-	-	-	-	-	-	-	-	-	-	-	-	-	-	-	-	-	-	-	-	-	-	-	-	-	-	-	-	-	-	-	-	-	-	-	-	-	-	-	-	-	-	-	-
89163-Nei082	591	N. lactamica	1	0	-	-	-	-	-	-	-	-	-	-	-	-	-	-	-	-	-	-	-	-	-	-	-	-	-	-	-	-	-	-	-	-	-	-	-	-	-	-	-	-	-	-	-	-	-
89164-Nei153	592	N. lactamica	1	0	-	-	-	-	-	-	-	-	-	-	-	-	-	-	-	-	-	-	-	-	-	-	-	-	-	-	-	-	-	-	-	-	-	-	-	-	-	-	-	-	-	-	-	-	-
89165-Nei343	593	N. lactamica	1	0	-	-	-	-	-	-	-	-	-	-	-	-	-	-	-	-	-	-	-	-	-	-	-	-	-	-	-	-	-	-	-	-	-	-	-	-	-	-	-	-	-	-	-	-	-
89175-599759	594	N. gonorrhoeae	1	0.032	-	-	-	-	-	-	-	-	-	-	-	-	-	-	-	-	-	-	-	-	-	-	-	-	-	-	-	-	-	-	-	-	-	-	-	-	-	-	-	-	-	-	-	-	-
8917-039-03	595	N. lactamica	1	0	-	-	-	-	-	-	-	-	-	-	-	-	-	-	-	-	-	-	-	-	-	-	-	-	-	-	-	-	-	-	-	-	-	-	-	-	-	-	-	-	-	-	-	-	-
89663-Nmen72	596	N. polysaccharea	1	0	-	-	-	-	-	-	-	-	-	-	-	-	-	-	-	-	-	-	-	-	-	-	-	-	-	-	-	-	-	-	-	-	-	-	-	-	-	-	-	-	-	-	-	-	-
90242-3	597	N. iguanae	1	0	-	-	-	-	-	-	-	-	-	-	-	-	-	-	-	-	-	-	-	-	-	-	-	-	-	-	-	-	-	-	-	-	-	-	-	-	-	-	-	-	-	-	-	-	-
92872-Nei068	598	N. lactamica	1	0	-	-	-	-	-	-	-	-	-	-	-	-	-	-	-	-	-	-	-	-	-	-	-	-	-	-	-	-	-	-	-	-	-	-	-	-	-	-	-	-	-	-	-	-	-
92873-Nei090	599	N. lactamica	1	0	-	-	-	-	-	-	-	-	-	-	-	-	-	-	-	-	-	-	-	-	-	-	-	-	-	-	-	-	-	-	-	-	-	-	-	-	-	-	-	-	-	-	-	-	-
92874-Nei198	600	N. lactamica	1	0	-	-	-	-	-	-	-	-	-	-	-	-	-	-	-	-	-	-	-	-	-	-	-	-	-	-	-	-	-	-	-	-	-	-	-	-	-	-	-	-	-	-	-	-	-
933266-3	601	N. sicca	1	0	-	-	-	-	-	-	-	-	-	-	-	-	-	-	-	-	-	-	-	-	-	-	-	-	-	-	-	-	-	-	-	-	-	-	-	-	-	-	-	-	-	-	-	-	-
AL157959-1-NM-SeroA	602	N. meningitidis	1	0	-	-	-	-	-	-	-	-	-	-	-	-	-	-	-	-	-	-	-	-	-	-	-	-	-	-	-	-	-	-	-	-	-	-	-	-	-	-	-	-	-	-	-	-	-
CP000381-Nm	603	N. meningitidis	1	0	-	-	-	-	-	-	-	-	-	-	-	-	-	-	-	-	-	-	-	-	-	-	-	-	-	-	-	-	-	-	-	-	-	-	-	-	-	-	-	-	-	-	-	-	-
CP020452	604	N. sicca	1	0	-	-	-	-	-	-	-	-	-	-	-	-	-	-	-	-	-	-	-	-	-	-	-	-	-	-	-	-	-	-	-	-	-	-	-	-	-	-	-	-	-	-	-	-	-
CP022278	605	N. sp.	1	0	-	-	-	-	-	-	-	-	-	-	-	-	-	-	-	-	-	-	-	-	-	-	-	-	-	-	-	-	-	-	-	-	-	-	-	-	-	-	-	-	-	-	-	-	-
CP031253	606	N. lactamica	2	0	-	-	-	-	-	-	-	-	-	-	-	-	-	-	-	-	-	-	-	-	-	-	-	-	-	-	-	-	-	-	-	-	-	-	-	-	-	-	-	-	-	-	-	-	-
CP031255	607	N. elongata	2	0	-	-	-	-	-	-	-	-	-	-	-	-	-	-	-	-	-	-	-	-	-	-	-	-	-	-	-	-	-	-	-	-	-	-	-	-	-	-	-	-	-	-	-	-	-
ERR049022	608	N. gonorrhoeae	2	0	-	-	-	-	-	-	-	-	-	-	-	-	-	-	-	-	-	-	-	-	-	-	-	-	-	-	-	-	-	-	-	-	-	-	-	-	-	-	-	-	-	-	-	-	-
ERR1067718	609	N. gonorrhoeae	5	0.00672717	-	-	-	-	-	-	-	-	-	-	-	-	-	-	-	-	-	-	-	-	-	-	-	-	-	-	-	-	-	-	-	-	-	-	-	-	-	-	-	-	-	-	-	-	-
ERR1067723	610	N. gonorrhoeae	1	0.004	-	-	-	-	-	-	-	-	-	-	-	-	-	-	-	-	-	-	-	-	-	-	-	-	-	-	-	-	-	-	-	-	-	-	-	-	-	-	-	-	-	-	-	-	-
ERR1067803	611	N. gonorrhoeae	1	0.015	-	-	-	-	-	-	-	-	-	-	-	-	-	-	-	-	-	-	-	-	-	-	-	-	-	-	-	-	-	-	-	-	-	-	-	-	-	-	-	-	-	-	-	-	-
ERR1082192	612	N. gonorrhoeae	1	0.008	-	-	-	-	-	-	-	-	-	-	-	-	-	-	-	-	-	-	-	-	-	-	-	-	-	-	-	-	-	-	-	-	-	-	-	-	-	-	-	-	-	-	-	-	-
ERR1082212	613	N. gonorrhoeae	1	0.004	-	-	-	-	-	-	-	-	-	-	-	-	-	-	-	-	-	-	-	-	-	-	-	-	-	-	-	-	-	-	-	-	-	-	-	-	-	-	-	-	-	-	-	-	-
ERR1082257	614	N. gonorrhoeae	1	0.03	-	-	-	-	-	-	-	-	-	-	-	-	-	-	-	-	-	-	-	-	-	-	-	-	-	-	-	-	-	-	-	-	-	-	-	-	-	-	-	-	-	-	-	-	-
gyrA CD4 ERR3325411	615	N. gonorrhoeae	1	4	-	-	-	-	-	-	-	-	-	-	-	-	-	-	-	-	-	-	-	-	-	-	-	-	-	-	-	-	-	-	-	-	-	-	-	-	-	-	-	-	-	-	-	-	-
ERR3325530	616	N. gonorrhoeae	1	2	-	-	-	-	-	-	-	-	-	-	-	-	-	-	-	-	-	-	-	-	-	-	-	-	-	-	-	-	-	-	-	-	-	-	-	-	-	-	-	-	-	-	-	-	-
ERR3326059	617	N. gonorrhoeae	1	32	-	-	-	-	-	-	-	-	-	-	-	-	-	-	-	-	-	-	-	-	-	-	-	-	-	-	-	-	-	-	-	-	-	-	-	-	-	-	-	-	-	-	-	-	-
ERR3326093	618	N. gonorrhoeae	1	0.032	-	-	-	-	-	-	-	-	-	-	-	-	-	-	-	-	-	-	-	-	-	-	-	-	-	-	-	-	-	-	-	-	-	-	-	-	-	-	-	-	-	-	-	-	-
ERR3577317	619	N. gonorrhoeae	31	0.0415704	-	-	-	-	-	-	-	-	-	-	-	-	-	-	-	-	-	-	-	-	-	-	-	-	-	-	-	-	-	-	-	-	-	-	-	-	-	-	-	-	-	-	-	-	-
ERR3577351	620	N. gonorrhoeae	6	0.0244949	-	-	-	-	-	-	-	-	-	-	-	-	-	-	-	-	-	-	-	-	-	-	-	-	-	-	-	-	-	-	-	-	-	-	-	-	-	-	-	-	-	-	-	-	-
ERR3577364	621	N. gonorrhoeae	4	0.03	-	-	-	-	-	-	-	-	-	-	-	-	-	-	-	-	-	-	-	-	-	-	-	-	-	-	-	-	-	-	-	-	-	-	-	-	-	-	-	-	-	-	-	-	-
gyrA CS519 ERR3577383	622	N. gonorrhoeae	1	0.06	-	-	-	-	-	-	-	-	-	-	-	-	-	-	-	-	-	-	-	-	-	-	-	-	-	-	-	-	-	-	-	-	-	-	-	-	-	-	-	-	-	-	-	-	-
ERR3577460	623	N. gonorrhoeae	1	0.03	-	-	-	-	-	-	-	-	-	-	-	-	-	-	-	-	-	-	-	-	-	-	-	-	-	-	-	-	-	-	-	-	-	-	-	-	-	-	-	-	-	-	-	-	-
gyrA CS519 ERR3577657	624	N. gonorrhoeae	1	0.06	-	-	-	-	-	-	-	-	-	-	-	-	-	-	-	-	-	-	-	-	-	-	-	-	-	-	-	-	-	-	-	-	-	-	-	-	-	-	-	-	-	-	-	-	-
ERR3577919	625	N. gonorrhoeae	3	0.03	-	-	-	-	-	-	-	-	-	-	-	-	-	-	-	-	-	-	-	-	-	-	-	-	-	-	-	-	-	-	-	-	-	-	-	-	-	-	-	-	-	-	-	-	-
ERR3577925	626	N. gonorrhoeae	3	0.03	-	-	-	-	-	-	-	-	-	-	-	-	-	-	-	-	-	-	-	-	-	-	-	-	-	-	-	-	-	-	-	-	-	-	-	-	-	-	-	-	-	-	-	-	-
gyrA CS615 ERR3578006	627	N. gonorrhoeae	2	0	-	-	-	-	-	-	-	-	-	-	-	-	-	-	-	-	-	-	-	-	-	-	-	-	-	-	-	-	-	-	-	-	-	-	-	-	-	-	-	-	-	-	-	-	-
ERR3578012	628	N. gonorrhoeae	1	0	-	-	-	-	-	-	-	-	-	-	-	-	-	-	-	-	-	-	-	-	-	-	-	-	-	-	-	-	-	-	-	-	-	-	-	-	-	-	-	-	-	-	-	-	-
ERR3578163	629	N. gonorrhoeae	1	0	-	-	-	-	-	-	-	-	-	-	-	-	-	-	-	-	-	-	-	-	-	-	-	-	-	-	-	-	-	-	-	-	-	-	-	-	-	-	-	-	-	-	-	-	-
ERR3578175	630	N. gonorrhoeae	1	0	-	-	-	-	-	-	-	-	-	-	-	-	-	-	-	-	-	-	-	-	-	-	-	-	-	-	-	-	-	-	-	-	-	-	-	-	-	-	-	-	-	-	-	-	-
ERR3578951	631	N. gonorrhoeae	1	0.03	-	-	-	-	-	-	-	-	-	-	-	-	-	-	-	-	-	-	-	-	-	-	-	-	-	-	-	-	-	-	-	-	-	-	-	-	-	-	-	-	-	-	-	-	-
ERR3578989	632	N. gonorrhoeae	1	0.06	-	-	-	-	-	-	-	-	-	-	-	-	-	-	-	-	-	-	-	-	-	-	-	-	-	-	-	-	-	-	-	-	-	-	-	-	-	-	-	-	-	-	-	-	-
GCA-000146655-1-ASM14665v1	633	N. meningitidis	1	0	-	-	-	-	-	-	-	-	-	-	-	-	-	-	-	-	-	-	-	-	-	-	-	-	-	-	-	-	-	-	-	-	-	-	-	-	-	-	-	-	-	-	-	-	-
GCA-901873995-1-Ns	634	N. subflava	1	0	-	-	-	-	-	-	-	-	-	-	-	-	-	-	-	-	-	-	-	-	-	-	-	-	-	-	-	-	-	-	-	-	-	-	-	-	-	-	-	-	-	-	-	-	-
GCF-001061435-1-ASM106143v1	635	N. elongata subsp. glycolytica	1	0	-	-	-	-	-	-	-	-	-	-	-	-	-	-	-	-	-	-	-	-	-	-	-	-	-	-	-	-	-	-	-	-	-	-	-	-	-	-	-	-	-	-	-	-	-
GCF-001064875-1-ASM106487v1	636	N. elongata subsp. glycolytica	2	0	-	-	-	-	-	-	-	-	-	-	-	-	-	-	-	-	-	-	-	-	-	-	-	-	-	-	-	-	-	-	-	-	-	-	-	-	-	-	-	-	-	-	-	-	-
GCF-016900855-1-ASM1690085v1	637	N. elongata	2	0.25	-	-	-	-	-	-	-	-	-	-	-	-	-	-	-	-	-	-	-	-	-	-	-	-	-	-	-	-	-	-	-	-	-	-	-	-	-	-	-	-	-	-	-	-	-
GCF-901875325-1-Ns	638	N. subflava	1	0	-	-	-	-	-	-	-	-	-	-	-	-	-	-	-	-	-	-	-	-	-	-	-	-	-	-	-	-	-	-	-	-	-	-	-	-	-	-	-	-	-	-	-	-	-
LT571436	639	N. weaveri	1	0	-	-	-	-	-	-	-	-	-	-	-	-	-	-	-	-	-	-	-	-	-	-	-	-	-	-	-	-	-	-	-	-	-	-	-	-	-	-	-	-	-	-	-	-	-
MO00012-1-S4-Nm	640	N. meningitidis	2	0	-	-	-	-	-	-	-	-	-	-	-	-	-	-	-	-	-	-	-	-	-	-	-	-	-	-	-	-	-	-	-	-	-	-	-	-	-	-	-	-	-	-	-	-	-
MO00012-2-S4-Nmu	641	N. mucosa	1	0	-	-	-	-	-	-	-	-	-	-	-	-	-	-	-	-	-	-	-	-	-	-	-	-	-	-	-	-	-	-	-	-	-	-	-	-	-	-	-	-	-	-	-	-	-
MO00015-1-S5-Nm	642	N. meningitidis	2	0	-	-	-	-	-	-	-	-	-	-	-	-	-	-	-	-	-	-	-	-	-	-	-	-	-	-	-	-	-	-	-	-	-	-	-	-	-	-	-	-	-	-	-	-	-
MO00018-1-S1-No	643	N. oralis	2	0	-	-	-	-	-	-	-	-	-	-	-	-	-	-	-	-	-	-	-	-	-	-	-	-	-	-	-	-	-	-	-	-	-	-	-	-	-	-	-	-	-	-	-	-	-
MO00021-1-S3-Nm	644	N. meningitidis	1	0	-	-	-	-	-	-	-	-	-	-	-	-	-	-	-	-	-	-	-	-	-	-	-	-	-	-	-	-	-	-	-	-	-	-	-	-	-	-	-	-	-	-	-	-	-
MO00027-1-S4-Ns	645	N. subflava	1	0	-	-	-	-	-	-	-	-	-	-	-	-	-	-	-	-	-	-	-	-	-	-	-	-	-	-	-	-	-	-	-	-	-	-	-	-	-	-	-	-	-	-	-	-	-
MO00027-2-S7-Ns	646	N. subflava	1	0	-	-	-	-	-	-	-	-	-	-	-	-	-	-	-	-	-	-	-	-	-	-	-	-	-	-	-	-	-	-	-	-	-	-	-	-	-	-	-	-	-	-	-	-	-
MO00029-1-S5-Ns	647	N. subflava	1	0	-	-	-	-	-	-	-	-	-	-	-	-	-	-	-	-	-	-	-	-	-	-	-	-	-	-	-	-	-	-	-	-	-	-	-	-	-	-	-	-	-	-	-	-	-
MO0003-2-S2-Ns	648	N. subflava	1	0	-	-	-	-	-	-	-	-	-	-	-	-	-	-	-	-	-	-	-	-	-	-	-	-	-	-	-	-	-	-	-	-	-	-	-	-	-	-	-	-	-	-	-	-	-
MO00036-1-S3-Ns	649	N. subflava	2	0	-	-	-	-	-	-	-	-	-	-	-	-	-	-	-	-	-	-	-	-	-	-	-	-	-	-	-	-	-	-	-	-	-	-	-	-	-	-	-	-	-	-	-	-	-
MO00041-1-S6-Ns	650	N. subflava	1	0	-	-	-	-	-	-	-	-	-	-	-	-	-	-	-	-	-	-	-	-	-	-	-	-	-	-	-	-	-	-	-	-	-	-	-	-	-	-	-	-	-	-	-	-	-
MO00045-1-S8-Ns	651	N. subflava	1	0	-	-	-	-	-	-	-	-	-	-	-	-	-	-	-	-	-	-	-	-	-	-	-	-	-	-	-	-	-	-	-	-	-	-	-	-	-	-	-	-	-	-	-	-	-
MO00049-1-S2-Ns	652	N. subflava	1	0	-	-	-	-	-	-	-	-	-	-	-	-	-	-	-	-	-	-	-	-	-	-	-	-	-	-	-	-	-	-	-	-	-	-	-	-	-	-	-	-	-	-	-	-	-
MO0009-1-S1-Ns	653	N. subflava	1	0	-	-	-	-	-	-	-	-	-	-	-	-	-	-	-	-	-	-	-	-	-	-	-	-	-	-	-	-	-	-	-	-	-	-	-	-	-	-	-	-	-	-	-	-	-
MO0009-2-S1-Ns	654	N. subflava	1	0	-	-	-	-	-	-	-	-	-	-	-	-	-	-	-	-	-	-	-	-	-	-	-	-	-	-	-	-	-	-	-	-	-	-	-	-	-	-	-	-	-	-	-	-	-
MO0029-2-S2-Nmu	655	N. mucosa	1	0	-	-	-	-	-	-	-	-	-	-	-	-	-	-	-	-	-	-	-	-	-	-	-	-	-	-	-	-	-	-	-	-	-	-	-	-	-	-	-	-	-	-	-	-	-
SRR12148930	656	N. lactamica	1	0.008	-	-	-	-	-	-	-	-	-	-	-	-	-	-	-	-	-	-	-	-	-	-	-	-	-	-	-	-	-	-	-	-	-	-	-	-	-	-	-	-	-	-	-	-	-
SRR12148932	657	N. bacilliformis	1	6	-	-	-	-	-	-	-	-	-	-	-	-	-	-	-	-	-	-	-	-	-	-	-	-	-	-	-	-	-	-	-	-	-	-	-	-	-	-	-	-	-	-	-	-	-
SRR12148939	658	N. weaveri	1	0.006	-	-	-	-	-	-	-	-	-	-	-	-	-	-	-	-	-	-	-	-	-	-	-	-	-	-	-	-	-	-	-	-	-	-	-	-	-	-	-	-	-	-	-	-	-
SRR12148941	659	N. subflava	2	0.0894427	-	-	-	-	-	-	-	-	-	-	-	-	-	-	-	-	-	-	-	-	-	-	-	-	-	-	-	-	-	-	-	-	-	-	-	-	-	-	-	-	-	-	-	-	-
SRR12148942	660	N. subflava	1	0.75	-	-	-	-	-	-	-	-	-	-	-	-	-	-	-	-	-	-	-	-	-	-	-	-	-	-	-	-	-	-	-	-	-	-	-	-	-	-	-	-	-	-	-	-	-
SRR12148944	661	N. subflava	1	0.047	-	-	-	-	-	-	-	-	-	-	-	-	-	-	-	-	-	-	-	-	-	-	-	-	-	-	-	-	-	-	-	-	-	-	-	-	-	-	-	-	-	-	-	-	-
SRR12148945	662	N. subflava	1	0.75	-	-	-	-	-	-	-	-	-	-	-	-	-	-	-	-	-	-	-	-	-	-	-	-	-	-	-	-	-	-	-	-	-	-	-	-	-	-	-	-	-	-	-	-	-
SRR12148948	663	N. macacae	1	0.032	-	-	-	-	-	-	-	-	-	-	-	-	-	-	-	-	-	-	-	-	-	-	-	-	-	-	-	-	-	-	-	-	-	-	-	-	-	-	-	-	-	-	-	-	-
SRR12148949	664	N. macacae	1	0.125	-	-	-	-	-	-	-	-	-	-	-	-	-	-	-	-	-	-	-	-	-	-	-	-	-	-	-	-	-	-	-	-	-	-	-	-	-	-	-	-	-	-	-	-	-
SRR12148950	665	N. canis	1	0.008	-	-	-	-	-	-	-	-	-	-	-	-	-	-	-	-	-	-	-	-	-	-	-	-	-	-	-	-	-	-	-	-	-	-	-	-	-	-	-	-	-	-	-	-	-
SRR3343571	666	N. gonorrhoeae	1	0	-	-	-	-	-	-	-	-	-	-	-	-	-	-	-	-	-	-	-	-	-	-	-	-	-	-	-	-	-	-	-	-	-	-	-	-	-	-	-	-	-	-	-	-	-
SRR3343643	667	N. gonorrhoeae	1	0	-	-	-	-	-	-	-	-	-	-	-	-	-	-	-	-	-	-	-	-	-	-	-	-	-	-	-	-	-	-	-	-	-	-	-	-	-	-	-	-	-	-	-	-	-
SRR3349578	668	N. gonorrhoeae	5	0	-	-	-	-	-	-	-	-	-	-	-	-	-	-	-	-	-	-	-	-	-	-	-	-	-	-	-	-	-	-	-	-	-	-	-	-	-	-	-	-	-	-	-	-	-
SRR3360327	669	N. gonorrhoeae	1	0	-	-	-	-	-	-	-	-	-	-	-	-	-	-	-	-	-	-	-	-	-	-	-	-	-	-	-	-	-	-	-	-	-	-	-	-	-	-	-	-	-	-	-	-	-
SRR3360623	670	N. gonorrhoeae	4	0	-	-	-	-	-	-	-	-	-	-	-	-	-	-	-	-	-	-	-	-	-	-	-	-	-	-	-	-	-	-	-	-	-	-	-	-	-	-	-	-	-	-	-	-	-
SRR3360631	671	N. gonorrhoeae	1	0	-	-	-	-	-	-	-	-	-	-	-	-	-	-	-	-	-	-	-	-	-	-	-	-	-	-	-	-	-	-	-	-	-	-	-	-	-	-	-	-	-	-	-	-	-
SRR3360839	672	N. gonorrhoeae	1	0	-	-	-	-	-	-	-	-	-	-	-	-	-	-	-	-	-	-	-	-	-	-	-	-	-	-	-	-	-	-	-	-	-	-	-	-	-	-	-	-	-	-	-	-	-
SRR5235282	673	N. gonorrhoeae	1	0	-	-	-	-	-	-	-	-	-	-	-	-	-	-	-	-	-	-	-	-	-	-	-	-	-	-	-	-	-	-	-	-	-	-	-	-	-	-	-	-	-	-	-	-	-
SRR5990383	674	N. gonorrhoeae	1	0	-	-	-	-	-	-	-	-	-	-	-	-	-	-	-	-	-	-	-	-	-	-	-	-	-	-	-	-	-	-	-	-	-	-	-	-	-	-	-	-	-	-	-	-	-
SRR5990438	675	N. gonorrhoeae	1	0	-	-	-	-	-	-	-	-	-	-	-	-	-	-	-	-	-	-	-	-	-	-	-	-	-	-	-	-	-	-	-	-	-	-	-	-	-	-	-	-	-	-	-	-	-
SRR8071110	676	N. gonorrhoeae	1	0	-	-	-	-	-	-	-	-	-	-	-	-	-	-	-	-	-	-	-	-	-	-	-	-	-	-	-	-	-	-	-	-	-	-	-	-	-	-	-	-	-	-	-	-	-
SRR8071321	677	N. gonorrhoeae	1	0	-	-	-	-	-	-	-	-	-	-	-	-	-	-	-	-	-	-	-	-	-	-	-	-	-	-	-	-	-	-	-	-	-	-	-	-	-	-	-	-	-	-	-	-	-
SRR8559187	678	N. gonorrhoeae	2	0.02	-	-	-	-	-	-	-	-	-	-	-	-	-	-	-	-	-	-	-	-	-	-	-	-	-	-	-	-	-	-	-	-	-	-	-	-	-	-	-	-	-	-	-	-	-
SRR8559494	679	N. gonorrhoeae	1	0.07	-	-	-	-	-	-	-	-	-	-	-	-	-	-	-	-	-	-	-	-	-	-	-	-	-	-	-	-	-	-	-	-	-	-	-	-	-	-	-	-	-	-	-	-	-
SRR8559689	680	N. gonorrhoeae	1	0.07	-	-	-	-	-	-	-	-	-	-	-	-	-	-	-	-	-	-	-	-	-	-	-	-	-	-	-	-	-	-	-	-	-	-	-	-	-	-	-	-	-	-	-	-	-
SRR8559734	681	N. gonorrhoeae	1	0.07	-	-	-	-	-	-	-	-	-	-	-	-	-	-	-	-	-	-	-	-	-	-	-	-	-	-	-	-	-	-	-	-	-	-	-	-	-	-	-	-	-	-	-	-	-
SRR8559764	682	N. gonorrhoeae	1	0.07	-	-	-	-	-	-	-	-	-	-	-	-	-	-	-	-	-	-	-	-	-	-	-	-	-	-	-	-	-	-	-	-	-	-	-	-	-	-	-	-	-	-	-	-	-
SRR8559846	683	N. gonorrhoeae	2	0.02	-	-	-	-	-	-	-	-	-	-	-	-	-	-	-	-	-	-	-	-	-	-	-	-	-	-	-	-	-	-	-	-	-	-	-	-	-	-	-	-	-	-	-	-	-
SRR8559944	684	N. gonorrhoeae	1	0.07	-	-	-	-	-	-	-	-	-	-	-	-	-	-	-	-	-	-	-	-	-	-	-	-	-	-	-	-	-	-	-	-	-	-	-	-	-	-	-	-	-	-	-	-	-
SRR8560249	685	N. gonorrhoeae	1	0.07	-	-	-	-	-	-	-	-	-	-	-	-	-	-	-	-	-	-	-	-	-	-	-	-	-	-	-	-	-	-	-	-	-	-	-	-	-	-	-	-	-	-	-	-	-
SRR8560520	686	N. gonorrhoeae	1	0.07	-	-	-	-	-	-	-	-	-	-	-	-	-	-	-	-	-	-	-	-	-	-	-	-	-	-	-	-	-	-	-	-	-	-	-	-	-	-	-	-	-	-	-	-	-
SRR8567004	687	N. gonorrhoeae	1	0.07	-	-	-	-	-	-	-	-	-	-	-	-	-	-	-	-	-	-	-	-	-	-	-	-	-	-	-	-	-	-	-	-	-	-	-	-	-	-	-	-	-	-	-	-	-
SRR8567127	688	N. gonorrhoeae	1	0.07	-	-	-	-	-	-	-	-	-	-	-	-	-	-	-	-	-	-	-	-	-	-	-	-	-	-	-	-	-	-	-	-	-	-	-	-	-	-	-	-	-	-	-	-	-
[truncated: 1,271 more columns]

## Sheet: Supplementary Table 6B
Supplementary Table 6B: Alignment of Gyr-B alleles
Amino acid position with reference to FA1090
														1	1	1	1	1	1	1	1	1	1	2	2	2	2	2	2	2	2	2	2	3	3	3	3	3	3	3	3	3	3	4	4	4	4	4	4
gyrB-ID	allele	Species	No_of_isolates	GM_MIC	1	2	3	4	5	6	7	8	9	0	1	2	3	4	5	6	7	8	9	0	1	2	3	4	5	6	7	8	9	0	1	2	3	4	5	6	7	8	9	0	1	2	3	4	5
FA1090	1	Neisseria gonorrhoeae	4443	0.145178	-	-	-	-	-	-	-	-	-	-	-	-	-	-	-	-	-	-	-	-	-	-	-	-	-	-	-	-	-	-	-	-	-	-	-	-	-	-	-	-	-	-	-	-	-
102323-NCTC10928	2	Neisseria gonorrhoeae	109	0.0180969	-	-	-	-	-	-	-	-	-	-	-	-	-	-	-	-	-	-	-	-	-	-	-	-	-	-	-	-	-	-	-	-	-	-	-	-	-	-	-	-	-	-	-	-	-
102324-NCTC10931	3	Neisseria gonorrhoeae	14	0.02	-	-	-	-	-	-	-	-	-	-	-	-	-	-	-	-	-	-	-	-	-	-	-	-	-	-	-	-	-	-	-	-	-	-	-	-	-	-	-	-	-	-	-	-	-
102325-NCTC12700	4	Neisseria gonorrhoeae	225	0.704107	-	-	-	-	-	-	-	-	-	-	-	-	-	-	-	-	-	-	-	-	-	-	-	-	-	-	-	-	-	-	-	-	-	-	-	-	-	-	-	-	-	-	-	-	-
102326-NCTC13795	5	Neisseria gonorrhoeae	7389	0.101493	-	-	-	-	-	-	-	-	-	-	-	-	-	-	-	-	-	-	-	-	-	-	-	-	-	-	-	-	-	-	-	-	-	-	-	-	-	-	-	-	-	-	-	-	-
102327-NCTC13798	6	Neisseria gonorrhoeae	1488	11.2926	-	-	-	-	-	-	-	-	-	-	-	-	-	-	-	-	-	-	-	-	-	-	-	-	-	-	-	-	-	-	-	-	-	-	-	-	-	-	-	-	-	-	-	-	-
1030841-3	7	Neisseria wadsworthii	2	0	-	-	-	-	-	-	-	-	-	-	-	-	-	-	-	-	-	-	-	-	-	-	-	-	-	-	-	-	-	-	-	-	-	-	-	-	-	-	-	-	-	-	-	-	-
1032488-3	8	Neisseria shayeganii	2	0	-	-	-	-	-	-	-	-	-	-	-	-	-	-	-	-	-	-	-	-	-	-	-	-	-	-	-	-	-	-	-	-	-	-	-	-	-	-	-	-	-	-	-	-	-
103530-AK-2152	9	Neisseria cinerea	1	0	-	-	-	-	-	-	-	-	-	-	-	-	-	-	-	-	V	A	K	K	R	F	C	H	L	A	G	K	S	R	A	H	T	A	R	K	C	A	A	L	P	F	R	R	H
1051972-3	10	Neisseria weaveri	4	0	-	-	-	-	-	-	-	-	-	-	-	-	-	-	-	-	-	-	-	-	-	-	-	-	-	-	-	-	-	-	-	-	-	-	-	-	-	-	-	-	-	-	-	-	-
1095748-3	11	Neisseria mucosa|Neisseria sicca	2	0	-	-	-	-	-	-	-	-	-	-	-	-	-	-	-	-	-	-	-	-	-	-	-	-	-	-	-	-	-	-	-	-	-	-	-	-	-	-	-	-	-	-	-	-	-
1470200-3	12	Neisseria sp.	1	0	-	-	-	-	-	-	-	-	-	-	-	-	-	-	-	-	-	-	-	-	-	-	-	-	-	-	-	-	-	-	-	-	-	-	-	-	-	-	-	-	-	-	-	-	-
14732-NRL30031	13	Neisseria flavescens|Neisseria subflava	6	0	-	-	-	-	-	-	-	-	-	-	-	-	-	-	-	-	-	-	-	-	-	-	-	-	-	-	-	-	-	-	-	-	-	-	-	-	-	-	-	-	-	-	-	-	-
1770-028-12	14	Neisseria lactamica	1	0	-	-	-	-	-	-	-	-	-	-	-	-	-	-	-	-	-	-	-	-	-	-	-	-	-	-	-	-	-	-	-	-	-	-	-	-	-	-	-	-	-	-	-	-	-
1777-049-12	15	Neisseria lactamica	11	0	-	-	-	-	-	-	-	-	-	-	-	-	-	-	-	-	V	A	K	K	R	F	C	H	F	A	G	K	S	R	A	R	T	G	R	Q	C	A	A	R	P	F	R	R	H
1780-016-24	16	Neisseria lactamica	20	0	-	-	-	-	-	-	-	-	-	-	-	-	-	-	-	-	-	-	-	-	-	-	-	-	-	-	-	-	-	-	-	-	-	-	-	-	-	-	-	-	-	-	-	-	-
1809-224	17	Neisseria lactamica	16	0	-	-	-	-	-	-	-	-	-	-	-	-	-	-	-	-	V	A	K	K	R	F	C	H	F	A	G	K	S	R	A	R	T	G	R	K	C	A	A	R	P	F	R	R	H
1815583-14-Nmus	18	Neisseria musculi	9	0	-	-	-	-	-	-	-	-	-	-	-	-	-	-	-	-	-	-	-	-	-	-	-	-	-	-	-	-	-	-	-	-	-	-	-	-	-	-	-	-	-	-	-	-	-
1827-005-12	19	Neisseria lactamica	35	0	-	-	-	-	-	-	-	-	-	-	-	-	-	-	-	-	V	A	K	K	R	F	C	H	L	A	G	K	S	R	A	R	T	G	R	Q	C	S	A	R	P	F	R	R	H
1853279-3	20	Neisseria sp.	1	0	-	-	-	-	-	-	-	-	-	-	-	-	-	-	-	-	-	-	-	-	-	-	-	-	-	-	-	-	-	-	-	-	-	-	-	-	-	-	-	-	-	-	-	-	-
1906581-3	21	Neisseria bergeri	4	0	-	-	-	-	-	-	-	-	-	-	-	-	-	-	-	-	V	A	K	K	R	F	C	H	F	A	G	K	S	R	A	R	T	G	R	Q	C	A	A	R	P	F	R	R	H
1906581-5	22	Neisseria bergeri	13	0	-	-	-	-	-	-	-	-	-	-	-	-	-	-	-	-	V	A	K	K	R	F	C	H	F	A	G	K	Y	R	A	R	T	G	R	Q	C	A	A	R	P	F	R	R	H
19077-CCUG-50858-T	23	Neisseria bacilliformis	4	0	-	-	-	-	-	-	-	-	-	-	-	-	-	-	-	-	-	-	-	-	-	-	-	-	-	-	-	-	-	-	-	-	-	-	-	-	-	-	-	-	-	-	-	-	-
19091-CCUG-26878-T	24	Neisseria oralis	1	0	-	-	-	-	-	-	-	-	-	-	-	-	-	-	-	-	-	-	-	-	-	-	-	-	-	-	-	-	-	-	-	-	-	-	-	-	-	-	-	-	-	-	-	-	-
1931273-3	25	Neisseria sp.	2	0	-	-	-	-	-	-	-	-	-	-	-	-	-	-	-	-	-	-	-	-	-	-	-	-	-	-	-	-	-	-	-	-	-	-	-	-	-	-	-	-	-	-	-	-	-
1931274-3	26	Neisseria sp.	2	0	-	-	-	-	-	-	-	-	-	-	-	-	-	-	-	-	-	-	-	-	-	-	-	-	-	-	-	-	-	-	-	-	-	-	-	-	-	-	-	-	-	-	-	-	-
1931275-3	27	Neisseria sp.	2	0	-	-	-	-	-	-	-	-	-	-	-	-	-	-	-	-	-	-	-	-	-	-	-	-	-	-	-	-	-	-	-	-	-	-	-	-	-	-	-	-	-	-	-	-	-
194197-3	28	Neisseria dentiae	4	0	-	-	-	-	-	-	-	-	-	-	-	-	-	-	-	-	-	-	-	-	-	-	-	-	-	-	-	-	-	-	-	-	-	-	-	-	-	-	-	-	-	-	-	-	-
19940-CCUG-808	29	Neisseria animalis	4	0	-	-	-	-	-	-	-	-	-	-	-	-	-	-	-	-	-	-	-	-	-	-	-	-	-	-	-	-	-	-	-	-	-	-	-	-	-	-	-	-	-	-	-	-	-
20515-CCUG-30802T	30	Neisseria elongata	1	0	-	-	-	-	-	-	-	-	-	-	-	-	-	-	-	-	-	-	-	-	-	-	-	-	-	-	-	-	-	-	-	-	-	-	-	-	-	-	-	-	-	-	-	-	-
20516-CCUG-2043T	31	Neisseria elongata	7	0	-	-	-	-	-	-	-	-	-	-	-	-	-	-	-	-	-	-	-	-	-	-	-	-	-	-	-	-	-	-	-	-	-	-	-	-	-	-	-	-	-	-	-	-	-
21038-CCUG-30380	32	Neisseria bacilliformis	1	0	-	-	-	-	-	-	-	-	-	-	-	-	-	-	-	-	-	-	-	-	-	-	-	-	-	-	-	-	-	-	-	-	-	-	-	-	-	-	-	-	-	-	-	-	-
21039-CCUG-38158	33	Neisseria bacilliformis	1	0	-	-	-	-	-	-	-	-	-	-	-	-	-	-	-	-	-	-	-	-	-	-	-	-	-	-	-	-	-	-	-	-	-	-	-	-	-	-	-	-	-	-	-	-	-
21040-CCUG-50611	34	Neisseria bacilliformis	1	0	-	-	-	-	-	-	-	-	-	-	-	-	-	-	-	-	-	-	-	-	-	-	-	-	-	-	-	-	-	-	-	-	-	-	-	-	-	-	-	-	-	-	-	-	-
21041-CCUG-53043	35	Neisseria cinerea	1	0	-	-	-	-	-	-	-	-	-	-	-	-	-	-	-	-	-	-	-	-	-	-	-	-	-	-	-	-	-	-	-	-	-	-	-	-	-	-	-	-	-	-	-	-	-
21042-CCUG-4554	36	Neisseria elongata	1	0	-	-	-	-	-	-	-	-	-	-	-	-	-	-	-	-	-	-	-	-	-	-	-	-	-	-	-	-	-	-	-	-	-	-	-	-	-	-	-	-	-	-	-	-	-
21044-F0314	37	Neisseria mucosa|Neisseria oralis	2	0	-	-	-	-	-	-	-	-	-	-	-	-	-	-	-	-	-	-	-	-	-	-	-	-	-	-	-	-	-	-	-	-	-	-	-	-	-	-	-	-	-	-	-	-	-
21045-CCUG-10421	38	Neisseria oralis	1	0	-	-	-	-	-	-	-	-	-	-	-	-	-	-	-	-	-	-	-	-	-	-	-	-	-	-	-	-	-	-	-	-	-	-	-	-	-	-	-	-	-	-	-	-	-
21046-CCUG-804	39	Neisseria oralis	1	0	-	-	-	-	-	-	-	-	-	-	-	-	-	-	-	-	-	-	-	-	-	-	-	-	-	-	-	-	-	-	-	-	-	-	-	-	-	-	-	-	-	-	-	-	-
21047-CCUG-4790	40	Neisseria polysaccharea	1	0	-	-	-	-	-	-	-	-	-	-	-	-	-	-	-	-	-	-	-	-	-	-	-	-	-	-	-	-	-	-	-	-	-	-	-	-	-	-	-	-	-	-	-	-	-
21061-CCUG-17327	41	Neisseria mucosa	1	0	-	-	-	-	-	-	-	-	-	-	-	-	-	-	-	-	-	-	-	-	-	-	-	-	-	-	-	-	-	-	-	-	-	-	-	-	-	-	-	-	-	-	-	-	-
21062-CCUG-21444	42	Neisseria sp.	1	0	-	-	-	-	-	-	-	-	-	-	-	-	-	-	-	-	-	-	-	-	-	-	-	-	-	-	-	-	-	-	-	-	-	-	-	-	-	-	-	-	-	-	-	-	-
21063-CCUG-24841	43	Neisseria subflava	1	0	-	-	-	-	-	-	-	-	-	-	-	-	-	-	-	-	-	-	-	-	-	-	-	-	-	-	-	-	-	-	-	-	-	-	-	-	-	-	-	-	-	-	-	-	-
21064-CCUG-24844	44	Neisseria subflava	1	0	-	-	-	-	-	-	-	-	-	-	-	-	-	-	-	-	-	-	-	-	-	-	-	-	-	-	-	-	-	-	-	-	-	-	-	-	-	-	-	-	-	-	-	-	-
21068-PID1	45	Neisseria gonorrhoeae	368	0.691429	-	-	-	-	-	-	-	-	-	-	-	-	-	-	-	-	-	-	-	-	-	-	-	-	-	-	-	-	-	-	-	-	-	-	-	-	-	-	-	-	-	-	-	-	-
21073-PID332	46	Neisseria gonorrhoeae	764	0.010297	-	-	-	-	-	-	-	-	-	-	-	-	-	-	-	-	-	-	-	-	-	-	-	-	-	-	-	-	-	-	-	-	-	-	-	-	-	-	-	-	-	-	-	-	-
26478-BB97	47	Neisseria lactamica	232	0	-	-	-	-	-	-	-	-	-	-	-	-	-	-	-	-	-	-	-	-	-	-	-	-	-	-	-	-	-	-	-	-	-	-	-	-	-	-	-	-	-	-	-	-	-
26577-GT4A-CT1	48	Neisseria mucosa	2	0	-	-	-	-	-	-	-	-	-	-	-	-	-	-	-	-	-	-	-	-	-	-	-	-	-	-	-	-	-	-	-	-	-	-	-	-	-	-	-	-	-	-	-	-	-
2666100-3	49	Neisseria brasiliensis|Neisseria sp.	4	0	-	-	-	-	-	-	-	-	-	-	-	-	-	-	-	-	-	-	-	-	-	-	-	-	-	-	-	-	-	-	-	-	-	-	-	-	-	-	-	-	-	-	-	-	-
2666100-4-CP046027-Nbs	50	Neisseria brasiliensis|Neisseria sp.	2	0	-	-	-	-	-	-	-	-	-	-	-	-	-	-	-	-	-	-	-	-	-	-	-	-	-	-	-	-	-	-	-	-	-	-	-	-	-	-	-	-	-	-	-	-	-
26758-ERR028521	51	Neisseria lactamica	2	0	-	-	-	-	-	-	-	-	-	-	-	-	-	-	-	-	-	-	-	-	-	-	-	-	-	-	-	-	-	-	-	-	-	-	-	-	-	-	-	-	-	-	-	-	-
26870-12007-2012	52	Neisseria subflava	1	0	-	-	-	-	-	-	-	-	-	-	-	-	-	-	-	-	-	-	-	-	-	-	-	-	-	-	-	-	-	-	-	-	-	-	-	-	-	-	-	-	-	-	-	-	-
26871-12008-2012	53	Neisseria cinerea	1	0	-	-	-	-	-	-	-	-	-	-	-	-	-	-	-	-	V	A	K	K	R	F	C	H	L	A	G	K	S	R	A	H	T	A	R	Q	C	A	A	L	P	F	R	R	H
26876-12013-2012	54	Neisseria cinerea	1	0	-	-	-	-	-	-	-	-	-	-	-	-	-	-	-	-	V	A	K	K	R	F	C	H	L	A	G	K	S	R	A	H	T	A	R	Q	C	A	A	L	P	F	R	R	H
27000-90142v4	55	Neisseria lactamica	41	0	-	-	-	-	-	-	-	-	-	-	-	-	-	-	-	-	-	-	-	-	-	-	-	-	-	-	-	-	-	-	-	-	-	-	-	-	-	-	-	-	-	-	-	-	-
27124-S283	56	Neisseria gonorrhoeae	2	0	-	-	-	-	-	-	-	-	-	-	-	-	-	-	-	-	-	-	-	-	-	-	-	-	-	-	-	-	-	-	-	-	-	-	-	-	-	-	-	-	-	-	-	-	-
27227-ERR049024	57	Neisseria gonorrhoeae	5	0.002	-	-	-	-	-	-	-	-	-	-	-	-	-	-	-	-	-	-	-	-	-	-	-	-	-	-	-	-	-	-	-	-	-	-	-	-	-	-	-	-	-	-	-	-	-
27269-GCGS0188	58	Neisseria gonorrhoeae	42	1.76573	-	-	-	-	-	-	-	-	-	-	-	-	-	-	-	-	-	-	-	-	-	-	-	-	-	-	-	-	-	-	-	-	-	-	-	-	-	-	-	-	-	-	-	-	-
27271-GCGS0064	59	Neisseria gonorrhoeae	65	0.0412511	-	-	-	-	-	-	-	-	-	-	-	-	-	-	-	-	-	-	-	-	-	-	-	-	-	-	-	-	-	-	-	-	-	-	-	-	-	-	-	-	-	-	-	-	-
27285-GCGS0082	60	Neisseria gonorrhoeae	32	1.08943	-	-	-	-	-	-	-	-	-	-	-	-	-	-	-	-	-	-	-	-	-	-	-	-	-	-	-	-	-	-	-	-	-	-	-	-	-	-	-	-	-	-	-	-	-
27302-GCGS0238	61	Neisseria gonorrhoeae	574	6.6258	-	-	-	-	-	-	-	-	-	-	-	-	-	-	-	-	-	-	-	-	-	-	-	-	-	-	-	-	-	-	-	-	-	-	-	-	-	-	-	-	-	-	-	-	-
27428-GCGS0122	62	Neisseria gonorrhoeae	1	16	-	-	-	-	-	-	-	-	-	-	-	-	-	-	-	-	-	-	-	-	-	-	-	-	-	-	-	-	-	-	-	-	-	-	-	-	-	-	-	-	-	-	-	-	-
27467-GCGS0006	63	Neisseria gonorrhoeae	1	8	-	-	-	-	-	-	-	-	-	-	-	-	-	-	-	-	-	-	-	-	-	-	-	-	-	-	-	-	-	-	-	-	-	-	-	-	-	-	-	-	-	-	-	-	-
27472-GCGS0162	64	Neisseria gonorrhoeae	1574	0.0115005	-	-	-	-	-	-	-	-	-	-	-	-	-	-	-	-	-	-	-	-	-	-	-	-	-	-	-	-	-	-	-	-	-	-	-	-	-	-	-	-	-	-	-	-	-
27632-CCUG-805	65	Neisseria mucosa	3	0	-	-	-	-	-	-	-	-	-	-	-	-	-	-	-	-	-	-	-	-	-	-	-	-	-	-	-	-	-	-	-	-	-	-	-	-	-	-	-	-	-	-	-	-	-
28091-5	66	Neisseria weaveri	1	0	-	-	-	-	-	-	-	-	-	-	-	-	-	-	-	-	-	-	-	-	-	-	-	-	-	-	-	-	-	-	-	-	-	-	-	-	-	-	-	-	-	-	-	-	-
28091-6	67	Neisseria weaveri	1	0	-	-	-	-	-	-	-	-	-	-	-	-	-	-	-	-	-	-	-	-	-	-	-	-	-	-	-	-	-	-	-	-	-	-	-	-	-	-	-	-	-	-	-	-	-
28091-7	68	Neisseria weaveri	1	0	-	-	-	-	-	-	-	-	-	-	-	-	-	-	-	-	-	-	-	-	-	-	-	-	-	-	-	-	-	-	-	-	-	-	-	-	-	-	-	-	-	-	-	-	-
28091-8	69	Neisseria weaveri	1	0	-	-	-	-	-	-	-	-	-	-	-	-	-	-	-	-	-	-	-	-	-	-	-	-	-	-	-	-	-	-	-	-	-	-	-	-	-	-	-	-	-	-	-	-	-
28449-10	70	Neisseria subflava	2	0	-	-	-	-	-	-	-	-	-	-	-	-	-	-	-	-	-	-	-	-	-	-	-	-	-	-	-	-	-	-	-	-	-	-	-	-	-	-	-	-	-	-	-	-	-
28449-11	71	Neisseria subflava	2	0	-	-	-	-	-	-	-	-	-	-	-	-	-	-	-	-	-	-	-	-	-	-	-	-	-	-	-	-	-	-	-	-	-	-	-	-	-	-	-	-	-	-	-	-	-
28449-12	72	Neisseria flavescens|Neisseria subflava	7	0	-	-	-	-	-	-	-	-	-	-	-	-	-	-	-	-	-	-	-	-	-	-	-	-	-	-	-	-	-	-	-	-	-	-	-	-	-	-	-	-	-	-	-	-	-
28449-14	73	Neisseria subflava	2	0	-	-	-	-	-	-	-	-	-	-	-	-	-	-	-	-	-	-	-	-	-	-	-	-	-	-	-	-	-	-	-	-	-	-	-	-	-	-	-	-	-	-	-	-	-
28449-15	74	Neisseria subflava	2	0	-	-	-	-	-	-	-	-	-	-	-	-	-	-	-	-	-	-	-	-	-	-	-	-	-	-	-	-	-	-	-	-	-	-	-	-	-	-	-	-	-	-	-	-	-
28449-16	75	Neisseria subflava	2	0	-	-	-	-	-	-	-	-	-	-	-	-	-	-	-	-	-	-	-	-	-	-	-	-	-	-	-	-	-	-	-	-	-	-	-	-	-	-	-	-	-	-	-	-	-
28449-200-CP039887-Nsu	76	Neisseria subflava	3	0	-	-	-	-	-	-	-	-	-	-	-	-	-	-	-	-	-	-	-	-	-	-	-	-	-	-	-	-	-	-	-	-	-	-	-	-	-	-	-	-	-	-	-	-	-
28449-5	77	Neisseria subflava	4	0	-	-	-	-	-	-	-	-	-	-	-	-	-	-	-	-	-	-	-	-	-	-	-	-	-	-	-	-	-	-	-	-	-	-	-	-	-	-	-	-	-	-	-	-	-
28449-59-CP031251-Nsu	78	Neisseria subflava	1	0	-	-	-	-	-	-	-	-	-	-	-	-	-	-	-	-	-	-	-	-	-	-	-	-	-	-	-	-	-	-	-	-	-	-	-	-	-	-	-	-	-	-	-	-	-
28449-7	79	Neisseria subflava	2	0	-	-	-	-	-	-	-	-	-	-	-	-	-	-	-	-	-	-	-	-	-	-	-	-	-	-	-	-	-	-	-	-	-	-	-	-	-	-	-	-	-	-	-	-	-
28449-8	80	Neisseria perflava|Neisseria subflava	5	0	-	-	-	-	-	-	-	-	-	-	-	-	-	-	-	-	-	-	-	-	-	-	-	-	-	-	-	-	-	-	-	-	-	-	-	-	-	-	-	-	-	-	-	-	-
28449-9	81	Neisseria subflava	2	0	-	-	-	-	-	-	-	-	-	-	-	-	-	-	-	-	-	-	-	-	-	-	-	-	-	-	-	-	-	-	-	-	-	-	-	-	-	-	-	-	-	-	-	-	-
29271-BM35a	82	Neisseria lactamica	11	0	-	-	-	-	-	-	-	-	-	-	-	-	-	-	-	-	-	-	-	-	-	-	-	-	-	-	-	-	-	-	-	-	-	-	-	-	-	-	-	-	-	-	-	-	-
29274-BM68a	83	Neisseria lactamica	1	0	-	-	-	-	-	-	-	-	-	-	-	-	-	-	-	-	V	A	K	K	R	F	C	H	L	A	G	K	S	R	A	R	T	G	R	Q	C	A	A	R	P	F	R	R	H
30770-M45-1	84	Neisseria lactamica	25	0	-	-	-	-	-	-	-	-	-	-	-	-	-	-	-	-	V	A	K	K	R	F	C	H	F	A	G	K	S	R	A	R	T	G	R	K	C	A	A	R	P	F	R	R	H
31125-MU-NG1	85	Neisseria gonorrhoeae	12	0.00415156	-	-	-	-	-	-	-	-	-	-	-	-	-	-	-	-	-	-	-	-	-	-	-	-	-	-	-	-	-	-	-	-	-	-	-	-	-	-	-	-	-	-	-	-	-
31469-BEL-09-4	86	Neisseria gonorrhoeae	144	0.00612783	-	-	-	-	-	-	-	-	-	-	-	-	-	-	-	-	-	-	-	-	-	-	-	-	-	-	-	-	-	-	-	-	-	-	-	-	-	-	-	-	-	-	-	-	-
31502-BEL-11-154	87	Neisseria gonorrhoeae	43	0.00351879	-	-	-	-	-	-	-	-	-	-	-	-	-	-	-	-	-	-	-	-	-	-	-	-	-	-	-	-	-	-	-	-	-	-	-	-	-	-	-	-	-	-	-	-	-
31504-316-11	88	Neisseria gonorrhoeae	285	5.07678	-	-	-	-	-	-	-	-	-	-	-	-	-	-	-	-	-	-	-	-	-	-	-	-	-	-	-	-	-	-	-	-	-	-	-	-	-	-	-	-	-	-	-	-	-
31557-989000062	89	Neisseria gonorrhoeae	128	0.0160044	-	-	-	-	-	-	-	-	-	-	-	-	-	-	-	-	-	-	-	-	-	-	-	-	-	-	-	-	-	-	-	-	-	-	-	-	-	-	-	-	-	-	-	-	-
31558-989000310	90	Neisseria gonorrhoeae	2	0.003	-	-	-	-	-	-	-	-	-	-	-	-	-	-	-	-	-	-	-	-	-	-	-	-	-	-	-	-	-	-	-	-	-	-	-	-	-	-	-	-	-	-	-	-	-
31582-989000120	91	Neisseria gonorrhoeae	12	0.0039578	-	-	-	-	-	-	-	-	-	-	-	-	-	-	-	-	-	-	-	-	-	-	-	-	-	-	-	-	-	-	-	-	-	-	-	-	-	-	-	-	-	-	-	-	-
31602-GC-0806956	92	Neisseria gonorrhoeae	2	0.006	-	-	-	-	-	-	-	-	-	-	-	-	-	-	-	-	-	-	-	-	-	-	-	-	-	-	-	-	-	-	-	-	-	-	-	-	-	-	-	-	-	-	-	-	-
31627-EST-09-5	93	Neisseria gonorrhoeae	3	0.003	-	-	-	-	-	-	-	-	-	-	-	-	-	-	-	-	-	-	-	-	-	-	-	-	-	-	-	-	-	-	-	-	-	-	-	-	-	-	-	-	-	-	-	-	-
31651-SI11-10	94	Neisseria gonorrhoeae	2	0.008	-	-	-	-	-	-	-	-	-	-	-	-	-	-	-	-	-	-	-	-	-	-	-	-	-	-	-	-	-	-	-	-	-	-	-	-	-	-	-	-	-	-	-	-	-
31697-05-590-11	95	Neisseria gonorrhoeae	2	0.002	-	-	-	-	-	-	-	-	-	-	-	-	-	-	-	-	-	-	-	-	-	-	-	-	-	-	-	-	-	-	-	-	-	-	-	-	-	-	-	-	-	-	-	-	-
31711-IN-09-3293	96	Neisseria gonorrhoeae	2	0.25	-	-	-	-	-	-	-	-	-	-	-	-	-	-	-	-	-	-	-	-	-	-	-	-	-	-	-	-	-	-	-	-	-	-	-	-	-	-	-	-	-	-	-	-	-
31724-IN-10-1832	97	Neisseria gonorrhoeae	2	0.38	-	-	-	-	-	-	-	-	-	-	-	-	-	-	-	-	-	-	-	-	-	-	-	-	-	-	-	-	-	-	-	-	-	-	-	-	-	-	-	-	-	-	-	-	-
31741-NG0035	98	Neisseria gonorrhoeae	2	1.5	-	-	-	-	-	-	-	-	-	-	-	-	-	-	-	-	-	-	-	-	-	-	-	-	-	-	-	-	-	-	-	-	-	-	-	-	-	-	-	-	-	-	-	-	-
31757-08-590-48	99	Neisseria gonorrhoeae	16	1.18921	-	-	-	-	-	-	-	-	-	-	-	-	-	-	-	-	-	-	-	-	-	-	-	-	-	-	-	-	-	-	-	-	-	-	-	-	-	-	-	-	-	-	-	-	-
31817-989000407	100	Neisseria gonorrhoeae	2	0.002	-	-	-	-	-	-	-	-	-	-	-	-	-	-	-	-	-	-	-	-	-	-	-	-	-	-	-	-	-	-	-	-	-	-	-	-	-	-	-	-	-	-	-	-	-
31953-09-11	101	Neisseria gonorrhoeae	6	1.49666	-	-	-	-	-	-	-	-	-	-	-	-	-	-	-	-	-	-	-	-	-	-	-	-	-	-	-	-	-	-	-	-	-	-	-	-	-	-	-	-	-	-	-	-	-
31984-08-590-00123	102	Neisseria gonorrhoeae	13	0.003	-	-	-	-	-	-	-	-	-	-	-	-	-	-	-	-	-	-	-	-	-	-	-	-	-	-	-	-	-	-	-	-	-	-	-	-	-	-	-	-	-	-	-	-	-
31986-08-590-00126	103	Neisseria gonorrhoeae	64	8.12517	-	-	-	-	-	-	-	-	-	-	-	-	-	-	-	-	-	-	-	-	-	-	-	-	-	-	-	-	-	-	-	-	-	-	-	-	-	-	-	-	-	-	-	-	-
32001-08-590-00145	104	Neisseria gonorrhoeae	6	0.0114978	-	-	-	-	-	-	-	-	-	-	-	-	-	-	-	-	-	-	-	-	-	-	-	-	-	-	-	-	-	-	-	-	-	-	-	-	-	-	-	-	-	-	-	-	-
32002-08-590-00146	105	Neisseria gonorrhoeae	2	0.003	-	-	-	-	-	-	-	-	-	-	-	-	-	-	-	-	-	-	-	-	-	-	-	-	-	-	-	-	-	-	-	-	-	-	-	-	-	-	-	-	-	-	-	-	-
32029-DO29809	106	Neisseria gonorrhoeae	2	0.02	-	-	-	-	-	-	-	-	-	-	-	-	-	-	-	-	-	-	-	-	-	-	-	-	-	-	-	-	-	-	-	-	-	-	-	-	-	-	-	-	-	-	-	-	-
32040-DO187	107	Neisseria gonorrhoeae	1	0	-	-	-	-	-	-	-	-	-	-	-	-	-	-	-	-	-	-	-	-	-	-	-	-	-	-	-	-	-	-	-	-	-	-	-	-	-	-	-	-	-	-	-	-	-
32041-DO347	108	Neisseria gonorrhoeae	1	0	-	-	-	-	-	-	-	-	-	-	-	-	-	-	-	-	-	-	-	-	-	-	-	-	-	-	-	-	-	-	-	-	-	-	-	-	-	-	-	-	-	-	-	-	-
32042-DO876	109	Neisseria gonorrhoeae	10	0.02	-	-	-	-	-	-	-	-	-	-	-	-	-	-	-	-	-	-	-	-	-	-	-	-	-	-	-	-	-	-	-	-	-	-	-	-	-	-	-	-	-	-	-	-	-
32050-DO18273	110	Neisseria gonorrhoeae	2	0.02	-	-	-	-	-	-	-	-	-	-	-	-	-	-	-	-	-	-	-	-	-	-	-	-	-	-	-	-	-	-	-	-	-	-	-	-	-	-	-	-	-	-	-	-	-
326522-3	111	Neisseria animaloris	2	0	-	-	-	-	-	-	-	-	-	-	-	-	-	-	-	-	-	-	-	-	-	-	-	-	-	-	-	-	-	-	-	-	-	-	-	-	-	-	-	-	-	-	-	-	-
326522-5	112	Neisseria animaloris	1	0	-	-	-	-	-	-	-	-	-	-	-	-	-	-	-	-	-	-	-	-	-	-	-	-	-	-	-	-	-	-	-	-	-	-	-	-	-	-	-	-	-	-	-	-	-
326522-6	113	Neisseria animaloris	1	0	-	-	-	-	-	-	-	-	-	-	-	-	-	-	-	-	-	-	-	-	-	-	-	-	-	-	-	-	-	-	-	-	-	-	-	-	-	-	-	-	-	-	-	-	-
326522-8-LR134516-Nas	114	Neisseria animaloris	1	0	-	-	-	-	-	-	-	-	-	-	-	-	-	-	-	-	-	-	-	-	-	-	-	-	-	-	-	-	-	-	-	-	-	-	-	-	-	-	-	-	-	-	-	-	-
326523-3	115	Neisseria zoodegmatis	3	0	-	-	-	-	-	-	-	-	-	-	-	-	-	-	-	-	-	-	-	-	-	-	-	-	-	-	-	-	-	-	-	-	-	-	-	-	-	-	-	-	-	-	-	-	-
326523-7	116	Neisseria zoodegmatis	1	0	-	-	-	-	-	-	-	-	-	-	-	-	-	-	-	-	-	-	-	-	-	-	-	-	-	-	-	-	-	-	-	-	-	-	-	-	-	-	-	-	-	-	-	-	-
3416-OX9931913	117	Neisseria cinerea	1	0	-	-	-	-	-	-	-	-	-	-	-	-	-	-	-	-	V	A	K	K	R	F	C	H	F	A	G	K	S	R	A	R	T	G	H	Q	C	A	A	L	P	F	R	R	H
3426-OX9932380	118	Neisseria lactamica	2	0	-	-	-	-	-	-	-	-	-	-	-	-	-	-	-	-	V	A	K	K	R	F	C	H	L	A	G	K	S	R	A	H	T	G	R	Q	C	A	A	R	P	F	R	R	H
34767-SK39420	119	Neisseria gonorrhoeae	2	0	-	-	-	-	-	-	-	-	-	-	-	-	-	-	-	-	-	-	-	-	-	-	-	-	-	-	-	-	-	-	-	-	-	-	-	-	-	-	-	-	-	-	-	-	-
34788-MU-NG4	120	Neisseria gonorrhoeae	1	0	-	-	-	-	-	-	-	-	-	-	-	-	-	-	-	-	-	-	-	-	-	-	-	-	-	-	-	-	-	-	-	-	-	-	-	-	-	-	-	-	-	-	-	-	-
36140-12015-2014	121	Neisseria polysaccharea	1	0	-	-	-	-	-	-	-	-	-	-	-	-	-	-	-	-	-	-	-	-	-	-	-	-	-	-	-	-	-	-	-	-	-	-	-	-	-	-	-	-	-	-	-	-	-
36142-12017-2014	122	Neisseria polysaccharea	1	0	-	-	-	-	-	-	-	-	-	-	-	-	-	-	-	-	V	A	K	K	R	F	C	H	F	A	G	K	S	R	A	R	T	G	H	Q	C	A	A	L	P	F	R	R	H
36148-12024-2014	123	Neisseria polysaccharea	1	0	-	-	-	-	-	-	-	-	-	-	-	-	-	-	-	-	-	-	-	-	-	-	-	-	-	-	-	-	-	-	-	-	-	-	-	-	-	-	-	-	-	-	-	-	-
36153-12030-2014	124	Neisseria polysaccharea	1	0	-	-	-	-	-	-	-	-	-	-	-	-	-	-	-	-	V	A	K	K	R	F	C	H	L	A	G	K	S	R	A	H	T	A	R	Q	C	A	A	L	P	F	R	R	H
36161-12040-2014	125	Neisseria cinerea	1	0	-	-	-	-	-	-	-	-	-	-	-	-	-	-	-	-	V	A	K	K	R	F	C	H	L	A	G	K	S	R	A	H	T	A	R	Q	C	A	A	L	P	F	R	R	H
36167-12046-2014	126	Neisseria polysaccharea	1	0	-	-	-	-	-	-	-	-	-	-	-	-	-	-	-	-	-	-	-	-	-	-	-	-	-	-	-	-	-	-	-	-	-	-	-	-	-	-	-	-	-	-	-	-	-
36174-M15-1	127	Neisseria lactamica	9	0	-	-	-	-	-	-	-	-	-	-	-	-	-	-	-	-	V	A	K	K	R	F	C	H	F	A	G	K	S	R	A	R	T	G	R	K	C	A	A	R	P	F	R	R	H
36854-Q68	128	Neisseria lactamica	14	0	-	-	-	-	-	-	-	-	-	-	-	-	-	-	-	-	-	-	-	-	-	-	-	-	-	-	-	-	-	-	-	-	-	-	-	-	-	-	-	-	-	-	-	-	-
36855-Q36	129	Neisseria lactamica	6	0	-	-	-	-	-	-	-	-	-	-	-	-	-	-	-	-	-	-	-	-	-	-	-	-	-	-	-	-	-	-	-	-	-	-	-	-	-	-	-	-	-	-	-	-	-
36856-S291	130	Neisseria lactamica	3	0	-	-	-	-	-	-	-	-	-	-	-	-	-	-	-	-	-	-	-	-	-	-	-	-	-	-	-	-	-	-	-	-	-	-	-	-	-	-	-	-	-	-	-	-	-
36880-Q139	131	Neisseria lactamica	1	0	-	-	-	-	-	-	-	-	-	-	-	-	-	-	-	-	-	-	-	-	-	-	-	-	-	-	-	-	-	-	-	-	-	-	-	-	-	-	-	-	-	-	-	-	-
36901-S139	132	Neisseria lactamica	5	0	-	-	-	-	-	-	-	-	-	-	-	-	-	-	-	-	-	-	-	-	-	-	-	-	-	-	-	-	-	-	-	-	-	-	-	-	-	-	-	-	-	-	-	-	-
36979-AA121	133	Neisseria lactamica	4	0	-	-	-	-	-	-	-	-	-	-	-	-	-	-	-	-	V	A	K	K	R	F	C	H	L	A	G	K	S	R	A	R	T	G	R	Q	C	A	A	R	P	F	R	R	H
37045-GCGS1095	134	Neisseria gonorrhoeae	9	0.012419	-	-	-	-	-	-	-	-	-	-	-	-	-	-	-	-	-	-	-	-	-	-	-	-	-	-	-	-	-	-	-	-	-	-	-	-	-	-	-	-	-	-	-	-	-
37142-GCGS0353	135	Neisseria gonorrhoeae	2	0.015	-	-	-	-	-	-	-	-	-	-	-	-	-	-	-	-	-	-	-	-	-	-	-	-	-	-	-	-	-	-	-	-	-	-	-	-	-	-	-	-	-	-	-	-	-
37189-GCGS0430	136	Neisseria gonorrhoeae	3	0.015	-	-	-	-	-	-	-	-	-	-	-	-	-	-	-	-	-	-	-	-	-	-	-	-	-	-	-	-	-	-	-	-	-	-	-	-	-	-	-	-	-	-	-	-	-
37235-GCGS0296	137	Neisseria gonorrhoeae	7	0.008	-	-	-	-	-	-	-	-	-	-	-	-	-	-	-	-	-	-	-	-	-	-	-	-	-	-	-	-	-	-	-	-	-	-	-	-	-	-	-	-	-	-	-	-	-
37261-07AZI-T-009	138	Neisseria lactamica	5	0	-	-	-	-	-	-	-	-	-	-	-	-	-	-	-	-	V	A	K	K	R	F	C	H	F	A	G	K	S	R	A	R	T	G	R	Q	C	A	A	R	P	F	R	R	H
37397-GCGS0742	139	Neisseria gonorrhoeae	1	0.015	-	-	-	-	-	-	-	-	-	-	-	-	-	-	-	-	-	-	-	-	-	-	-	-	-	-	-	-	-	-	-	-	-	-	-	-	-	-	-	-	-	-	-	-	-
38390-TRI-648	140	Neisseria lactamica	7	0	-	-	-	-	-	-	-	-	-	-	-	-	-	-	-	-	-	-	-	-	-	-	-	-	-	-	-	-	-	-	-	-	-	-	-	-	-	-	-	-	-	-	-	-	-
38974-LNP16475	141	Neisseria mucosa	2	0	-	-	-	-	-	-	-	-	-	-	-	-	-	-	-	-	-	-	-	-	-	-	-	-	-	-	-	-	-	-	-	-	-	-	-	-	-	-	-	-	-	-	-	-	-
38975-LNP17075	142	Neisseria lactamica	14	0	-	-	-	-	-	-	-	-	-	-	-	-	-	-	-	-	-	-	-	-	-	-	-	-	-	-	-	-	-	-	-	-	-	-	-	-	-	-	-	-	-	-	-	-	-
38976-LNP17345	143	Neisseria subflava	2	0	-	-	-	-	-	-	-	-	-	-	-	-	-	-	-	-	-	-	-	-	-	-	-	-	-	-	-	-	-	-	-	-	-	-	-	-	-	-	-	-	-	-	-	-	-
38977-LNP17862	144	Neisseria mucosa	3	0.023	-	-	-	-	-	-	-	-	-	-	-	-	-	-	-	-	-	-	-	-	-	-	-	-	-	-	-	-	-	-	-	-	-	-	-	-	-	-	-	-	-	-	-	-	-
38978-LNP18981	145	Neisseria cinerea	2	0	-	-	-	-	-	-	-	-	-	-	-	-	-	-	-	-	-	-	-	-	-	-	-	-	-	-	-	-	-	-	-	-	-	-	-	-	-	-	-	-	-	-	-	-	-
38979-LNP19085	146	Neisseria subflava	1	0	-	-	-	-	-	-	-	-	-	-	-	-	-	-	-	-	-	-	-	-	-	-	-	-	-	-	-	-	-	-	-	-	-	-	-	-	-	-	-	-	-	-	-	-	-
38980-LNP22706	147	Neisseria polysaccharea	3	0	-	-	-	-	-	-	-	-	-	-	-	-	-	-	-	-	-	-	-	-	-	-	-	-	-	-	-	-	-	-	-	-	-	-	-	-	-	-	-	-	-	-	-	-	-
38984-LNP26654	148	Neisseria cinerea	1	0	-	-	-	-	-	-	-	-	-	-	-	-	-	-	-	-	-	-	-	-	-	-	-	-	-	-	-	-	-	-	-	-	-	-	-	-	-	-	-	-	-	-	-	-	-
38985-LNP22985	149	Neisseria lactamica	1	0	-	-	-	-	-	-	-	-	-	-	-	-	-	-	-	-	-	-	-	-	-	-	-	-	-	-	-	-	-	-	-	-	-	-	-	-	-	-	-	-	-	-	-	-	-
38986-LNP23132	150	Neisseria cinerea	1	0	-	-	-	-	-	-	-	-	-	-	-	-	-	-	-	-	V	A	K	K	R	F	C	H	F	A	G	K	S	R	A	R	T	G	H	Q	C	A	A	L	P	F	R	R	H
39133-50869	151	Neisseria gonorrhoeae	2	0	-	-	-	-	-	-	-	-	-	-	-	-	-	-	-	-	-	-	-	-	-	-	-	-	-	-	-	-	-	-	-	-	-	-	-	-	-	-	-	-	-	-	-	-	-
39137-65907	152	Neisseria gonorrhoeae	2	0	-	-	-	-	-	-	-	-	-	-	-	-	-	-	-	-	-	-	-	-	-	-	-	-	-	-	-	-	-	-	-	-	-	-	-	-	-	-	-	-	-	-	-	-	-
39715-LNP16858	153	Neisseria mucosa	1	0	-	-	-	-	-	-	-	-	-	-	-	-	-	-	-	-	-	-	-	-	-	-	-	-	-	-	-	-	-	-	-	-	-	-	-	-	-	-	-	-	-	-	-	-	-
39716-LNP16983	154	Neisseria canis	1	0	-	-	-	-	-	-	-	-	-	-	-	-	-	-	-	-	-	-	-	-	-	-	-	-	-	-	-	-	-	-	-	-	-	-	-	-	-	-	-	-	-	-	-	-	-
39717-LNP20692	155	Neisseria cinerea	1	0	-	-	-	-	-	-	-	-	-	-	-	-	-	-	-	-	-	-	-	-	-	-	-	-	-	-	-	-	-	-	-	-	-	-	-	-	-	-	-	-	-	-	-	-	-
39719-LNP25397	156	Neisseria sp.	2	0	-	-	-	-	-	-	-	-	-	-	-	-	-	-	-	-	-	-	-	-	-	-	-	-	-	-	-	-	-	-	-	-	-	-	-	-	-	-	-	-	-	-	-	-	-
39721-LNP981	157	Neisseria cinerea	1	0	-	-	-	-	-	-	-	-	-	-	-	-	-	-	-	-	-	-	-	-	-	-	-	-	-	-	-	-	-	-	-	-	-	-	-	-	-	-	-	-	-	-	-	-	-
39722-LNP26332	158	Neisseria subflava	1	0	-	-	-	-	-	-	-	-	-	-	-	-	-	-	-	-	-	-	-	-	-	-	-	-	-	-	-	-	-	-	-	-	-	-	-	-	-	-	-	-	-	-	-	-	-
39723-LNP26308	159	Neisseria subflava	1	0	-	-	-	-	-	-	-	-	-	-	-	-	-	-	-	-	-	-	-	-	-	-	-	-	-	-	-	-	-	-	-	-	-	-	-	-	-	-	-	-	-	-	-	-	-
39724-LNP23872	160	Neisseria cinerea	1	0	-	-	-	-	-	-	-	-	-	-	-	-	-	-	-	-	V	A	K	K	R	F	C	H	L	A	G	K	S	R	A	H	T	A	R	Q	C	A	A	L	P	F	R	R	H
39725-LNP24849	161	Neisseria zoodegmatis	1	0	-	-	-	-	-	-	-	-	-	-	-	-	-	-	-	-	-	-	-	-	-	-	-	-	-	-	-	-	-	-	-	-	-	-	-	-	-	-	-	-	-	-	-	-	-
40248-LNP28315	162	Neisseria polysaccharea	1	0	-	-	-	-	-	-	-	-	-	-	-	-	-	-	-	-	-	-	-	-	-	-	-	-	-	-	-	-	-	-	-	-	-	-	-	-	-	-	-	-	-	-	-	-	-
40261-LNP28331	163	Neisseria subflava	1	0	-	-	-	-	-	-	-	-	-	-	-	-	-	-	-	-	-	-	-	-	-	-	-	-	-	-	-	-	-	-	-	-	-	-	-	-	-	-	-	-	-	-	-	-	-
40270-LNP28340	164	Neisseria subflava	1	0	-	-	-	-	-	-	-	-	-	-	-	-	-	-	-	-	-	-	-	-	-	-	-	-	-	-	-	-	-	-	-	-	-	-	-	-	-	-	-	-	-	-	-	-	-
41220-LNP28396	165	Neisseria bergeri	1	0	-	-	-	-	-	-	-	-	-	-	-	-	-	-	-	-	V	A	K	K	R	F	C	H	F	A	G	K	S	R	A	R	T	G	R	Q	C	A	A	R	P	F	R	R	H
41389-3059U	166	Neisseria gonorrhoeae	1	0.003	-	-	-	-	-	-	-	-	-	-	-	-	-	-	-	-	-	-	-	-	-	-	-	-	-	-	-	-	-	-	-	-	-	-	-	-	-	-	-	-	-	-	-	-	-
41390-3060	167	Neisseria gonorrhoeae	1	32	-	-	-	-	-	-	-	-	-	-	-	-	-	-	-	-	-	-	-	-	-	-	-	-	-	-	-	-	-	-	-	-	-	-	-	-	-	-	-	-	-	-	-	-	-
41474-M15-240880	168	Neisseria polysaccharea|Neisseria sp.	6	0	-	-	-	-	-	-	-	-	-	-	-	-	-	-	-	-	-	-	-	-	-	-	-	-	-	-	-	-	-	-	-	-	-	-	-	-	-	-	-	-	-	-	-	-	-
41652-2748	169	Neisseria polysaccharea	1	0	-	-	-	-	-	-	-	-	-	-	-	-	-	-	-	-	-	-	-	-	-	-	-	-	-	-	-	-	-	-	-	-	-	-	-	-	-	-	-	-	-	-	-	-	-
42055-LNP28051	170	Neisseria oralis	1	0	-	-	-	-	-	-	-	-	-	-	-	-	-	-	-	-	-	-	-	-	-	-	-	-	-	-	-	-	-	-	-	-	-	-	-	-	-	-	-	-	-	-	-	-	-
42057-LNP28127	171	Neisseria cinerea	1	0	-	-	-	-	-	-	-	-	-	-	-	-	-	-	-	-	V	A	K	K	R	F	C	H	F	A	G	K	S	R	A	R	T	G	H	Q	C	A	A	L	P	F	R	R	H
42058-LNP28155	172	Neisseria cinerea	1	0	-	-	-	-	-	-	-	-	-	-	-	-	-	-	-	-	V	A	K	K	R	F	C	H	F	A	G	K	S	R	A	R	T	G	H	Q	C	A	A	L	P	F	R	R	H
42059-LNP28158	173	Neisseria cinerea	1	0	-	-	-	-	-	-	-	-	-	-	-	-	-	-	-	-	V	A	K	K	R	F	C	H	L	A	G	K	S	R	T	H	T	A	R	K	C	A	A	L	S	F	R	R	H
42060-LNP28165	174	Neisseria subflava	1	0	-	-	-	-	-	-	-	-	-	-	-	-	-	-	-	-	-	-	-	-	-	-	-	-	-	-	-	-	-	-	-	-	-	-	-	-	-	-	-	-	-	-	-	-	-
42061-LNP28181	175	Neisseria cinerea	1	0	-	-	-	-	-	-	-	-	-	-	-	-	-	-	-	-	-	-	-	-	-	-	-	-	-	-	-	-	-	-	-	-	-	-	-	-	-	-	-	-	-	-	-	-	-
42062-LNP28272	176	Neisseria cinerea	1	0	-	-	-	-	-	-	-	-	-	-	-	-	-	-	-	-	-	-	-	-	-	-	-	-	-	-	-	-	-	-	-	-	-	-	-	-	-	-	-	-	-	-	-	-	-
42377-1459000321	177	Neisseria gonorrhoeae	1	0	-	-	-	-	-	-	-	-	-	-	-	-	-	-	-	-	-	-	-	-	-	-	-	-	-	-	-	-	-	-	-	-	-	-	-	-	-	-	-	-	-	-	-	-	-
42421-LNP28525	178	Neisseria cinerea	1	0	-	-	-	-	-	-	-	-	-	-	-	-	-	-	-	-	V	A	K	K	R	F	C	H	L	A	G	K	S	R	A	H	T	A	H	Q	C	A	A	L	P	F	R	R	H
42462-M16-240153	179	Neisseria cinerea	1	0	-	-	-	-	-	-	-	-	-	-	-	-	-	-	-	-	V	A	K	K	R	F	C	H	L	A	G	K	S	R	A	H	T	A	R	Q	C	A	A	L	P	F	R	R	H
42471-M15-240769	180	Neisseria cinerea	1	0	-	-	-	-	-	-	-	-	-	-	-	-	-	-	-	-	V	A	K	K	R	F	C	H	F	A	G	K	S	R	A	H	T	A	R	K	C	A	S	L	P	F	R	R	H
42472-M15-240827	181	Neisseria polysaccharea	5	0	-	-	-	-	-	-	-	-	-	-	-	-	-	-	-	-	-	-	-	-	-	-	-	-	-	-	-	-	-	-	-	-	-	-	-	-	-	-	-	-	-	-	-	-	-
42503-M16-240038	182	Neisseria cinerea	1	0	-	-	-	-	-	-	-	-	-	-	-	-	-	-	-	-	-	-	-	-	-	-	-	-	-	-	-	-	-	-	-	-	-	-	-	-	-	-	-	-	-	-	-	-	-
gyrB CS5 42799-382231	183	Neisseria gonorrhoeae	1	0	-	-	-	-	-	-	-	-	-	-	-	-	-	-	-	-	V	A	K	K	R	F	C	H	F	A	G	K	F	R	A	R	T	G	R	K	C	A	A	R	R	F	R	R	H
42804-H140440316	184	Neisseria gonorrhoeae	68	1.52504	-	-	-	-	-	-	-	-	-	-	-	-	-	-	-	-	-	-	-	-	-	-	-	-	-	-	-	-	-	-	-	-	-	-	-	-	-	-	-	-	-	-	-	-	-
42819-H153200220	185	Neisseria gonorrhoeae	1	0	-	-	-	-	-	-	-	-	-	-	-	-	-	-	-	-	-	-	-	-	-	-	-	-	-	-	-	-	-	-	-	-	-	-	-	-	-	-	-	-	-	-	-	-	-
42828-H154480369	186	Neisseria gonorrhoeae	1	0	-	-	-	-	-	-	-	-	-	-	-	-	-	-	-	-	-	-	-	-	-	-	-	-	-	-	-	-	-	-	-	-	-	-	-	-	-	-	-	-	-	-	-	-	-
42839-RB13000394	187	Neisseria gonorrhoeae	1	0	-	-	-	-	-	-	-	-	-	-	-	-	-	-	-	-	-	-	-	-	-	-	-	-	-	-	-	-	-	-	-	-	-	-	-	-	-	-	-	-	-	-	-	-	-
43020-02-11069-XS2-1	188	Neisseria bergeri	21	0	-	-	-	-	-	-	-	-	-	-	-	-	-	-	-	-	V	A	K	K	R	F	C	H	F	A	G	K	Y	R	A	R	T	G	R	Q	C	A	A	R	P	F	R	R	H
43025-02-11253-XS2-1	189	Neisseria bergeri	2	0	-	-	-	-	-	-	-	-	-	-	-	-	-	-	-	-	V	A	K	K	R	F	C	H	F	A	G	K	Y	R	A	R	T	G	R	Q	C	A	A	R	P	F	R	R	H
43029-02-11327-XS2-1	190	Neisseria bergeri	1	0	-	-	-	-	-	-	-	-	-	-	-	-	-	-	-	-	V	A	K	K	R	F	C	H	L	A	G	K	S	R	A	R	T	G	R	Q	C	S	A	R	P	F	R	R	H
43039-01-13562-XS3-1	191	Neisseria bergeri	1	0	-	-	-	-	-	-	-	-	-	-	-	-	-	-	-	-	V	A	K	K	R	F	C	H	F	A	G	K	Y	R	A	R	T	G	R	Q	C	A	A	R	P	F	R	R	H
43128-12-12795-XS2-1	192	Neisseria uirgultaei	9	0	-	-	-	-	-	-	-	-	-	-	-	-	-	-	-	-	-	-	-	-	-	-	-	-	-	-	-	-	-	-	-	-	-	-	-	-	-	-	-	-	-	-	-	-	-
43335-01-00098-XS1-1	193	Neisseria polysaccharea	2	0	-	-	-	-	-	-	-	-	-	-	-	-	-	-	-	-	-	-	-	-	-	-	-	-	-	-	-	-	-	-	-	-	-	-	-	-	-	-	-	-	-	-	-	-	-
43413-01-07665-XS1-1	194	Neisseria polysaccharea	9	0	-	-	-	-	-	-	-	-	-	-	-	-	-	-	-	-	-	-	-	-	-	-	-	-	-	-	-	-	-	-	-	-	-	-	-	-	-	-	-	-	-	-	-	-	-
43420-01-13564-XS3-1	195	Neisseria polysaccharea	3	0	-	-	-	-	-	-	-	-	-	-	-	-	-	-	-	-	V	A	K	K	R	F	C	H	L	A	G	K	S	R	A	H	T	A	R	Q	C	A	A	L	P	F	R	R	H
43425-02-01105-XS1-1	196	Neisseria maigaei	1	0	-	-	-	-	-	-	-	-	-	-	-	-	-	-	-	-	-	-	-	-	-	-	-	-	-	-	-	-	-	-	-	-	-	-	-	-	-	-	-	-	-	-	-	-	-
43431-01-07795-XS1-1	197	Neisseria bergeri	1	0	-	-	-	-	-	-	-	-	-	-	-	-	-	-	-	-	V	A	K	K	R	F	C	H	F	A	G	K	Y	R	A	R	T	G	R	Q	C	A	A	R	P	F	R	R	H
43546-BR40087	198	Neisseria lactamica	1	0	-	-	-	-	-	-	-	-	-	-	-	-	-	-	-	-	V	A	K	K	R	F	C	H	L	A	G	K	S	R	A	R	T	G	R	Q	C	S	A	R	P	F	R	R	H
43555-BR41212	199	Neisseria lactamica	1	0	-	-	-	-	-	-	-	-	-	-	-	-	-	-	-	-	V	A	K	K	R	F	C	H	L	A	G	K	S	R	A	R	T	G	R	Q	C	S	A	R	P	F	R	R	H
CS142 43557-BR41222	200	Neisseria lactamica	1	0	-	-	-	-	-	-	-	-	-	-	-	-	-	-	-	-	V	A	K	K	R	F	C	H	L	A	G	K	S	R	A	H	T	G	R	Q	C	A	A	R	P	F	R	R	H
43562-BR41283	201	Neisseria lactamica	1	0	-	-	-	-	-	-	-	-	-	-	-	-	-	-	-	-	V	A	K	K	R	F	C	H	L	A	G	K	S	R	A	R	T	G	R	Q	C	S	A	R	P	F	R	R	H
43563-BR41284	202	Neisseria lactamica	1	0	-	-	-	-	-	-	-	-	-	-	-	-	-	-	-	-	V	A	K	K	R	F	C	H	L	A	G	K	S	R	A	H	T	G	R	Q	C	A	A	R	P	F	R	R	H
435832-3	203	Neisseria mucosa	2	0	-	-	-	-	-	-	-	-	-	-	-	-	-	-	-	-	-	-	-	-	-	-	-	-	-	-	-	-	-	-	-	-	-	-	-	-	-	-	-	-	-	-	-	-	-
43592-BR40406	204	Neisseria lactamica	2	0	-	-	-	-	-	-	-	-	-	-	-	-	-	-	-	-	-	-	-	-	-	-	-	-	-	-	-	-	-	-	-	-	-	-	-	-	-	-	-	-	-	-	-	-	-
43594-BR40429	205	Neisseria lactamica	9	0	-	-	-	-	-	-	-	-	-	-	-	-	-	-	-	-	V	A	K	K	R	F	C	H	F	A	G	K	S	R	A	R	T	G	R	K	C	A	A	R	P	F	R	R	H
43617-BR41350	206	Neisseria lactamica	1	0	-	-	-	-	-	-	-	-	-	-	-	-	-	-	-	-	-	-	-	-	-	-	-	-	-	-	-	-	-	-	-	-	-	-	-	-	-	-	-	-	-	-	-	-	-
43618-BR41361	207	Neisseria lactamica	3	0	-	-	-	-	-	-	-	-	-	-	-	-	-	-	-	-	-	-	-	-	-	-	-	-	-	-	-	-	-	-	-	-	-	-	-	-	-	-	-	-	-	-	-	-	-
43619-BR41362	208	Neisseria lactamica	1	0	-	-	-	-	-	-	-	-	-	-	-	-	-	-	-	-	-	-	-	-	-	-	-	-	-	-	-	-	-	-	-	-	-	-	-	-	-	-	-	-	-	-	-	-	-
43647-BR41506	209	Neisseria lactamica	1	0	-	-	-	-	-	-	-	-	-	-	-	-	-	-	-	-	-	-	-	-	-	-	-	-	-	-	-	-	-	-	-	-	-	-	-	-	-	-	-	-	-	-	-	-	-
43658-BR41637	210	Neisseria subflava	1	0	-	-	-	-	-	-	-	-	-	-	-	-	-	-	-	-	-	-	-	-	-	-	-	-	-	-	-	-	-	-	-	-	-	-	-	-	-	-	-	-	-	-	-	-	-
43659-BR41660	211	Neisseria lactamica	1	0	-	-	-	-	-	-	-	-	-	-	-	-	-	-	-	-	V	A	K	K	R	F	C	H	L	A	G	K	S	R	A	R	T	G	R	Q	C	A	A	R	P	F	R	R	H
43673-BR41783	212	Neisseria lactamica	1	0	-	-	-	-	-	-	-	-	-	-	-	-	-	-	-	-	-	-	-	-	-	-	-	-	-	-	-	-	-	-	-	-	-	-	-	-	-	-	-	-	-	-	-	-	-
43678-BR41803	213	Neisseria lactamica	5	0	-	-	-	-	-	-	-	-	-	-	-	-	-	-	-	-	V	A	K	K	R	F	C	H	L	A	G	K	S	R	A	R	T	G	R	Q	C	A	A	R	P	F	R	R	H
43736-BR40507	214	Neisseria lactamica	1	0	-	-	-	-	-	-	-	-	-	-	-	-	-	-	-	-	-	-	-	-	-	-	-	-	-	-	-	-	-	-	-	-	-	-	-	-	-	-	-	-	-	-	-	-	-
43740-BR40599	215	Neisseria subflava	1	0	-	-	-	-	-	-	-	-	-	-	-	-	-	-	-	-	-	-	-	-	-	-	-	-	-	-	-	-	-	-	-	-	-	-	-	-	-	-	-	-	-	-	-	-	-
43741-BR40608	216	Neisseria subflava	1	0	-	-	-	-	-	-	-	-	-	-	-	-	-	-	-	-	-	-	-	-	-	-	-	-	-	-	-	-	-	-	-	-	-	-	-	-	-	-	-	-	-	-	-	-	-
43780-BR40976	217	Neisseria lactamica	6	0	-	-	-	-	-	-	-	-	-	-	-	-	-	-	-	-	V	A	K	K	R	F	C	H	L	A	G	K	S	R	A	R	T	G	R	Q	C	A	A	R	P	F	R	R	H
43787-BR41033	218	Neisseria lactamica	1	0	-	-	-	-	-	-	-	-	-	-	-	-	-	-	-	-	-	-	-	-	-	-	-	-	-	-	-	-	-	-	-	-	-	-	-	-	-	-	-	-	-	-	-	-	-
43788-BR41072	219	Neisseria lactamica	12	0	-	-	-	-	-	-	-	-	-	-	-	-	-	-	-	-	V	A	K	K	R	F	C	H	L	A	G	K	S	R	A	R	T	G	R	Q	C	A	A	R	P	F	R	R	H
43793-BR40664	220	Neisseria subflava	1	0	-	-	-	-	-	-	-	-	-	-	-	-	-	-	-	-	-	-	-	-	-	-	-	-	-	-	-	-	-	-	-	-	-	-	-	-	-	-	-	-	-	-	-	-	-
43794-BR41470	221	Neisseria subflava	2	0	-	-	-	-	-	-	-	-	-	-	-	-	-	-	-	-	-	-	-	-	-	-	-	-	-	-	-	-	-	-	-	-	-	-	-	-	-	-	-	-	-	-	-	-	-
43987-LNP28609	222	Neisseria polysaccharea	2	0	-	-	-	-	-	-	-	-	-	-	-	-	-	-	-	-	-	-	-	-	-	-	-	-	-	-	-	-	-	-	-	-	-	-	-	-	-	-	-	-	-	-	-	-	-
44065-ST41782	223	Neisseria subflava	2	0	-	-	-	-	-	-	-	-	-	-	-	-	-	-	-	-	-	-	-	-	-	-	-	-	-	-	-	-	-	-	-	-	-	-	-	-	-	-	-	-	-	-	-	-	-
44084-ST41786	224	Neisseria polysaccharea	4	0	-	-	-	-	-	-	-	-	-	-	-	-	-	-	-	-	-	-	-	-	-	-	-	-	-	-	-	-	-	-	-	-	-	-	-	-	-	-	-	-	-	-	-	-	-
44102-BR40761B	225	Neisseria polysaccharea	1	0	-	-	-	-	-	-	-	-	-	-	-	-	-	-	-	-	V	A	K	K	R	F	C	H	L	A	G	K	S	R	A	H	T	A	R	Q	C	A	A	L	P	F	R	R	H
44109-BR40616	226	Neisseria lactamica	1	0	-	-	-	-	-	-	-	-	-	-	-	-	-	-	-	-	-	-	-	-	-	-	-	-	-	-	-	-	-	-	-	-	-	-	-	-	-	-	-	-	-	-	-	-	-
44218-GL41050	227	Neisseria lactamica	1	0	-	-	-	-	-	-	-	-	-	-	-	-	-	-	-	-	-	-	-	-	-	-	-	-	-	-	-	-	-	-	-	-	-	-	-	-	-	-	-	-	-	-	-	-	-
CS208 44254-ST42213	228	Neisseria lactamica	2	0	-	-	-	-	-	-	-	-	-	-	-	-	-	-	-	-	V	A	K	K	R	F	C	H	F	A	G	K	S	R	A	R	T	G	R	Q	C	A	A	R	P	F	R	R	H
44352-ST40619	229	Neisseria lactamica	1	0	-	-	-	-	-	-	-	-	-	-	-	-	-	-	-	-	-	-	-	-	-	-	-	-	-	-	-	-	-	-	-	-	-	-	-	-	-	-	-	-	-	-	-	-	-
44354-ST40592	230	Neisseria lactamica	1	0	-	-	-	-	-	-	-	-	-	-	-	-	-	-	-	-	V	A	K	K	R	F	C	H	F	A	G	K	S	R	A	R	T	G	R	K	C	A	A	R	P	F	R	R	H
44374-ST40873	231	Neisseria lactamica	1	0	-	-	-	-	-	-	-	-	-	-	-	-	-	-	-	-	-	-	-	-	-	-	-	-	-	-	-	-	-	-	-	-	-	-	-	-	-	-	-	-	-	-	-	-	-
44385-ST40741	232	Neisseria lactamica	1	0	-	-	-	-	-	-	-	-	-	-	-	-	-	-	-	-	V	A	K	K	R	F	C	H	L	A	G	K	S	R	A	R	T	G	R	Q	C	A	A	R	P	F	R	R	H
CS16 44448-OX40115	233	Neisseria lactamica	1	0	-	-	-	-	-	-	-	-	-	-	-	-	-	-	-	-	V	A	K	K	R	F	C	H	L	A	G	K	S	R	A	R	T	G	R	Q	C	S	A	R	P	F	R	R	H
44452-OX40143	234	Neisseria lactamica	4	0	-	-	-	-	-	-	-	-	-	-	-	-	-	-	-	-	-	-	-	-	-	-	-	-	-	-	-	-	-	-	-	-	-	-	-	-	-	-	-	-	-	-	-	-	-
44453-OX40150	235	Neisseria lactamica	2	0	-	-	-	-	-	-	-	-	-	-	-	-	-	-	-	-	V	A	K	K	R	F	C	H	L	A	G	K	S	R	A	R	T	G	R	Q	C	S	A	R	P	F	R	R	H
44455-OX40156	236	Neisseria lactamica	1	0	-	-	-	-	-	-	-	-	-	-	-	-	-	-	-	-	V	A	K	K	R	F	C	H	F	A	G	K	S	R	A	R	T	G	R	Q	C	A	A	R	P	F	R	R	H
44492-OX40631	237	Neisseria lactamica	1	0	-	-	-	-	-	-	-	-	-	-	-	-	-	-	-	-	-	-	-	-	-	-	-	-	-	-	-	-	-	-	-	-	-	-	-	-	-	-	-	-	-	-	-	-	-
44493-OX40632	238	Neisseria cinerea	1	0	-	-	-	-	-	-	-	-	-	-	-	-	-	-	-	-	-	-	-	-	-	-	-	-	-	-	-	-	-	-	-	-	-	-	-	-	-	-	-	-	-	-	-	-	-
44511-OX40841	239	Neisseria lactamica	1	0	-	-	-	-	-	-	-	-	-	-	-	-	-	-	-	-	-	-	-	-	-	-	-	-	-	-	-	-	-	-	-	-	-	-	-	-	-	-	-	-	-	-	-	-	-
44512-OX40849	240	Neisseria lactamica	3	0	-	-	-	-	-	-	-	-	-	-	-	-	-	-	-	-	-	-	-	-	-	-	-	-	-	-	-	-	-	-	-	-	-	-	-	-	-	-	-	-	-	-	-	-	-
44515-OX40886	241	Neisseria lactamica	3	0	-	-	-	-	-	-	-	-	-	-	-	-	-	-	-	-	V	A	K	K	R	F	C	H	L	A	G	K	S	R	A	R	T	G	R	Q	C	S	A	R	P	F	R	R	H
44518-OX40911	242	Neisseria benedictiae	1	0	-	-	-	-	-	-	-	-	-	-	-	-	-	-	-	-	-	-	-	-	-	-	-	-	-	-	-	-	-	-	-	-	-	-	-	-	-	-	-	-	-	-	-	-	-
44546-OX41248	243	Neisseria lactamica	2	0	-	-	-	-	-	-	-	-	-	-	-	-	-	-	-	-	-	-	-	-	-	-	-	-	-	-	-	-	-	-	-	-	-	-	-	-	-	-	-	-	-	-	-	-	-
44553-OX41321	244	Neisseria lactamica	1	0	-	-	-	-	-	-	-	-	-	-	-	-	-	-	-	-	V	A	K	K	R	F	C	H	F	A	G	K	S	R	A	R	T	G	R	K	C	A	A	R	P	F	R	R	H
44560-OX41455	245	Neisseria lactamica	2	0	-	-	-	-	-	-	-	-	-	-	-	-	-	-	-	-	-	-	-	-	-	-	-	-	-	-	-	-	-	-	-	-	-	-	-	-	-	-	-	-	-	-	-	-	-
44567-OX41503	246	Neisseria lactamica	1	0	-	-	-	-	-	-	-	-	-	-	-	-	-	-	-	-	V	A	K	K	R	F	C	H	L	A	G	K	S	R	A	R	T	G	R	Q	C	A	A	R	P	F	R	R	H
44584-OX41691	247	Neisseria lactamica	1	0	-	-	-	-	-	-	-	-	-	-	-	-	-	-	-	-	V	A	K	K	R	F	C	H	L	A	G	K	S	R	A	R	T	G	R	Q	C	S	A	R	P	F	R	R	H
44590-OX41708	248	Neisseria lactamica	1	0	-	-	-	-	-	-	-	-	-	-	-	-	-	-	-	-	V	A	K	K	R	F	C	H	L	A	G	K	S	R	A	H	T	G	R	Q	C	A	A	R	P	F	R	R	H
44616-OX42006	249	Neisseria subflava	1	0	-	-	-	-	-	-	-	-	-	-	-	-	-	-	-	-	-	-	-	-	-	-	-	-	-	-	-	-	-	-	-	-	-	-	-	-	-	-	-	-	-	-	-	-	-
44620-OX42049	250	Neisseria subflava	1	0	-	-	-	-	-	-	-	-	-	-	-	-	-	-	-	-	-	-	-	-	-	-	-	-	-	-	-	-	-	-	-	-	-	-	-	-	-	-	-	-	-	-	-	-	-
44630-OX42150	251	Neisseria polysaccharea	1	0	-	-	-	-	-	-	-	-	-	-	-	-	-	-	-	-	-	-	-	-	-	-	-	-	-	-	-	-	-	-	-	-	-	-	-	-	-	-	-	-	-	-	-	-	-
44631-OX42181	252	Neisseria cinerea	1	0	-	-	-	-	-	-	-	-	-	-	-	-	-	-	-	-	V	A	K	K	R	F	C	H	L	A	G	K	S	R	A	H	T	A	R	Q	C	A	A	L	P	F	R	R	H
44655-52189	253	Neisseria polysaccharea	1	0	-	-	-	-	-	-	-	-	-	-	-	-	-	-	-	-	-	-	-	-	-	-	-	-	-	-	-	-	-	-	-	-	-	-	-	-	-	-	-	-	-	-	-	-	-
44922-AR01252-T8	254	Neisseria lactamica	1	0	-	-	-	-	-	-	-	-	-	-	-	-	-	-	-	-	-	-	-	-	-	-	-	-	-	-	-	-	-	-	-	-	-	-	-	-	-	-	-	-	-	-	-	-	-
45011-EXNG202	255	Neisseria gonorrhoeae	14	0.03	-	-	-	-	-	-	-	-	-	-	-	-	-	-	-	-	-	-	-	-	-	-	-	-	-	-	-	-	-	-	-	-	-	-	-	-	-	-	-	-	-	-	-	-	-
45055-EXNG254	256	Neisseria gonorrhoeae	2	0.03	-	-	-	-	-	-	-	-	-	-	-	-	-	-	-	-	-	-	-	-	-	-	-	-	-	-	-	-	-	-	-	-	-	-	-	-	-	-	-	-	-	-	-	-	-
45330-EXNG322	257	Neisseria gonorrhoeae	1	0.03	-	-	-	-	-	-	-	-	-	-	-	-	-	-	-	-	-	-	-	-	-	-	-	-	-	-	-	-	-	-	-	-	-	-	-	-	-	-	-	-	-	-	-	-	-
45355-LNP28655	258	Neisseria mucosa	1	0	-	-	-	-	-	-	-	-	-	-	-	-	-	-	-	-	-	-	-	-	-	-	-	-	-	-	-	-	-	-	-	-	-	-	-	-	-	-	-	-	-	-	-	-	-
46032-12026-15	259	Neisseria subflava	3	0	-	-	-	-	-	-	-	-	-	-	-	-	-	-	-	-	-	-	-	-	-	-	-	-	-	-	-	-	-	-	-	-	-	-	-	-	-	-	-	-	-	-	-	-	-
46033-12027-15A	260	Neisseria subflava	2	0	-	-	-	-	-	-	-	-	-	-	-	-	-	-	-	-	-	-	-	-	-	-	-	-	-	-	-	-	-	-	-	-	-	-	-	-	-	-	-	-	-	-	-	-	-
46079-T-20455-10	261	Neisseria subflava	1	0	-	-	-	-	-	-	-	-	-	-	-	-	-	-	-	-	-	-	-	-	-	-	-	-	-	-	-	-	-	-	-	-	-	-	-	-	-	-	-	-	-	-	-	-	-
46114-LNP28729	262	Neisseria mucosa	1	0	-	-	-	-	-	-	-	-	-	-	-	-	-	-	-	-	-	-	-	-	-	-	-	-	-	-	-	-	-	-	-	-	-	-	-	-	-	-	-	-	-	-	-	-	-
46192-G97-1403	263	Neisseria basseii	2	0	-	-	-	-	-	-	-	-	-	-	-	-	-	-	-	-	-	-	-	-	-	-	-	-	-	-	-	-	-	-	-	-	-	-	-	-	-	-	-	-	-	-	-	-	-
46196-G97-1162	264	Neisseria polysaccharea	1	0	-	-	-	-	-	-	-	-	-	-	-	-	-	-	-	-	-	-	-	-	-	-	-	-	-	-	-	-	-	-	-	-	-	-	-	-	-	-	-	-	-	-	-	-	-
46197-G97-1151	265	Neisseria polysaccharea	1	0	-	-	-	-	-	-	-	-	-	-	-	-	-	-	-	-	-	-	-	-	-	-	-	-	-	-	-	-	-	-	-	-	-	-	-	-	-	-	-	-	-	-	-	-	-
46230-M-676M	266	Neisseria bergeri	1	0	-	-	-	-	-	-	-	-	-	-	-	-	-	-	-	-	V	A	K	K	R	F	C	H	F	A	G	K	Y	R	A	R	T	G	R	Q	C	A	A	R	P	F	R	R	H
46231-M-700M	267	Neisseria blantyrii	3	0	-	-	-	-	-	-	-	-	-	-	-	-	-	-	-	-	-	-	-	-	-	-	-	-	-	-	-	-	-	-	-	-	-	-	-	-	-	-	-	-	-	-	-	-	-
46280-i19-05	268	Neisseria gonorrhoeae	1	0	-	-	-	-	-	-	-	-	-	-	-	-	-	-	-	-	-	-	-	-	-	-	-	-	-	-	-	-	-	-	-	-	-	-	-	-	-	-	-	-	-	-	-	-	-
46400-M-037	269	Neisseria bergeri	5	0	-	-	-	-	-	-	-	-	-	-	-	-	-	-	-	-	V	A	K	K	R	F	C	H	F	A	G	K	Y	R	A	R	T	G	R	Q	C	A	A	R	P	F	R	R	H
46402-M-041	270	Neisseria blantyrii	1	0	-	-	-	-	-	-	-	-	-	-	-	-	-	-	-	-	V	A	K	K	R	F	C	H	F	A	G	K	S	R	A	R	T	G	R	Q	C	A	A	R	P	F	R	R	H
46404-M-052	271	Neisseria bergeri	13	0	-	-	-	-	-	-	-	-	-	-	-	-	-	-	-	-	V	A	K	K	R	F	C	H	F	A	G	K	Y	R	A	R	T	G	R	Q	C	A	A	R	P	F	R	R	H
46405-M-064	272	Neisseria viridiae	20	0	-	-	-	-	-	-	-	-	-	-	-	-	-	-	-	-	-	-	-	-	-	-	-	-	-	-	-	-	-	-	-	-	-	-	-	-	-	-	-	-	-	-	-	-	-
46406-M-065	273	Neisseria bergeri	1	0	-	-	-	-	-	-	-	-	-	-	-	-	-	-	-	-	V	A	K	K	R	F	C	H	F	A	G	K	Y	R	A	R	T	G	R	Q	C	A	A	R	P	F	R	R	H
46409-M-080	274	Neisseria polysaccharea	4	0	-	-	-	-	-	-	-	-	-	-	-	-	-	-	-	-	-	-	-	-	-	-	-	-	-	-	-	-	-	-	-	-	-	-	-	-	-	-	-	-	-	-	-	-	-
46410-M-089	275	Neisseria blantyrii	9	0	-	-	-	-	-	-	-	-	-	-	-	-	-	-	-	-	-	-	-	-	-	-	-	-	-	-	-	-	-	-	-	-	-	-	-	-	-	-	-	-	-	-	-	-	-
46411-M-091	276	Neisseria benedictiae	2	0	-	-	-	-	-	-	-	-	-	-	-	-	-	-	-	-	-	-	-	-	-	-	-	-	-	-	-	-	-	-	-	-	-	-	-	-	-	-	-	-	-	-	-	-	-
46417-M-104	277	Neisseria polysaccharea	5	0	-	-	-	-	-	-	-	-	-	-	-	-	-	-	-	-	-	-	-	-	-	-	-	-	-	-	-	-	-	-	-	-	-	-	-	-	-	-	-	-	-	-	-	-	-
46437-M-223	278	Neisseria polysaccharea	1	0	-	-	-	-	-	-	-	-	-	-	-	-	-	-	-	-	-	-	-	-	-	-	-	-	-	-	-	-	-	-	-	-	-	-	-	-	-	-	-	-	-	-	-	-	-
46447-M-261	279	Neisseria blantyrii	1	0	-	-	-	-	-	-	-	-	-	-	-	-	-	-	-	-	-	-	-	-	-	-	-	-	-	-	-	-	-	-	-	-	-	-	-	-	-	-	-	-	-	-	-	-	-
46464-M-456	280	Neisseria viridiae	1	0	-	-	-	-	-	-	-	-	-	-	-	-	-	-	-	-	-	-	-	-	-	-	-	-	-	-	-	-	-	-	-	-	-	-	-	-	-	-	-	-	-	-	-	-	-
46552-GL40145	281	Neisseria lactamica	2	0	-	-	-	-	-	-	-	-	-	-	-	-	-	-	-	-	V	A	K	K	R	F	C	H	F	A	G	K	S	R	A	R	T	G	R	K	C	A	A	R	P	F	R	R	H
46563-GL40437	282	Neisseria lactamica	1	0	-	-	-	-	-	-	-	-	-	-	-	-	-	-	-	-	-	-	-	-	-	-	-	-	-	-	-	-	-	-	-	-	-	-	-	-	-	-	-	-	-	-	-	-	-
46564-GL40486	283	Neisseria lactamica	1	0	-	-	-	-	-	-	-	-	-	-	-	-	-	-	-	-	-	-	-	-	-	-	-	-	-	-	-	-	-	-	-	-	-	-	-	-	-	-	-	-	-	-	-	-	-
46580-GL40670	284	Neisseria lactamica	3	0	-	-	-	-	-	-	-	-	-	-	-	-	-	-	-	-	-	-	-	-	-	-	-	-	-	-	-	-	-	-	-	-	-	-	-	-	-	-	-	-	-	-	-	-	-
46622-GL41391	285	Neisseria lactamica	1	0	-	-	-	-	-	-	-	-	-	-	-	-	-	-	-	-	-	-	-	-	-	-	-	-	-	-	-	-	-	-	-	-	-	-	-	-	-	-	-	-	-	-	-	-	-
46629-GL41566	286	Neisseria lactamica	1	0	-	-	-	-	-	-	-	-	-	-	-	-	-	-	-	-	-	-	-	-	-	-	-	-	-	-	-	-	-	-	-	-	-	-	-	-	-	-	-	-	-	-	-	-	-
46670-GL42119	287	Neisseria lactamica	3	0	-	-	-	-	-	-	-	-	-	-	-	-	-	-	-	-	-	-	-	-	-	-	-	-	-	-	-	-	-	-	-	-	-	-	-	-	-	-	-	-	-	-	-	-	-
46703-GL42700	288	Neisseria lactamica	1	0	-	-	-	-	-	-	-	-	-	-	-	-	-	-	-	-	V	A	K	K	R	F	C	H	L	A	G	K	S	R	A	R	T	G	R	Q	C	S	A	R	P	F	R	R	H
46727-PL40288	289	Neisseria polysaccharea	1	0	-	-	-	-	-	-	-	-	-	-	-	-	-	-	-	-	-	-	-	-	-	-	-	-	-	-	-	-	-	-	-	-	-	-	-	-	-	-	-	-	-	-	-	-	-
46731-WG40094	290	Neisseria lactamica	1	0	-	-	-	-	-	-	-	-	-	-	-	-	-	-	-	-	-	-	-	-	-	-	-	-	-	-	-	-	-	-	-	-	-	-	-	-	-	-	-	-	-	-	-	-	-
46858-523475	291	Neisseria gonorrhoeae	2	2	-	-	-	-	-	-	-	-	-	-	-	-	-	-	-	-	-	-	-	-	-	-	-	-	-	-	-	-	-	-	-	-	-	-	-	-	-	-	-	-	-	-	-	-	-
46865-526504	292	Neisseria gonorrhoeae	5	2.00951	-	-	-	-	-	-	-	-	-	-	-	-	-	-	-	-	-	-	-	-	-	-	-	-	-	-	-	-	-	-	-	-	-	-	-	-	-	-	-	-	-	-	-	-	-
46919-535164	293	Neisseria gonorrhoeae	12	2.76908	-	-	-	-	-	-	-	-	-	-	-	-	-	-	-	-	-	-	-	-	-	-	-	-	-	-	-	-	-	-	-	-	-	-	-	-	-	-	-	-	-	-	-	-	-
46936-538826	294	Neisseria gonorrhoeae	1	2	-	-	-	-	-	-	-	-	-	-	-	-	-	-	-	-	-	-	-	-	-	-	-	-	-	-	-	-	-	-	-	-	-	-	-	-	-	-	-	-	-	-	-	-	-
46957-538405	295	Neisseria gonorrhoeae	1	32	-	-	-	-	-	-	-	-	-	-	-	-	-	-	-	-	-	-	-	-	-	-	-	-	-	-	-	-	-	-	-	-	-	-	-	-	-	-	-	-	-	-	-	-	-
47033-GNCWGS-0747-64	296	Neisseria gonorrhoeae	14	6.28201	-	-	-	-	-	-	-	-	-	-	-	-	-	-	-	-	-	-	-	-	-	-	-	-	-	-	-	-	-	-	-	-	-	-	-	-	-	-	-	-	-	-	-	-	-
483-10	297	Neisseria cinerea	2	0	-	-	-	-	-	-	-	-	-	-	-	-	-	-	-	-	-	-	-	-	-	-	-	-	-	-	-	-	-	-	-	-	-	-	-	-	-	-	-	-	-	-	-	-	-
483-52-NZ-CP065726-1-Ncin	298	Neisseria cinerea	3	0	-	-	-	-	-	-	-	-	-	-	-	-	-	-	-	-	-	-	-	-	-	-	-	-	-	-	-	-	-	-	-	-	-	-	-	-	-	-	-	-	-	-	-	-	-
483-7	299	Neisseria cinerea	2	0	-	-	-	-	-	-	-	-	-	-	-	-	-	-	-	-	-	-	-	-	-	-	-	-	-	-	-	-	-	-	-	-	-	-	-	-	-	-	-	-	-	-	-	-	-
483-8	300	Neisseria cinerea	2	0	-	-	-	-	-	-	-	-	-	-	-	-	-	-	-	-	-	-	-	-	-	-	-	-	-	-	-	-	-	-	-	-	-	-	-	-	-	-	-	-	-	-	-	-	-
483-9	301	Neisseria cinerea	2	0	-	-	-	-	-	-	-	-	-	-	-	-	-	-	-	-	-	-	-	-	-	-	-	-	-	-	-	-	-	-	-	-	-	-	-	-	-	-	-	-	-	-	-	-	-
484-299	302	Neisseria flavescens	1	0	-	-	-	-	-	-	-	-	-	-	-	-	-	-	-	-	-	-	-	-	-	-	-	-	-	-	-	-	-	-	-	-	-	-	-	-	-	-	-	-	-	-	-	-	-
484-300	303	Neisseria flavescens	1	0	-	-	-	-	-	-	-	-	-	-	-	-	-	-	-	-	-	-	-	-	-	-	-	-	-	-	-	-	-	-	-	-	-	-	-	-	-	-	-	-	-	-	-	-	-
484-4	304	Neisseria flavescens	1	0	-	-	-	-	-	-	-	-	-	-	-	-	-	-	-	-	-	-	-	-	-	-	-	-	-	-	-	-	-	-	-	-	-	-	-	-	-	-	-	-	-	-	-	-	-
484-5	305	Neisseria flavescens	1	0	-	-	-	-	-	-	-	-	-	-	-	-	-	-	-	-	-	-	-	-	-	-	-	-	-	-	-	-	-	-	-	-	-	-	-	-	-	-	-	-	-	-	-	-	-
484-6	306	Neisseria flavescens	1	0	-	-	-	-	-	-	-	-	-	-	-	-	-	-	-	-	-	-	-	-	-	-	-	-	-	-	-	-	-	-	-	-	-	-	-	-	-	-	-	-	-	-	-	-	-
484-7	307	Neisseria flavescens	1	0	-	-	-	-	-	-	-	-	-	-	-	-	-	-	-	-	-	-	-	-	-	-	-	-	-	-	-	-	-	-	-	-	-	-	-	-	-	-	-	-	-	-	-	-	-
48522-SRR3357307	308	Neisseria gonorrhoeae	1	0	-	-	-	-	-	-	-	-	-	-	-	-	-	-	-	-	-	-	-	-	-	-	-	-	-	-	-	-	-	-	-	-	-	-	-	-	-	-	-	-	-	-	-	-	-
486-159	309	Neisseria lactamica	12	0	-	-	-	-	-	-	-	-	-	-	-	-	-	-	-	-	V	A	K	K	R	F	C	H	L	A	G	K	S	R	A	R	T	G	R	Q	C	S	A	R	P	F	R	R	H
486-160	310	Neisseria lactamica	3	0	-	-	-	-	-	-	-	-	-	-	-	-	-	-	-	-	V	A	K	K	R	F	C	H	L	A	G	K	S	R	A	R	T	G	R	Q	C	A	A	R	P	F	R	R	H
486-163	311	Neisseria lactamica	3	0	-	-	-	-	-	-	-	-	-	-	-	-	-	-	-	-	V	A	K	K	R	F	C	H	L	A	G	K	S	R	A	R	T	A	R	Q	C	A	A	R	P	F	R	R	H
486-164	312	Neisseria lactamica	3	0	-	-	-	-	-	-	-	-	-	-	-	-	-	-	-	-	V	A	K	K	R	F	C	H	L	A	G	K	S	R	A	R	T	A	R	Q	C	A	A	R	P	F	R	R	H
486-167	313	Neisseria lactamica	3	0	-	-	-	-	-	-	-	-	-	-	-	-	-	-	-	-	V	A	K	K	R	F	C	H	L	A	G	K	S	R	A	R	T	G	R	Q	C	A	A	R	P	F	R	R	H
486-173	314	Neisseria lactamica	3	0	-	-	-	-	-	-	-	-	-	-	-	-	-	-	-	-	-	-	-	-	-	-	-	-	-	-	-	-	-	-	-	-	-	-	-	-	-	-	-	-	-	-	-	-	-
486-174	315	Neisseria lactamica	3	0	-	-	-	-	-	-	-	-	-	-	-	-	-	-	-	-	-	-	-	-	-	-	-	-	-	-	-	-	-	-	-	-	-	-	-	-	-	-	-	-	-	-	-	-	-
486-175	316	Neisseria lactamica	3	0	-	-	-	-	-	-	-	-	-	-	-	-	-	-	-	-	-	-	-	-	-	-	-	-	-	-	-	-	-	-	-	-	-	-	-	-	-	-	-	-	-	-	-	-	-
486-178	317	Neisseria lactamica	3	0	-	-	-	-	-	-	-	-	-	-	-	-	-	-	-	-	-	-	-	-	-	-	-	-	-	-	-	-	-	-	-	-	-	-	-	-	-	-	-	-	-	-	-	-	-
486-179	318	Neisseria lactamica	4	0	-	-	-	-	-	-	-	-	-	-	-	-	-	-	-	-	V	A	K	K	R	F	C	H	F	A	G	K	S	R	A	R	T	G	R	K	C	A	A	R	P	F	R	R	H
486-180	319	Neisseria lactamica	3	0	-	-	-	-	-	-	-	-	-	-	-	-	-	-	-	-	-	-	-	-	-	-	-	-	-	-	-	-	-	-	-	-	-	-	-	-	-	-	-	-	-	-	-	-	-
486-181	320	Neisseria lactamica	3	0	-	-	-	-	-	-	-	-	-	-	-	-	-	-	-	-	-	-	-	-	-	-	-	-	-	-	-	-	-	-	-	-	-	-	-	-	-	-	-	-	-	-	-	-	-
486-185	321	Neisseria lactamica	2	0	-	-	-	-	-	-	-	-	-	-	-	-	-	-	-	-	V	A	K	K	R	F	C	H	L	A	G	K	S	R	A	R	T	G	R	Q	C	A	A	H	P	F	R	R	H
486-186	322	Neisseria lactamica	2	0	-	-	-	-	-	-	-	-	-	-	-	-	-	-	-	-	V	A	K	K	R	F	C	H	L	A	G	K	S	R	A	R	T	G	R	Q	C	A	A	R	P	F	R	R	H
486-20	323	Neisseria lactamica	2	0	-	-	-	-	-	-	-	-	-	-	-	-	-	-	-	-	-	-	-	-	-	-	-	-	-	-	-	-	-	-	-	-	-	-	-	-	-	-	-	-	-	-	-	-	-
486-22	324	Neisseria lactamica	1	0	-	-	-	-	-	-	-	-	-	-	-	-	-	-	-	-	-	-	-	-	-	-	-	-	-	-	-	-	-	-	-	-	-	-	-	-	-	-	-	-	-	-	-	-	-
486-23	325	Neisseria lactamica	1	0	-	-	-	-	-	-	-	-	-	-	-	-	-	-	-	-	-	-	-	-	-	-	-	-	-	-	-	-	-	-	-	-	-	-	-	-	-	-	-	-	-	-	-	-	-
486-24	326	Neisseria lactamica	1	0	-	-	-	-	-	-	-	-	-	-	-	-	-	-	-	-	-	-	-	-	-	-	-	-	-	-	-	-	-	-	-	-	-	-	-	-	-	-	-	-	-	-	-	-	-
486-300-NZ-LR590477-1-Nl	327	Neisseria lactamica	5	0	-	-	-	-	-	-	-	-	-	-	-	-	-	-	-	-	V	A	K	K	R	F	C	H	L	A	G	K	S	R	A	R	T	G	R	Q	C	S	A	R	P	F	R	R	H
486-364	328	Neisseria lactamica	1	0	-	-	-	-	-	-	-	-	-	-	-	-	-	-	-	-	-	-	-	-	-	-	-	-	-	-	-	-	-	-	-	-	-	-	-	-	-	-	-	-	-	-	-	-	-
486-365	329	Neisseria lactamica	1	0	-	-	-	-	-	-	-	-	-	-	-	-	-	-	-	-	-	-	-	-	-	-	-	-	-	-	-	-	-	-	-	-	-	-	-	-	-	-	-	-	-	-	-	-	-
488-13	330	Neisseria mucosa	1	0	-	-	-	-	-	-	-	-	-	-	-	-	-	-	-	-	-	-	-	-	-	-	-	-	-	-	-	-	-	-	-	-	-	-	-	-	-	-	-	-	-	-	-	-	-
488-134	331	Neisseria mucosa	1	0	-	-	-	-	-	-	-	-	-	-	-	-	-	-	-	-	-	-	-	-	-	-	-	-	-	-	-	-	-	-	-	-	-	-	-	-	-	-	-	-	-	-	-	-	-
488-18	332	Neisseria mucosa	1	0	-	-	-	-	-	-	-	-	-	-	-	-	-	-	-	-	-	-	-	-	-	-	-	-	-	-	-	-	-	-	-	-	-	-	-	-	-	-	-	-	-	-	-	-	-
488-4	333	Neisseria mucosa	1	0	-	-	-	-	-	-	-	-	-	-	-	-	-	-	-	-	-	-	-	-	-	-	-	-	-	-	-	-	-	-	-	-	-	-	-	-	-	-	-	-	-	-	-	-	-
48824-SRR3360856	334	Neisseria gonorrhoeae	5	0.793701	-	-	-	-	-	-	-	-	-	-	-	-	-	-	-	-	-	-	-	-	-	-	-	-	-	-	-	-	-	-	-	-	-	-	-	-	-	-	-	-	-	-	-	-	-
489-4	335	Neisseria polysaccharea	1	0	-	-	-	-	-	-	-	-	-	-	-	-	-	-	-	-	-	-	-	-	-	-	-	-	-	-	-	-	-	-	-	-	-	-	-	-	-	-	-	-	-	-	-	-	-
489-5	336	Neisseria polysaccharea	1	0	-	-	-	-	-	-	-	-	-	-	-	-	-	-	-	-	-	-	-	-	-	-	-	-	-	-	-	-	-	-	-	-	-	-	-	-	-	-	-	-	-	-	-	-	-
489-9	337	Neisseria polysaccharea	2	0	-	-	-	-	-	-	-	-	-	-	-	-	-	-	-	-	-	-	-	-	-	-	-	-	-	-	-	-	-	-	-	-	-	-	-	-	-	-	-	-	-	-	-	-	-
48905-SRR3360939	338	Neisseria gonorrhoeae	1	0.015	-	-	-	-	-	-	-	-	-	-	-	-	-	-	-	-	-	-	-	-	-	-	-	-	-	-	-	-	-	-	-	-	-	-	-	-	-	-	-	-	-	-	-	-	-
490-10	339	Neisseria sicca	1	0	-	-	-	-	-	-	-	-	-	-	-	-	-	-	-	-	-	-	-	-	-	-	-	-	-	-	-	-	-	-	-	-	-	-	-	-	-	-	-	-	-	-	-	-	-
490-11	340	Neisseria sicca	1	0	-	-	-	-	-	-	-	-	-	-	-	-	-	-	-	-	M	L	K	T	E	K	Y	E	K	G	R	L	K	P	S	T	N	R	F	E	T	T	F	P	P	T	R	N	A
490-12	341	Neisseria sicca	1	0	-	-	-	-	-	-	-	-	-	-	-	-	-	-	-	-	-	-	-	-	-	-	-	-	-	-	-	-	-	-	-	-	-	-	-	-	-	-	-	-	-	-	-	-	-
490-13	342	Neisseria meningitidis|Neisseria sicca	3	0	-	-	-	-	-	-	-	-	-	-	-	-	-	-	-	-	-	-	-	-	-	-	-	-	-	-	-	-	-	-	-	-	-	-	-	-	-	-	-	-	-	-	-	-	-
490-232	343	Neisseria sicca	2	0	-	-	-	-	-	-	-	-	-	-	-	-	-	-	-	-	-	-	-	-	-	-	-	-	-	-	-	-	-	-	-	-	-	-	-	-	-	-	-	-	-	-	-	-	-
490-255-CP059566-Nsi	344	Neisseria mucosa|Neisseria sicca	3	0	-	-	-	-	-	-	-	-	-	-	-	-	-	-	-	-	-	-	-	-	-	-	-	-	-	-	-	-	-	-	-	-	-	-	-	-	-	-	-	-	-	-	-	-	-
490-256	345	Neisseria sicca	1	0	-	-	-	-	-	-	-	-	-	-	-	-	-	-	-	-	-	-	-	-	-	-	-	-	-	-	-	-	-	-	-	-	-	-	-	-	-	-	-	-	-	-	-	-	-
490-7	346	Neisseria sicca	1	0	-	-	-	-	-	-	-	-	-	-	-	-	-	-	-	-	-	-	-	-	-	-	-	-	-	-	-	-	-	-	-	-	-	-	-	-	-	-	-	-	-	-	-	-	-
490-9	347	Neisseria sicca	1	0	-	-	-	-	-	-	-	-	-	-	-	-	-	-	-	-	-	-	-	-	-	-	-	-	-	-	-	-	-	-	-	-	-	-	-	-	-	-	-	-	-	-	-	-	-
492-6	348	Neisseria animalis	1	0	-	-	-	-	-	-	-	-	-	-	-	-	-	-	-	-	-	-	-	-	-	-	-	-	-	-	-	-	-	-	-	-	-	-	-	-	-	-	-	-	-	-	-	-	-
49258-LNP28378	349	Neisseria cinerea	2	0	-	-	-	-	-	-	-	-	-	-	-	-	-	-	-	-	-	-	-	-	-	-	-	-	-	-	-	-	-	-	-	-	-	-	-	-	-	-	-	-	-	-	-	-	-
49259-LNP28180	350	Neisseria bergeri	1	0	-	-	-	-	-	-	-	-	-	-	-	-	-	-	-	-	V	A	K	K	R	F	C	H	F	V	G	K	S	R	A	R	T	G	R	Q	C	A	A	R	P	F	R	R	H
493-4	351	Neisseria canis	3	0	-	-	-	-	-	-	-	-	-	-	-	-	-	-	-	-	-	-	-	-	-	-	-	-	-	-	-	-	-	-	-	-	-	-	-	-	-	-	-	-	-	-	-	-	-
493-6	352	Neisseria canis|Neisseria meningitidis	2	0	-	-	-	-	-	-	-	-	-	-	-	-	-	-	-	-	-	-	-	-	-	-	-	-	-	-	-	-	-	-	-	-	-	-	-	-	-	-	-	-	-	-	-	-	-
49335-030-24	353	Neisseria lactamica	1	0	-	-	-	-	-	-	-	-	-	-	-	-	-	-	-	-	V	A	K	K	R	F	C	H	L	A	G	K	S	R	A	R	T	G	R	Q	C	S	A	R	P	F	R	R	H
49338-8206	354	Neisseria lactamica	1	0	-	-	-	-	-	-	-	-	-	-	-	-	-	-	-	-	-	-	-	-	-	-	-	-	-	-	-	-	-	-	-	-	-	-	-	-	-	-	-	-	-	-	-	-	-
49339-15883	355	Neisseria bergeri	1	0	-	-	-	-	-	-	-	-	-	-	-	-	-	-	-	-	V	A	K	K	R	F	C	H	F	A	G	K	S	R	A	R	T	G	R	Q	C	A	A	R	P	F	R	R	H
49341-CCUG-346-T	356	Neisseria cinerea	2	0	-	-	-	-	-	-	-	-	-	-	-	-	-	-	-	-	-	-	-	-	-	-	-	-	-	-	-	-	-	-	-	-	-	-	-	-	-	-	-	-	-	-	-	-	-
49342-CCUG-5746	357	Neisseria cinerea	1	0	-	-	-	-	-	-	-	-	-	-	-	-	-	-	-	-	V	A	K	K	R	F	C	H	F	A	G	K	S	R	A	R	T	G	H	Q	C	A	A	L	P	F	R	R	H
49343-CCUG-25879	358	Neisseria cinerea	1	0	-	-	-	-	-	-	-	-	-	-	-	-	-	-	-	-	-	-	-	-	-	-	-	-	-	-	-	-	-	-	-	-	-	-	-	-	-	-	-	-	-	-	-	-	-
49344-CCUG-27178-A	359	Neisseria cinerea	1	0	-	-	-	-	-	-	-	-	-	-	-	-	-	-	-	-	-	-	-	-	-	-	-	-	-	-	-	-	-	-	-	-	-	-	-	-	-	-	-	-	-	-	-	-	-
49346-CCUG-4788	360	Neisseria subflava	1	0	-	-	-	-	-	-	-	-	-	-	-	-	-	-	-	-	-	-	-	-	-	-	-	-	-	-	-	-	-	-	-	-	-	-	-	-	-	-	-	-	-	-	-	-	-
49347-CCUG-29761	361	Neisseria subflava	1	0	-	-	-	-	-	-	-	-	-	-	-	-	-	-	-	-	-	-	-	-	-	-	-	-	-	-	-	-	-	-	-	-	-	-	-	-	-	-	-	-	-	-	-	-	-
49351-CCUG-41451-T	362	Neisseria macacae|Neisseria mucosa	3	0	-	-	-	-	-	-	-	-	-	-	-	-	-	-	-	-	-	-	-	-	-	-	-	-	-	-	-	-	-	-	-	-	-	-	-	-	-	-	-	-	-	-	-	-	-
49352-CCUG-12106	363	Neisseria mucosa	1	0	-	-	-	-	-	-	-	-	-	-	-	-	-	-	-	-	-	-	-	-	-	-	-	-	-	-	-	-	-	-	-	-	-	-	-	-	-	-	-	-	-	-	-	-	-
49354-CCUG-32036	364	Neisseria mucosa	1	0	-	-	-	-	-	-	-	-	-	-	-	-	-	-	-	-	-	-	-	-	-	-	-	-	-	-	-	-	-	-	-	-	-	-	-	-	-	-	-	-	-	-	-	-	-
49355-CCUG-32112	365	Neisseria mucosa	1	0	-	-	-	-	-	-	-	-	-	-	-	-	-	-	-	-	-	-	-	-	-	-	-	-	-	-	-	-	-	-	-	-	-	-	-	-	-	-	-	-	-	-	-	-	-
49357-CCUG-24845	366	Neisseria polysaccharea	1	0	-	-	-	-	-	-	-	-	-	-	-	-	-	-	-	-	V	A	K	K	R	F	C	H	L	A	G	K	S	R	A	H	T	A	R	Q	C	A	A	L	P	F	R	R	H
49358-CCUG-24846	367	Neisseria polysaccharea	1	0	-	-	-	-	-	-	-	-	-	-	-	-	-	-	-	-	-	-	-	-	-	-	-	-	-	-	-	-	-	-	-	-	-	-	-	-	-	-	-	-	-	-	-	-	-
49360-CCUG-431	368	Neisseria mucosa	1	0	-	-	-	-	-	-	-	-	-	-	-	-	-	-	-	-	-	-	-	-	-	-	-	-	-	-	-	-	-	-	-	-	-	-	-	-	-	-	-	-	-	-	-	-	-
49361-CCUG-24847	369	Neisseria mucosa	1	0	-	-	-	-	-	-	-	-	-	-	-	-	-	-	-	-	-	-	-	-	-	-	-	-	-	-	-	-	-	-	-	-	-	-	-	-	-	-	-	-	-	-	-	-	-
49362-CCUG-24918	370	Neisseria subflava	1	0	-	-	-	-	-	-	-	-	-	-	-	-	-	-	-	-	-	-	-	-	-	-	-	-	-	-	-	-	-	-	-	-	-	-	-	-	-	-	-	-	-	-	-	-	-
49364-CCUG-800	371	Neisseria subflava	2	0	-	-	-	-	-	-	-	-	-	-	-	-	-	-	-	-	-	-	-	-	-	-	-	-	-	-	-	-	-	-	-	-	-	-	-	-	-	-	-	-	-	-	-	-	-
49414-CA40342	372	Neisseria lactamica	1	0	-	-	-	-	-	-	-	-	-	-	-	-	-	-	-	-	-	-	-	-	-	-	-	-	-	-	-	-	-	-	-	-	-	-	-	-	-	-	-	-	-	-	-	-	-
49437-CA40619	373	Neisseria lactamica	1	0	-	-	-	-	-	-	-	-	-	-	-	-	-	-	-	-	-	-	-	-	-	-	-	-	-	-	-	-	-	-	-	-	-	-	-	-	-	-	-	-	-	-	-	-	-
49458-CA40852	374	Neisseria lactamica	1	0	-	-	-	-	-	-	-	-	-	-	-	-	-	-	-	-	-	-	-	-	-	-	-	-	-	-	-	-	-	-	-	-	-	-	-	-	-	-	-	-	-	-	-	-	-
CD127 49465-CA40890	375	Neisseria lactamica	2	0	-	-	-	-	-	-	-	-	-	-	-	-	-	-	-	-	-	-	-	-	-	-	-	-	-	-	-	-	-	-	-	-	-	-	-	-	-	-	-	-	-	-	-	-	-
495-4	376	Neisseria elongata	1	0	-	-	-	-	-	-	-	-	-	-	-	-	-	-	-	-	-	-	-	-	-	-	-	-	-	-	-	-	-	-	-	-	-	-	-	-	-	-	-	-	-	-	-	-	-
495-5	377	Neisseria elongata	2	0	-	-	-	-	-	-	-	-	-	-	-	-	-	-	-	-	-	-	-	-	-	-	-	-	-	-	-	-	-	-	-	-	-	-	-	-	-	-	-	-	-	-	-	-	-
495-6	378	Neisseria elongata	2	0	-	-	-	-	-	-	-	-	-	-	-	-	-	-	-	-	-	-	-	-	-	-	-	-	-	-	-	-	-	-	-	-	-	-	-	-	-	-	-	-	-	-	-	-	-
495-7	379	Neisseria elongata	2	0	-	-	-	-	-	-	-	-	-	-	-	-	-	-	-	-	-	-	-	-	-	-	-	-	-	-	-	-	-	-	-	-	-	-	-	-	-	-	-	-	-	-	-	-	-
495-8	380	Neisseria elongata	2	0	-	-	-	-	-	-	-	-	-	-	-	-	-	-	-	-	-	-	-	-	-	-	-	-	-	-	-	-	-	-	-	-	-	-	-	-	-	-	-	-	-	-	-	-	-
495-9	381	Neisseria elongata	2	0	-	-	-	-	-	-	-	-	-	-	-	-	-	-	-	-	-	-	-	-	-	-	-	-	-	-	-	-	-	-	-	-	-	-	-	-	-	-	-	-	-	-	-	-	-
49532-CA41793	382	Neisseria lactamica	1	0	-	-	-	-	-	-	-	-	-	-	-	-	-	-	-	-	V	A	K	K	R	F	C	H	F	A	G	K	S	R	A	R	T	G	R	K	C	A	A	R	P	F	R	R	H
49541-CA41874	383	Neisseria lactamica	1	0	-	-	-	-	-	-	-	-	-	-	-	-	-	-	-	-	-	-	-	-	-	-	-	-	-	-	-	-	-	-	-	-	-	-	-	-	-	-	-	-	-	-	-	-	-
49569-CA42422	384	Neisseria lactamica	1	0	-	-	-	-	-	-	-	-	-	-	-	-	-	-	-	-	V	A	K	K	R	F	C	H	L	A	G	K	S	R	A	R	T	G	R	Q	C	A	A	R	P	F	R	R	H
49571-CA42438	385	Neisseria subflava	1	0	-	-	-	-	-	-	-	-	-	-	-	-	-	-	-	-	-	-	-	-	-	-	-	-	-	-	-	-	-	-	-	-	-	-	-	-	-	-	-	-	-	-	-	-	-
496-4	386	Neisseria macacae	1	0	-	-	-	-	-	-	-	-	-	-	-	-	-	-	-	-	-	-	-	-	-	-	-	-	-	-	-	-	-	-	-	-	-	-	-	-	-	-	-	-	-	-	-	-	-
49608-CA44136	387	Neisseria lactamica	1	0	-	-	-	-	-	-	-	-	-	-	-	-	-	-	-	-	-	-	-	-	-	-	-	-	-	-	-	-	-	-	-	-	-	-	-	-	-	-	-	-	-	-	-	-	-
49656-CA44699	388	Neisseria lactamica	1	0	-	-	-	-	-	-	-	-	-	-	-	-	-	-	-	-	-	-	-	-	-	-	-	-	-	-	-	-	-	-	-	-	-	-	-	-	-	-	-	-	-	-	-	-	-
49667-GL40581	389	Neisseria lactamica	1	0	-	-	-	-	-	-	-	-	-	-	-	-	-	-	-	-	V	A	K	K	R	F	C	H	F	A	G	K	S	R	A	R	T	G	R	K	C	A	A	R	P	F	R	R	H
49682-LO40016	390	Neisseria lactamica	1	0	-	-	-	-	-	-	-	-	-	-	-	-	-	-	-	-	-	-	-	-	-	-	-	-	-	-	-	-	-	-	-	-	-	-	-	-	-	-	-	-	-	-	-	-	-
49693-LO40584	391	Neisseria lactamica	1	0	-	-	-	-	-	-	-	-	-	-	-	-	-	-	-	-	V	A	K	K	R	F	C	H	L	A	G	K	S	R	A	R	T	G	R	Q	C	A	A	R	P	F	R	R	H
49694-LO40696	392	Neisseria lactamica	1	0	-	-	-	-	-	-	-	-	-	-	-	-	-	-	-	-	V	A	K	K	R	F	C	H	L	A	G	K	S	R	A	R	T	G	R	Q	C	A	A	R	P	F	R	R	H
49695-LO40703	393	Neisseria lactamica	1	0	-	-	-	-	-	-	-	-	-	-	-	-	-	-	-	-	V	A	K	K	R	F	C	H	F	A	G	K	S	R	A	R	T	G	R	Q	C	A	A	R	P	F	R	R	H
49698-LO40800	394	Neisseria lactamica	1	0	-	-	-	-	-	-	-	-	-	-	-	-	-	-	-	-	-	-	-	-	-	-	-	-	-	-	-	-	-	-	-	-	-	-	-	-	-	-	-	-	-	-	-	-	-
49715-LO41456	395	Neisseria lactamica	1	0	-	-	-	-	-	-	-	-	-	-	-	-	-	-	-	-	V	A	K	K	R	F	C	H	F	A	G	K	S	R	A	R	T	G	R	K	C	A	A	R	P	F	R	R	H
49720-CM40023	396	Neisseria lactamica	1	0	-	-	-	-	-	-	-	-	-	-	-	-	-	-	-	-	-	-	-	-	-	-	-	-	-	-	-	-	-	-	-	-	-	-	-	-	-	-	-	-	-	-	-	-	-
49743-CM40479	397	Neisseria lactamica	1	0	-	-	-	-	-	-	-	-	-	-	-	-	-	-	-	-	-	-	-	-	-	-	-	-	-	-	-	-	-	-	-	-	-	-	-	-	-	-	-	-	-	-	-	-	-
49754-CM40568	398	Neisseria lactamica	1	0	-	-	-	-	-	-	-	-	-	-	-	-	-	-	-	-	-	-	-	-	-	-	-	-	-	-	-	-	-	-	-	-	-	-	-	-	-	-	-	-	-	-	-	-	-
49826-CM41850	399	Neisseria lactamica	1	0	-	-	-	-	-	-	-	-	-	-	-	-	-	-	-	-	-	-	-	-	-	-	-	-	-	-	-	-	-	-	-	-	-	-	-	-	-	-	-	-	-	-	-	-	-
49840-PL40033	400	Neisseria lactamica	1	0	-	-	-	-	-	-	-	-	-	-	-	-	-	-	-	-	-	-	-	-	-	-	-	-	-	-	-	-	-	-	-	-	-	-	-	-	-	-	-	-	-	-	-	-	-
49863-PL40548	401	Neisseria subflava	1	0	-	-	-	-	-	-	-	-	-	-	-	-	-	-	-	-	-	-	-	-	-	-	-	-	-	-	-	-	-	-	-	-	-	-	-	-	-	-	-	-	-	-	-	-	-
49874-PL40656	402	Neisseria lactamica	1	0	-	-	-	-	-	-	-	-	-	-	-	-	-	-	-	-	-	-	-	-	-	-	-	-	-	-	-	-	-	-	-	-	-	-	-	-	-	-	-	-	-	-	-	-	-
49891-PL40992	403	Neisseria lactamica	2	0	-	-	-	-	-	-	-	-	-	-	-	-	-	-	-	-	-	-	-	-	-	-	-	-	-	-	-	-	-	-	-	-	-	-	-	-	-	-	-	-	-	-	-	-	-
49903-PL41098	404	Neisseria lactamica	1	0	-	-	-	-	-	-	-	-	-	-	-	-	-	-	-	-	-	-	-	-	-	-	-	-	-	-	-	-	-	-	-	-	-	-	-	-	-	-	-	-	-	-	-	-	-
49905-PL41133	405	Neisseria lactamica	1	0	-	-	-	-	-	-	-	-	-	-	-	-	-	-	-	-	-	-	-	-	-	-	-	-	-	-	-	-	-	-	-	-	-	-	-	-	-	-	-	-	-	-	-	-	-
CD19 49914-PL41184	406	Neisseria lactamica	2	0	-	-	-	-	-	-	-	-	-	-	-	-	-	-	-	-	-	-	-	-	-	-	-	-	-	-	-	-	-	-	-	-	-	-	-	-	-	-	-	-	-	-	-	-	-
49951-PL41704	407	Neisseria lactamica	1	0	-	-	-	-	-	-	-	-	-	-	-	-	-	-	-	-	-	-	-	-	-	-	-	-	-	-	-	-	-	-	-	-	-	-	-	-	-	-	-	-	-	-	-	-	-
49972-PL42083	408	Neisseria lactamica	1	0	-	-	-	-	-	-	-	-	-	-	-	-	-	-	-	-	V	A	K	K	R	F	C	H	L	A	G	K	S	R	A	R	T	G	R	Q	C	S	A	R	P	F	R	R	H
50106-ST41803	409	Neisseria lactamica	1	0	-	-	-	-	-	-	-	-	-	-	-	-	-	-	-	-	-	-	-	-	-	-	-	-	-	-	-	-	-	-	-	-	-	-	-	-	-	-	-	-	-	-	-	-	-
50107-ST42008	410	Neisseria lactamica	1	0	-	-	-	-	-	-	-	-	-	-	-	-	-	-	-	-	V	A	K	K	R	F	C	H	F	A	G	K	S	R	A	R	T	G	R	K	C	A	A	R	P	F	R	R	H
50151-WG40922	411	Neisseria lactamica	1	0	-	-	-	-	-	-	-	-	-	-	-	-	-	-	-	-	V	A	K	K	R	F	C	H	F	A	G	K	S	R	A	R	T	G	R	K	C	A	A	R	P	F	R	R	H
50169-WG41063	412	Neisseria lactamica	1	0	-	-	-	-	-	-	-	-	-	-	-	-	-	-	-	-	-	-	-	-	-	-	-	-	-	-	-	-	-	-	-	-	-	-	-	-	-	-	-	-	-	-	-	-	-
50200-WG41335	413	Neisseria lactamica	1	0	-	-	-	-	-	-	-	-	-	-	-	-	-	-	-	-	-	-	-	-	-	-	-	-	-	-	-	-	-	-	-	-	-	-	-	-	-	-	-	-	-	-	-	-	-
50922-MT40444	414	Neisseria lactamica	1	0	-	-	-	-	-	-	-	-	-	-	-	-	-	-	-	-	-	-	-	-	-	-	-	-	-	-	-	-	-	-	-	-	-	-	-	-	-	-	-	-	-	-	-	-	-
50939-PL41991	415	Neisseria lactamica	1	0	-	-	-	-	-	-	-	-	-	-	-	-	-	-	-	-	-	-	-	-	-	-	-	-	-	-	-	-	-	-	-	-	-	-	-	-	-	-	-	-	-	-	-	-	-
51714-556862	416	Neisseria gonorrhoeae	1	0.004	-	-	-	-	-	-	-	-	-	-	-	-	-	-	-	-	-	-	-	-	-	-	-	-	-	-	-	-	-	-	-	-	-	-	-	-	-	-	-	-	-	-	-	-	-
51800-555834	417	Neisseria gonorrhoeae	108	4.01156	-	-	-	-	-	-	-	-	-	-	-	-	-	-	-	-	-	-	-	-	-	-	-	-	-	-	-	-	-	-	-	-	-	-	-	-	-	-	-	-	-	-	-	-	-
51802-555827	418	Neisseria gonorrhoeae	2	4	-	-	-	-	-	-	-	-	-	-	-	-	-	-	-	-	-	-	-	-	-	-	-	-	-	-	-	-	-	-	-	-	-	-	-	-	-	-	-	-	-	-	-	-	-
5197-ATCC-9913	419	Neisseria macacae|Neisseria mucosa|Neisseria sicca	3	0.012	-	-	-	-	-	-	-	-	-	-	-	-	-	-	-	-	-	-	-	-	-	-	-	-	-	-	-	-	-	-	-	-	-	-	-	-	-	-	-	-	-	-	-	-	-
5204-ATCC-19243	420	Neisseria mucosa	1	0	-	-	-	-	-	-	-	-	-	-	-	-	-	-	-	-	-	-	-	-	-	-	-	-	-	-	-	-	-	-	-	-	-	-	-	-	-	-	-	-	-	-	-	-	-
52432-LNP28992	421	Neisseria subflava	1	0	-	-	-	-	-	-	-	-	-	-	-	-	-	-	-	-	-	-	-	-	-	-	-	-	-	-	-	-	-	-	-	-	-	-	-	-	-	-	-	-	-	-	-	-	-
52580-CA44016	422	Neisseria lactamica	1	0	-	-	-	-	-	-	-	-	-	-	-	-	-	-	-	-	-	-	-	-	-	-	-	-	-	-	-	-	-	-	-	-	-	-	-	-	-	-	-	-	-	-	-	-	-
52586-CA44292	423	Neisseria lactamica	1	0	-	-	-	-	-	-	-	-	-	-	-	-	-	-	-	-	V	A	K	K	R	F	C	H	L	A	G	K	S	R	A	R	T	G	R	Q	C	A	A	R	P	F	R	R	H
52723-WG41050B	424	Neisseria lactamica	1	0	-	-	-	-	-	-	-	-	-	-	-	-	-	-	-	-	-	-	-	-	-	-	-	-	-	-	-	-	-	-	-	-	-	-	-	-	-	-	-	-	-	-	-	-	-
52759-Ng38-58	425	Neisseria gonorrhoeae	1	0	-	-	-	-	-	-	-	-	-	-	-	-	-	-	-	-	-	-	-	-	-	-	-	-	-	-	-	-	-	-	-	-	-	-	-	-	-	-	-	-	-	-	-	-	-
54303-LRRBGS-0071	426	Neisseria gonorrhoeae	1	0.004	-	-	-	-	-	-	-	-	-	-	-	-	-	-	-	-	-	-	-	-	-	-	-	-	-	-	-	-	-	-	-	-	-	-	-	-	-	-	-	-	-	-	-	-	-
546262-4	427	Neisseria cinerea	2	0	-	-	-	-	-	-	-	-	-	-	-	-	-	-	-	-	-	-	-	-	-	-	-	-	-	-	-	-	-	-	-	-	-	-	-	-	-	-	-	-	-	-	-	-	-
546263-3	428	Neisseria elongata	4	0	-	-	-	-	-	-	-	-	-	-	-	-	-	-	-	-	-	-	-	-	-	-	-	-	-	-	-	-	-	-	-	-	-	-	-	-	-	-	-	-	-	-	-	-	-
546268-4	429	Neisseria subflava	2	0	-	-	-	-	-	-	-	-	-	-	-	-	-	-	-	-	-	-	-	-	-	-	-	-	-	-	-	-	-	-	-	-	-	-	-	-	-	-	-	-	-	-	-	-	-
55167-2141506	430	Neisseria polysaccharea	1	0	-	-	-	-	-	-	-	-	-	-	-	-	-	-	-	-	V	A	K	K	R	F	C	H	L	A	G	K	S	R	A	H	T	A	R	Q	C	A	A	L	P	F	R	R	H
56127-564779	431	Neisseria gonorrhoeae	1	4	-	-	-	-	-	-	-	-	-	-	-	-	-	-	-	-	-	-	-	-	-	-	-	-	-	-	-	-	-	-	-	-	-	-	-	-	-	-	-	-	-	-	-	-	-
56178-573972	432	Neisseria gonorrhoeae	2	32	-	-	-	-	-	-	-	-	-	-	-	-	-	-	-	-	-	-	-	-	-	-	-	-	-	-	-	-	-	-	-	-	-	-	-	-	-	-	-	-	-	-	-	-	-
56221-569792	433	Neisseria gonorrhoeae	2	0.008	-	-	-	-	-	-	-	-	-	-	-	-	-	-	-	-	-	-	-	-	-	-	-	-	-	-	-	-	-	-	-	-	-	-	-	-	-	-	-	-	-	-	-	-	-
56251-591438	434	Neisseria gonorrhoeae	3	0.00503968	-	-	-	-	-	-	-	-	-	-	-	-	-	-	-	-	-	-	-	-	-	-	-	-	-	-	-	-	-	-	-	-	-	-	-	-	-	-	-	-	-	-	-	-	-
56308-577230	435	Neisseria gonorrhoeae	2	11.3137	-	-	-	-	-	-	-	-	-	-	-	-	-	-	-	-	-	-	-	-	-	-	-	-	-	-	-	-	-	-	-	-	-	-	-	-	-	-	-	-	-	-	-	-	-
56408-10009	436	Neisseria sp.	2	0	-	-	-	-	-	-	-	-	-	-	-	-	-	-	-	-	-	-	-	-	-	-	-	-	-	-	-	-	-	-	-	-	-	-	-	-	-	-	-	-	-	-	-	-	-
CS46 57169-NG82	437	Neisseria gonorrhoeae	1	0	M	E	I	W	N	M	L	N	T	W	P	D	A	V	P	I	R	A	E	A	A	E	S	V	A	A	V	A	A	L	L	L	A	R	A	L	L	L	N	I	R	F	R	R	H
57256-LNP29531	438	Neisseria elongata	1	0	-	-	-	-	-	-	-	-	-	-	-	-	-	-	-	-	-	-	-	-	-	-	-	-	-	-	-	-	-	-	-	-	-	-	-	-	-	-	-	-	-	-	-	-	-
58872-LNP29217	439	Neisseria lactamica	1	0	-	-	-	-	-	-	-	-	-	-	-	-	-	-	-	-	-	-	-	-	-	-	-	-	-	-	-	-	-	-	-	-	-	-	-	-	-	-	-	-	-	-	-	-	-
596320-3	440	Neisseria flavescens	1	0	-	-	-	-	-	-	-	-	-	-	-	-	-	-	-	-	-	-	-	-	-	-	-	-	-	-	-	-	-	-	-	-	-	-	-	-	-	-	-	-	-	-	-	-	-
59953-AG2-156	441	Neisseria polysaccharea	1	0	-	-	-	-	-	-	-	-	-	-	-	-	-	-	-	-	-	-	-	-	-	-	-	-	-	-	-	-	-	-	-	-	-	-	-	-	-	-	-	-	-	-	-	-	-
60527-KNY-NGAMR42	442	Neisseria gonorrhoeae	1	6	-	-	-	-	-	-	-	-	-	-	-	-	-	-	-	-	-	-	-	-	-	-	-	-	-	-	-	-	-	-	-	-	-	-	-	-	-	-	-	-	-	-	-	-	-
607711-3	443	Neisseria wadsworthii	1	0	-	-	-	-	-	-	-	-	-	-	-	-	-	-	-	-	-	-	-	-	-	-	-	-	-	-	-	-	-	-	-	-	-	-	-	-	-	-	-	-	-	-	-	-	-
607712-7-CP059567-Nsha	444	Neisseria shayeganii	1	0	-	-	-	-	-	-	-	-	-	-	-	-	-	-	-	-	-	-	-	-	-	-	-	-	-	-	-	-	-	-	-	-	-	-	-	-	-	-	-	-	-	-	-	-	-
60878-BRI012	445	Neisseria lactamica	2	0	-	-	-	-	-	-	-	-	-	-	-	-	-	-	-	-	V	A	K	K	R	F	C	H	F	A	G	K	S	R	A	R	T	G	R	K	C	A	A	R	P	F	R	R	H
61647-GU443	446	Neisseria gonorrhoeae	38	0.119556	-	-	-	-	-	-	-	-	-	-	-	-	-	-	-	-	-	-	-	-	-	-	-	-	-	-	-	-	-	-	-	-	-	-	-	-	-	-	-	-	-	-	-	-	-
61672-FC428	447	Neisseria gonorrhoeae	15	16.7567	-	-	-	-	-	-	-	-	-	-	-	-	-	-	-	-	-	-	-	-	-	-	-	-	-	-	-	-	-	-	-	-	-	-	-	-	-	-	-	-	-	-	-	-	-
61675-FC431	448	Neisseria gonorrhoeae	20	21.6154	-	-	-	-	-	-	-	-	-	-	-	-	-	-	-	-	-	-	-	-	-	-	-	-	-	-	-	-	-	-	-	-	-	-	-	-	-	-	-	-	-	-	-	-	-
61727-FC483	449	Neisseria gonorrhoeae	17	12.5207	-	-	-	-	-	-	-	-	-	-	-	-	-	-	-	-	-	-	-	-	-	-	-	-	-	-	-	-	-	-	-	-	-	-	-	-	-	-	-	-	-	-	-	-	-
61862-KM304	450	Neisseria gonorrhoeae	2	16	-	-	-	-	-	-	-	-	-	-	-	-	-	-	-	-	-	-	-	-	-	-	-	-	-	-	-	-	-	-	-	-	-	-	-	-	-	-	-	-	-	-	-	-	-
61863-KM305	451	Neisseria gonorrhoeae	2	32	-	-	-	-	-	-	-	-	-	-	-	-	-	-	-	-	-	-	-	-	-	-	-	-	-	-	-	-	-	-	-	-	-	-	-	-	-	-	-	-	-	-	-	-	-
63424-M19-240434	452	Neisseria polysaccharea	1	0	-	-	-	-	-	-	-	-	-	-	-	-	-	-	-	-	-	-	-	-	-	-	-	-	-	-	-	-	-	-	-	-	-	-	-	-	-	-	-	-	-	-	-	-	-
63426-M19-240436	453	Neisseria cinerea	1	0	-	-	-	-	-	-	-	-	-	-	-	-	-	-	-	-	-	-	-	-	-	-	-	-	-	-	-	-	-	-	-	-	-	-	-	-	-	-	-	-	-	-	-	-	-
63427-M19-240437	454	Neisseria polysaccharea	1	0	-	-	-	-	-	-	-	-	-	-	-	-	-	-	-	-	-	-	-	-	-	-	-	-	-	-	-	-	-	-	-	-	-	-	-	-	-	-	-	-	-	-	-	-	-
63428-M19-240438	455	Neisseria cinerea	1	0	-	-	-	-	-	-	-	-	-	-	-	-	-	-	-	-	-	-	-	-	-	-	-	-	-	-	-	-	-	-	-	-	-	-	-	-	-	-	-	-	-	-	-	-	-
63429-M19-240439	456	Neisseria polysaccharea	1	0	-	-	-	-	-	-	-	-	-	-	-	-	-	-	-	-	-	-	-	-	-	-	-	-	-	-	-	-	-	-	-	-	-	-	-	-	-	-	-	-	-	-	-	-	-
63430-M19-240440	457	Neisseria cinerea	1	0	-	-	-	-	-	-	-	-	-	-	-	-	-	-	-	-	V	A	K	K	R	F	C	H	L	A	G	K	S	R	A	H	T	A	R	K	C	A	A	L	P	F	R	R	H
63431-M19-240441	458	Neisseria cinerea	1	0	-	-	-	-	-	-	-	-	-	-	-	-	-	-	-	-	-	-	-	-	-	-	-	-	-	-	-	-	-	-	-	-	-	-	-	-	-	-	-	-	-	-	-	-	-
63432-M19-240442	459	Neisseria cinerea	2	0	-	-	-	-	-	-	-	-	-	-	-	-	-	-	-	-	V	A	K	K	R	F	C	H	L	A	G	K	S	R	A	H	T	A	R	Q	C	A	A	L	P	F	R	R	H
63433-M19-240443	460	Neisseria cinerea	1	0	-	-	-	-	-	-	-	-	-	-	-	-	-	-	-	-	V	A	K	K	R	F	C	H	L	A	G	K	S	R	A	H	T	A	R	Q	C	A	A	L	P	F	R	R	H
640030-3-CP031700-Nza	461	Neisseria zalophi	1	0	-	-	-	-	-	-	-	-	-	-	-	-	-	-	-	-	-	-	-	-	-	-	-	-	-	-	-	-	-	-	-	-	-	-	-	-	-	-	-	-	-	-	-	-	-
6415-OX9931485	462	Neisseria subflava	1	0	-	-	-	-	-	-	-	-	-	-	-	-	-	-	-	-	-	-	-	-	-	-	-	-	-	-	-	-	-	-	-	-	-	-	-	-	-	-	-	-	-	-	-	-	-
71450-Mcbar-1617	463	Neisseria polysaccharea	1	0	-	-	-	-	-	-	-	-	-	-	-	-	-	-	-	-	V	A	K	K	R	F	C	H	F	A	G	K	S	R	A	H	T	A	R	K	C	A	S	L	P	F	R	R	H
72035-SMG-20-140	464	Neisseria sp.	1	0	-	-	-	-	-	-	-	-	-	-	-	-	-	-	-	-	V	A	K	K	R	F	C	H	L	A	G	K	S	R	A	H	T	A	R	Q	C	A	A	L	P	F	R	R	H
72290-M18-240317	465	Neisseria polysaccharea	1	0	-	-	-	-	-	-	-	-	-	-	-	-	-	-	-	-	-	-	-	-	-	-	-	-	-	-	-	-	-	-	-	-	-	-	-	-	-	-	-	-	-	-	-	-	-
74448-RYC28	466	Neisseria gonorrhoeae	1	0	-	-	-	-	-	-	-	-	-	-	-	-	-	-	-	-	-	-	-	-	-	-	-	-	-	-	-	-	-	-	-	-	-	-	-	-	-	-	-	-	-	-	-	-	-
74499-HVH334	467	Neisseria gonorrhoeae	4	5.03968	-	-	-	-	-	-	-	-	-	-	-	-	-	-	-	-	-	-	-	-	-	-	-	-	-	-	-	-	-	-	-	-	-	-	-	-	-	-	-	-	-	-	-	-	-
74533-HVH921	468	Neisseria gonorrhoeae	1	0	-	-	-	-	-	-	-	-	-	-	-	-	-	-	-	-	-	-	-	-	-	-	-	-	-	-	-	-	-	-	-	-	-	-	-	-	-	-	-	-	-	-	-	-	-
CS5 76315-591415	469	Neisseria gonorrhoeae	1	16	-	-	-	-	-	-	-	-	-	-	-	-	-	-	-	-	V	A	K	A	F	F	C	H	F	A	G	K	F	R	A	R	T	G	R	K	C	A	A	R	P	F	R	R	H
CS5 76325-592616	470	Neisseria gonorrhoeae	1	2	-	-	-	-	-	-	-	-	-	-	-	-	-	-	-	-	V	A	K	K	R	F	C	H	F	A	G	K	F	R	A	R	T	G	R	K	C	A	A	R	P	F	R	R	H
76353-593781	471	Neisseria gonorrhoeae	7	0.0484657	-	-	-	-	-	-	-	-	-	-	-	-	-	-	-	-	-	-	-	-	-	-	-	-	-	-	-	-	-	-	-	-	-	-	-	-	-	-	-	-	-	-	-	-	-
78428-H170880483	472	Neisseria gonorrhoeae	5	0	-	-	-	-	-	-	-	-	-	-	-	-	-	-	-	-	-	-	-	-	-	-	-	-	-	-	-	-	-	-	-	-	-	-	-	-	-	-	-	-	-	-	-	-	-
78481-18438	473	Neisseria gonorrhoeae	2	0.5	-	-	-	-	-	-	-	-	-	-	-	-	-	-	-	-	-	-	-	-	-	-	-	-	-	-	-	-	-	-	-	-	-	-	-	-	-	-	-	-	-	-	-	-	-
78486-22890	474	Neisseria gonorrhoeae	2	0.063	-	-	-	-	-	-	-	-	-	-	-	-	-	-	-	-	-	-	-	-	-	-	-	-	-	-	-	-	-	-	-	-	-	-	-	-	-	-	-	-	-	-	-	-	-
78659-DO371	475	Neisseria gonorrhoeae	2	0.02	-	-	-	-	-	-	-	-	-	-	-	-	-	-	-	-	V	A	K	K	R	F	C	H	F	A	G	K	F	R	A	R	T	G	R	K	C	A	A	R	P	F	R	R	H
78660-DO750	476	Neisseria gonorrhoeae	2	0.02	-	-	-	-	-	-	-	-	-	-	-	-	-	-	-	-	-	-	-	-	-	-	-	-	-	-	-	-	-	-	-	-	-	-	-	-	-	-	-	-	-	-	-	-	-
78668-DO14675	477	Neisseria gonorrhoeae	2	0.02	-	-	-	-	-	-	-	-	-	-	-	-	-	-	-	-	-	-	-	-	-	-	-	-	-	-	-	-	-	-	-	-	-	-	-	-	-	-	-	-	-	-	-	-	-
78669-DOU3	478	Neisseria gonorrhoeae	2	0.02	-	-	-	-	-	-	-	-	-	-	-	-	-	-	-	-	-	-	-	-	-	-	-	-	-	-	-	-	-	-	-	-	-	-	-	-	-	-	-	-	-	-	-	-	-
78670-DO21-31	479	Neisseria gonorrhoeae	2	0.02	-	-	-	-	-	-	-	-	-	-	-	-	-	-	-	-	V	A	K	K	R	F	C	H	F	A	G	K	F	R	A	R	T	G	R	K	C	A	A	R	P	F	R	Q	H
78678-DO67893	480	Neisseria gonorrhoeae	2	0.02	-	-	-	-	-	-	-	-	-	-	-	-	-	-	-	-	-	-	-	-	-	-	-	-	-	-	-	-	-	-	-	-	-	-	-	-	-	-	-	-	-	-	-	-	-
78704-DO1783	481	Neisseria gonorrhoeae	2	0.02	-	-	-	-	-	-	-	-	-	-	-	-	-	-	-	-	-	-	-	-	-	-	-	-	-	-	-	-	-	-	-	-	-	-	-	-	-	-	-	-	-	-	-	-	-
78722-DO09-181	482	Neisseria gonorrhoeae	14	0.323676	-	-	-	-	-	-	-	-	-	-	-	-	-	-	-	-	-	-	-	-	-	-	-	-	-	-	-	-	-	-	-	-	-	-	-	-	-	-	-	-	-	-	-	-	-
78732-DO13-175	483	Neisseria gonorrhoeae	2	0.02	-	-	-	-	-	-	-	-	-	-	-	-	-	-	-	-	-	-	-	-	-	-	-	-	-	-	-	-	-	-	-	-	-	-	-	-	-	-	-	-	-	-	-	-	-
78743-DO81-2787	484	Neisseria gonorrhoeae	2	0.02	-	-	-	-	-	-	-	-	-	-	-	-	-	-	-	-	-	-	-	-	-	-	-	-	-	-	-	-	-	-	-	-	-	-	-	-	-	-	-	-	-	-	-	-	-
78787-DONV40-17566	485	Neisseria gonorrhoeae	2	0	-	-	-	-	-	-	-	-	-	-	-	-	-	-	-	-	-	-	-	-	-	-	-	-	-	-	-	-	-	-	-	-	-	-	-	-	-	-	-	-	-	-	-	-	-
78791-DONV43-64995	486	Neisseria gonorrhoeae	2	0	-	-	-	-	-	-	-	-	-	-	-	-	-	-	-	-	-	-	-	-	-	-	-	-	-	-	-	-	-	-	-	-	-	-	-	-	-	-	-	-	-	-	-	-	-
78908-VNM16-1	487	Neisseria gonorrhoeae	4	0.07	-	-	-	-	-	-	-	-	-	-	-	-	-	-	-	-	-	-	-	-	-	-	-	-	-	-	-	-	-	-	-	-	-	-	-	-	-	-	-	-	-	-	-	-	-
79226-LRRBGS-0247	488	Neisseria gonorrhoeae	3	0.015	-	-	-	-	-	-	-	-	-	-	-	-	-	-	-	-	-	-	-	-	-	-	-	-	-	-	-	-	-	-	-	-	-	-	-	-	-	-	-	-	-	-	-	-	-
79240-LRRBGS-0236	489	Neisseria gonorrhoeae	2	0.015	-	-	-	-	-	-	-	-	-	-	-	-	-	-	-	-	-	-	-	-	-	-	-	-	-	-	-	-	-	-	-	-	-	-	-	-	-	-	-	-	-	-	-	-	-
82372-AUSMDU00005578	490	Neisseria gonorrhoeae	1	0.03	-	-	-	-	-	-	-	-	-	-	-	-	-	-	-	-	-	-	-	-	-	-	-	-	-	-	-	-	-	-	-	-	-	-	-	-	-	-	-	-	-	-	-	-	-
82612-EXNM702	491	Neisseria mucosa	2	0	-	-	-	-	-	-	-	-	-	-	-	-	-	-	-	-	-	-	-	-	-	-	-	-	-	-	-	-	-	-	-	-	-	-	-	-	-	-	-	-	-	-	-	-	-
82615-ExNm705	492	Neisseria lactamica	2	0	-	-	-	-	-	-	-	-	-	-	-	-	-	-	-	-	V	A	K	K	R	F	C	H	L	A	G	K	S	R	A	R	T	G	R	Q	C	A	A	R	P	F	R	R	H
82617-ExNm708	493	Neisseria mucosa	1	0	-	-	-	-	-	-	-	-	-	-	-	-	-	-	-	-	-	-	-	-	-	-	-	-	-	-	-	-	-	-	-	-	-	-	-	-	-	-	-	-	-	-	-	-	-
82618-ExNm709	494	Neisseria subflava	1	0	-	-	-	-	-	-	-	-	-	-	-	-	-	-	-	-	-	-	-	-	-	-	-	-	-	-	-	-	-	-	-	-	-	-	-	-	-	-	-	-	-	-	-	-	-
82619-ExNm711	495	Neisseria mucosa	1	0	-	-	-	-	-	-	-	-	-	-	-	-	-	-	-	-	-	-	-	-	-	-	-	-	-	-	-	-	-	-	-	-	-	-	-	-	-	-	-	-	-	-	-	-	-
82621-ExNm713	496	Neisseria mucosa	1	0	-	-	-	-	-	-	-	-	-	-	-	-	-	-	-	-	-	-	-	-	-	-	-	-	-	-	-	-	-	-	-	-	-	-	-	-	-	-	-	-	-	-	-	-	-
82623-ExNm715	497	Neisseria subflava	1	0	-	-	-	-	-	-	-	-	-	-	-	-	-	-	-	-	-	-	-	-	-	-	-	-	-	-	-	-	-	-	-	-	-	-	-	-	-	-	-	-	-	-	-	-	-
82624-ExNm716	498	Neisseria subflava	1	0	-	-	-	-	-	-	-	-	-	-	-	-	-	-	-	-	-	-	-	-	-	-	-	-	-	-	-	-	-	-	-	-	-	-	-	-	-	-	-	-	-	-	-	-	-
82625-ExNm717	499	Neisseria oralis	1	0	-	-	-	-	-	-	-	-	-	-	-	-	-	-	-	-	-	-	-	-	-	-	-	-	-	-	-	-	-	-	-	-	-	-	-	-	-	-	-	-	-	-	-	-	-
82626-ExNm719	500	Neisseria subflava	1	0	-	-	-	-	-	-	-	-	-	-	-	-	-	-	-	-	-	-	-	-	-	-	-	-	-	-	-	-	-	-	-	-	-	-	-	-	-	-	-	-	-	-	-	-	-
82629-ExNm725	501	Neisseria subflava	1	0	-	-	-	-	-	-	-	-	-	-	-	-	-	-	-	-	-	-	-	-	-	-	-	-	-	-	-	-	-	-	-	-	-	-	-	-	-	-	-	-	-	-	-	-	-
82631-ExNm727	502	Neisseria subflava	1	0	-	-	-	-	-	-	-	-	-	-	-	-	-	-	-	-	-	-	-	-	-	-	-	-	-	-	-	-	-	-	-	-	-	-	-	-	-	-	-	-	-	-	-	-	-
84198-Nei018	503	Neisseria lactamica	1	0	-	-	-	-	-	-	-	-	-	-	-	-	-	-	-	-	V	A	K	K	R	F	C	H	L	A	G	K	S	R	A	H	T	G	R	Q	C	A	A	R	P	F	R	R	H
84206-Nei042	504	Neisseria lactamica	1	0	-	-	-	-	-	-	-	-	-	-	-	-	-	-	-	-	V	A	K	K	R	F	C	H	F	A	G	K	S	R	A	R	T	G	R	K	C	A	A	R	P	F	R	R	H
84263-Nei437	505	Neisseria subflava	2	0	-	-	-	-	-	-	-	-	-	-	-	-	-	-	-	-	-	-	-	-	-	-	-	-	-	-	-	-	-	-	-	-	-	-	-	-	-	-	-	-	-	-	-	-	-
84474-Nei110	506	Neisseria lactamica	1	0	-	-	-	-	-	-	-	-	-	-	-	-	-	-	-	-	V	A	K	K	R	F	C	H	L	A	G	K	S	R	A	R	T	G	R	Q	C	A	A	R	P	F	R	R	H
84477-Nei139	507	Neisseria lactamica	1	0	-	-	-	-	-	-	-	-	-	-	-	-	-	-	-	-	-	-	-	-	-	-	-	-	-	-	-	-	-	-	-	-	-	-	-	-	-	-	-	-	-	-	-	-	-
85853-EF-190	508	Neisseria polysaccharea	1	0	-	-	-	-	-	-	-	-	-	-	-	-	-	-	-	-	V	A	K	K	R	F	C	H	L	A	G	K	F	R	A	H	T	A	R	K	C	A	A	L	P	F	R	R	H
86040-NG102	509	Neisseria gonorrhoeae	1	16	-	-	-	-	-	-	-	-	-	-	-	-	-	-	-	-	-	-	-	-	-	-	-	-	-	-	-	-	-	-	-	-	-	-	-	-	-	-	-	-	-	-	-	-	-
86106-NG186	510	Neisseria gonorrhoeae	5	10.5561	-	-	-	-	-	-	-	-	-	-	-	-	-	-	-	-	-	-	-	-	-	-	-	-	-	-	-	-	-	-	-	-	-	-	-	-	-	-	-	-	-	-	-	-	-
86110-NG190	511	Neisseria gonorrhoeae	3	8	-	-	-	-	-	-	-	-	-	-	-	-	-	-	-	-	-	-	-	-	-	-	-	-	-	-	-	-	-	-	-	-	-	-	-	-	-	-	-	-	-	-	-	-	-
86197-NG351	512	Neisseria gonorrhoeae	1	16	-	-	-	-	-	-	-	-	-	-	-	-	-	-	-	-	-	-	-	-	-	-	-	-	-	-	-	-	-	-	-	-	-	-	-	-	-	-	-	-	-	-	-	-	-
86228-NG078	513	Neisseria gonorrhoeae	1	16	-	-	-	-	-	-	-	-	-	-	-	-	-	-	-	-	-	-	-	-	-	-	-	-	-	-	-	-	-	-	-	-	-	-	-	-	-	-	-	-	-	-	-	-	-
86277-NG008	514	Neisseria gonorrhoeae	2	4	-	-	-	-	-	-	-	-	-	-	-	-	-	-	-	-	-	-	-	-	-	-	-	-	-	-	-	-	-	-	-	-	-	-	-	-	-	-	-	-	-	-	-	-	-
86350-NG150	515	Neisseria gonorrhoeae	1	32	-	-	-	-	-	-	-	-	-	-	-	-	-	-	-	-	-	-	-	-	-	-	-	-	-	-	-	-	-	-	-	-	-	-	-	-	-	-	-	-	-	-	-	-	-
86582-AUSMDU00006879	516	Neisseria gonorrhoeae	2	0.002	-	-	-	-	-	-	-	-	-	-	-	-	-	-	-	-	-	-	-	-	-	-	-	-	-	-	-	-	-	-	-	-	-	-	-	-	-	-	-	-	-	-	-	-	-
86653-AUSMDU00007006	517	Neisseria gonorrhoeae	2	0.002	-	-	-	-	-	-	-	-	-	-	-	-	-	-	-	-	-	-	-	-	-	-	-	-	-	-	-	-	-	-	-	-	-	-	-	-	-	-	-	-	-	-	-	-	-
86700-AUSMDU00007119	518	Neisseria gonorrhoeae	4	0.00598139	-	-	-	-	-	-	-	-	-	-	-	-	-	-	-	-	-	-	-	-	-	-	-	-	-	-	-	-	-	-	-	-	-	-	-	-	-	-	-	-	-	-	-	-	-
86734-AUSMDU00007044	519	Neisseria gonorrhoeae	9	0.00301326	-	-	-	-	-	-	-	-	-	-	-	-	-	-	-	-	-	-	-	-	-	-	-	-	-	-	-	-	-	-	-	-	-	-	-	-	-	-	-	-	-	-	-	-	-
86780-AUSMDU00006803	520	Neisseria gonorrhoeae	9	0.126399	-	-	-	-	-	-	-	-	-	-	-	-	-	-	-	-	-	-	-	-	-	-	-	-	-	-	-	-	-	-	-	-	-	-	-	-	-	-	-	-	-	-	-	-	-
87185-ECDC-CY13-005	521	Neisseria gonorrhoeae	2	0.02	-	-	-	-	-	-	-	-	-	-	-	-	-	-	-	-	-	-	-	-	-	-	-	-	-	-	-	-	-	-	-	-	-	-	-	-	-	-	-	-	-	-	-	-	-
87295-ECDC-ES053	522	Neisseria gonorrhoeae	2	0.004	-	-	-	-	-	-	-	-	-	-	-	-	-	-	-	-	-	-	-	-	-	-	-	-	-	-	-	-	-	-	-	-	-	-	-	-	-	-	-	-	-	-	-	-	-
87359-ECDC-GC-058	523	Neisseria gonorrhoeae	2	0.07	-	-	-	-	-	-	-	-	-	-	-	-	-	-	-	-	-	-	-	-	-	-	-	-	-	-	-	-	-	-	-	-	-	-	-	-	-	-	-	-	-	-	-	-	-
87614-ECDC-LV13-033	524	Neisseria gonorrhoeae	2	0.02	-	-	-	-	-	-	-	-	-	-	-	-	-	-	-	-	-	-	-	-	-	-	-	-	-	-	-	-	-	-	-	-	-	-	-	-	-	-	-	-	-	-	-	-	-
87774-ECDC-PT13-074	525	Neisseria gonorrhoeae	4	0.003	-	-	-	-	-	-	-	-	-	-	-	-	-	-	-	-	-	-	-	-	-	-	-	-	-	-	-	-	-	-	-	-	-	-	-	-	-	-	-	-	-	-	-	-	-
87784-ECDC-PT13-084	526	Neisseria gonorrhoeae	3	32	-	-	-	-	-	-	-	-	-	-	-	-	-	-	-	-	-	-	-	-	-	-	-	-	-	-	-	-	-	-	-	-	-	-	-	-	-	-	-	-	-	-	-	-	-
87827-ECDC-RB13001468	527	Neisseria gonorrhoeae	12	0.03	-	-	-	-	-	-	-	-	-	-	-	-	-	-	-	-	-	-	-	-	-	-	-	-	-	-	-	-	-	-	-	-	-	-	-	-	-	-	-	-	-	-	-	-	-
88041-ECDC-SK13-082	528	Neisseria gonorrhoeae	6	0.00774597	-	-	-	-	-	-	-	-	-	-	-	-	-	-	-	-	-	-	-	-	-	-	-	-	-	-	-	-	-	-	-	-	-	-	-	-	-	-	-	-	-	-	-	-	-
88224-21297	529	Neisseria gonorrhoeae	1	0	-	-	-	-	-	-	-	-	-	-	-	-	-	-	-	-	-	-	-	-	-	-	-	-	-	-	-	-	-	-	-	-	-	-	-	-	-	-	-	-	-	-	-	-	-
88790-M37063	530	Neisseria lactamica	3	0	-	-	-	-	-	-	-	-	-	-	-	-	-	-	-	-	V	A	K	K	R	F	C	H	L	A	G	K	S	R	A	R	T	G	R	Q	C	A	A	R	P	F	R	R	H
88814-M37147	531	Neisseria lactamica	1	0	-	-	-	-	-	-	-	-	-	-	-	-	-	-	-	-	V	A	K	K	R	F	C	H	L	A	G	K	S	R	A	R	T	G	R	Q	C	A	A	R	P	F	R	R	H
88818-M37159	532	Neisseria lactamica	1	0	-	-	-	-	-	-	-	-	-	-	-	-	-	-	-	-	-	-	-	-	-	-	-	-	-	-	-	-	-	-	-	-	-	-	-	-	-	-	-	-	-	-	-	-	-
88819-M37160	533	Neisseria lactamica	1	0	-	-	-	-	-	-	-	-	-	-	-	-	-	-	-	-	-	-	-	-	-	-	-	-	-	-	-	-	-	-	-	-	-	-	-	-	-	-	-	-	-	-	-	-	-
88825-M37168	534	Neisseria lactamica	1	0	-	-	-	-	-	-	-	-	-	-	-	-	-	-	-	-	-	-	-	-	-	-	-	-	-	-	-	-	-	-	-	-	-	-	-	-	-	-	-	-	-	-	-	-	-
88826-M37169	535	Neisseria lactamica	1	0	-	-	-	-	-	-	-	-	-	-	-	-	-	-	-	-	-	-	-	-	-	-	-	-	-	-	-	-	-	-	-	-	-	-	-	-	-	-	-	-	-	-	-	-	-
88832-M37175	536	Neisseria lactamica	1	0	-	-	-	-	-	-	-	-	-	-	-	-	-	-	-	-	-	-	-	-	-	-	-	-	-	-	-	-	-	-	-	-	-	-	-	-	-	-	-	-	-	-	-	-	-
90242-3	537	Neisseria iguanae	1	0	-	-	-	-	-	-	-	-	-	-	-	-	-	-	-	-	-	-	-	-	-	-	-	-	-	-	-	-	-	-	-	-	-	-	-	-	-	-	-	-	-	-	-	M	S
92873-Nei090	538	Neisseria lactamica	1	0	-	-	-	-	-	-	-	-	-	-	-	-	-	-	-	-	V	A	K	K	R	F	C	H	F	A	G	K	S	R	A	R	T	G	R	K	C	A	A	R	P	F	R	R	H
92875-Nei409	539	Neisseria lactamica	1	0	-	-	-	-	-	-	-	-	-	-	-	-	-	-	-	-	V	A	K	K	R	F	C	H	L	A	G	K	S	R	A	R	T	G	R	Q	C	A	A	R	P	F	R	R	H
933266-3	540	Neisseria sicca	1	0	-	-	-	-	-	-	-	-	-	-	-	-	-	-	-	-	-	-	-	-	-	-	-	-	-	-	-	-	-	-	-	-	-	-	-	-	-	-	-	-	-	-	-	-	-
CD122 933269-4	541	Neisseria polysaccharea	1	0	-	-	-	-	-	-	-	-	-	-	-	-	-	-	-	-	-	-	-	-	-	-	-	-	-	-	-	-	-	-	-	-	-	-	-	-	-	-	-	-	-	-	-	-	-
94997-HI048	542	Neisseria gonorrhoeae	1	32	-	-	-	-	-	-	-	-	-	-	-	-	-	-	-	-	-	-	-	-	-	-	-	-	-	-	-	-	-	-	-	-	-	-	-	-	-	-	-	-	-	-	-	-	-
95834-LNP31683	543	Neisseria polysaccharea	1	0	-	-	-	-	-	-	-	-	-	-	-	-	-	-	-	-	-	-	-	-	-	-	-	-	-	-	-	-	-	-	-	-	-	-	-	-	-	-	-	-	-	-	-	-	-
AL157959-1-NM-SeroA	544	Neisseria meningitidis	1	0	-	-	-	-	-	-	-	-	-	-	-	-	-	-	-	-	-	-	-	-	-	-	-	-	-	-	-	-	-	-	-	-	-	-	-	-	-	-	-	-	-	-	-	-	-
CP000381-Nm	545	Neisseria meningitidis	1	0	-	-	-	-	-	-	-	-	-	-	-	-	-	-	-	-	-	-	-	-	-	-	-	-	-	-	-	-	-	-	-	-	-	-	-	-	-	-	-	-	-	-	-	-	-
CP020452	546	Neisseria sicca	1	0	-	-	-	-	-	-	-	-	-	-	-	-	-	-	-	-	-	-	-	-	-	-	-	-	-	-	-	-	-	-	-	-	-	-	-	-	-	-	-	-	-	-	-	-	-
CP022278	547	Neisseria sp.	1	0	-	-	-	-	-	-	-	-	-	-	-	-	-	-	-	-	-	-	-	-	-	-	-	-	-	-	-	-	-	-	-	-	-	-	-	-	-	-	-	-	-	-	-	-	-
CP031255	548	Neisseria elongata	2	0	-	-	-	-	-	-	-	-	-	-	-	-	-	-	-	-	-	-	-	-	-	-	-	-	-	-	-	-	-	-	-	-	-	-	-	-	-	-	-	-	-	-	-	-	-
ECDC-FR13-061	549	Neisseria gonorrhoeae	1	0.006	-	-	-	-	-	-	-	-	-	-	-	-	-	-	-	-	-	-	-	-	-	-	-	-	-	-	-	-	-	-	-	-	-	-	-	-	-	-	-	-	-	-	-	-	-
ERR1067809	550	Neisseria gonorrhoeae	1	0.015	-	-	-	-	-	-	-	-	-	-	-	-	-	-	-	-	-	-	-	-	-	-	-	-	-	-	-	-	-	-	-	-	-	-	-	-	-	-	-	-	-	-	-	-	-
ERR1067873	551	Neisseria gonorrhoeae	1	0.008	-	-	-	-	-	-	-	-	-	-	-	-	-	-	-	-	-	-	-	-	-	-	-	-	-	-	-	-	-	-	-	-	-	-	-	-	-	-	-	-	-	-	-	-	-
ERR1067883	552	Neisseria gonorrhoeae	1	0.004	-	-	-	-	-	-	-	-	-	-	-	-	-	-	-	-	-	-	-	-	-	-	-	-	-	-	-	-	-	-	-	-	-	-	-	-	-	-	-	-	-	-	-	-	-
ERR1067889	553	Neisseria gonorrhoeae	1	0.008	-	-	-	-	-	-	-	-	-	-	-	-	-	-	-	-	-	-	-	-	-	-	-	-	-	-	-	-	-	-	-	-	-	-	-	-	-	-	-	-	-	-	-	-	-
ERR1082203	554	Neisseria gonorrhoeae	1	0.008	-	-	-	-	-	-	-	-	-	-	-	-	-	-	-	-	-	-	-	-	-	-	-	-	-	-	-	-	-	-	-	-	-	-	-	-	-	-	-	-	-	-	-	-	-
ERR1082217	555	Neisseria gonorrhoeae	1	0.03	-	-	-	-	-	-	-	-	-	-	-	-	-	-	-	-	-	-	-	-	-	-	-	-	-	-	-	-	-	-	-	-	-	-	-	-	-	-	-	-	-	-	-	-	-
ERR3325296	556	Neisseria gonorrhoeae	1	0.008	-	-	-	-	-	-	-	-	-	-	-	-	-	-	-	-	-	-	-	-	-	-	-	-	-	-	-	-	-	-	-	-	-	-	-	-	-	-	-	-	-	-	-	-	-
ERR3325610	557	Neisseria gonorrhoeae	1	4	-	-	-	-	-	-	-	-	-	-	-	-	-	-	-	-	-	-	-	-	-	-	-	-	-	-	-	-	-	-	-	-	-	-	-	-	-	-	-	-	-	-	-	-	-
ERR3577329	558	Neisseria gonorrhoeae	3	6.3496	-	-	-	-	-	-	-	-	-	-	-	-	-	-	-	-	-	-	-	-	-	-	-	-	-	-	-	-	-	-	-	-	-	-	-	-	-	-	-	-	-	-	-	-	-
ERR3577562	559	Neisseria gonorrhoeae	4	16	-	-	-	-	-	-	-	-	-	-	-	-	-	-	-	-	-	-	-	-	-	-	-	-	-	-	-	-	-	-	-	-	-	-	-	-	-	-	-	-	-	-	-	-	-
CS61 ERR3577590	560	Neisseria gonorrhoeae	1	8	-	-	-	-	-	-	-	-	-	-	-	-	-	-	-	-	V	A	K	K	R	F	C	H	F	A	G	K	F	R	A	R	T	G	R	K	C	A	A	R	P	F	R	Q	H
ERR3577650	561	Neisseria gonorrhoeae	2	0.244949	-	-	-	-	-	-	-	-	-	-	-	-	-	-	-	-	-	-	-	-	-	-	-	-	-	-	-	-	-	-	-	-	-	-	-	-	-	-	-	-	-	-	-	-	-
ERR3577912	562	Neisseria gonorrhoeae	4	16	-	-	-	-	-	-	-	-	-	-	-	-	-	-	-	-	-	-	-	-	-	-	-	-	-	-	-	-	-	-	-	-	-	-	-	-	-	-	-	-	-	-	-	-	-
ERR3577919	563	Neisseria gonorrhoeae	2	0.03	-	-	-	-	-	-	-	-	-	-	-	-	-	-	-	-	-	-	-	-	-	-	-	-	-	-	-	-	-	-	-	-	-	-	-	-	-	-	-	-	-	-	-	-	-
ERR3578104	564	Neisseria gonorrhoeae	1	0	-	-	-	-	-	-	-	-	-	-	-	-	-	-	-	-	-	-	-	-	-	-	-	-	-	-	-	-	-	-	-	-	-	-	-	-	-	-	-	-	-	-	-	-	-
ERR3578971	565	Neisseria gonorrhoeae	1	0.03	-	-	-	-	-	-	-	-	-	-	-	-	-	-	-	-	-	-	-	-	-	-	-	-	-	-	-	-	-	-	-	-	-	-	-	-	-	-	-	-	-	-	-	-	-
ERR3894624	566	Neisseria gonorrhoeae	1	0	-	-	-	-	-	-	-	-	-	-	-	-	-	-	-	-	-	-	-	-	-	-	-	-	-	-	-	-	-	-	-	-	-	-	-	-	-	-	-	-	-	-	-	-	-
GCA-000146655-1-ASM14665v1	567	Neisseria meningitidis	1	0	-	-	-	-	-	-	-	-	-	-	-	-	-	-	-	-	-	-	-	-	-	-	-	-	-	-	-	-	-	-	-	-	-	-	-	-	-	-	-	-	-	-	-	-	-
GCA-901873995-1-Ns	568	Neisseria subflava	1	0	-	-	-	-	-	-	-	-	-	-	-	-	-	-	-	-	-	-	-	-	-	-	-	-	-	-	-	-	-	-	-	-	-	-	-	-	-	-	-	-	-	-	-	-	-
GCF-001061435-1-ASM106143v1	569	Neisseria elongata	1	0	-	-	-	-	-	-	-	-	-	-	-	-	-	-	-	-	-	-	-	-	-	-	-	-	-	-	-	-	-	-	-	-	-	-	-	-	-	-	-	-	-	-	-	-	-
GCF-001064875-1-ASM106487v1	570	Neisseria elongata	2	0	-	-	-	-	-	-	-	-	-	-	-	-	-	-	-	-	-	-	-	-	-	-	-	-	-	-	-	-	-	-	-	-	-	-	-	-	-	-	-	-	-	-	-	-	-
GCF-016900855-1-ASM1690085v1	571	Neisseria elongata	2	0.25	-	-	-	-	-	-	-	-	-	-	-	-	-	-	-	-	-	-	-	-	-	-	-	-	-	-	-	-	-	-	-	-	-	-	-	-	-	-	-	-	-	-	-	-	-
GCF-901875325-1-Ns	572	Neisseria subflava	1	0	-	-	-	-	-	-	-	-	-	-	-	-	-	-	-	-	-	-	-	-	-	-	-	-	-	-	-	-	-	-	-	-	-	-	-	-	-	-	-	-	-	-	-	-	-
LT571436	573	Neisseria weaveri	1	0	-	-	-	-	-	-	-	-	-	-	-	-	-	-	-	-	-	-	-	-	-	-	-	-	-	-	-	-	-	-	-	-	-	-	-	-	-	-	-	-	-	-	-	-	-
MO00012-1-S4-contigs-Nm	574	Neisseria meningitidis	1	0	-	-	-	-	-	-	-	-	-	-	-	-	-	-	-	-	-	-	-	-	-	-	-	-	-	-	-	-	-	-	-	-	-	-	-	-	-	-	-	-	-	-	-	-	-
MO00012-2-S4-contigs-Nmu	575	Neisseria mucosa	1	0	-	-	-	-	-	-	-	-	-	-	-	-	-	-	-	-	-	-	-	-	-	-	-	-	-	-	-	-	-	-	-	-	-	-	-	-	-	-	-	-	-	-	-	-	-
MO00018-1-S1-contigs-No	576	Neisseria oralis	2	0	-	-	-	-	-	-	-	-	-	-	-	-	-	-	-	-	-	-	-	-	-	-	-	-	-	-	-	-	-	-	-	-	-	-	-	-	-	-	-	-	-	-	-	-	-
MO00021-1-S3-contigs-Nm	577	Neisseria meningitidis	1	0	-	-	-	-	-	-	-	-	-	-	-	-	-	-	-	-	-	-	-	-	-	-	-	-	-	-	-	-	-	-	-	-	-	-	-	-	-	-	-	-	-	-	-	-	-
MO00027-1-S4-contigs-Ns	578	Neisseria subflava	1	0	-	-	-	-	-	-	-	-	-	-	-	-	-	-	-	-	-	-	-	-	-	-	-	-	-	-	-	-	-	-	-	-	-	-	-	-	-	-	-	-	-	-	-	-	-
MO00027-2-S7-contigs-Ns	579	Neisseria subflava	1	0	-	-	-	-	-	-	-	-	-	-	-	-	-	-	-	-	-	-	-	-	-	-	-	-	-	-	-	-	-	-	-	-	-	-	-	-	-	-	-	-	-	-	-	-	-
MO00029-1-S5-contigs-Ns	580	Neisseria subflava	1	0	-	-	-	-	-	-	-	-	-	-	-	-	-	-	-	-	-	-	-	-	-	-	-	-	-	-	-	-	-	-	-	-	-	-	-	-	-	-	-	-	-	-	-	-	-
MO0003-1-S1-contigs-Nm	581	Neisseria meningitidis	1	0	-	-	-	-	-	-	-	-	-	-	-	-	-	-	-	-	-	-	-	-	-	-	-	-	-	-	-	-	-	-	-	-	-	-	-	-	-	-	-	-	-	-	-	-	-
MO0003-2-S2-contigs-Ns	582	Neisseria subflava	1	0	-	-	-	-	-	-	-	-	-	-	-	-	-	-	-	-	-	-	-	-	-	-	-	-	-	-	-	-	-	-	-	-	-	-	-	-	-	-	-	-	-	-	-	-	-
MO00036-1-S3-contigs-Ns	583	Neisseria subflava	2	0	-	-	-	-	-	-	-	-	-	-	-	-	-	-	-	-	-	-	-	-	-	-	-	-	-	-	-	-	-	-	-	-	-	-	-	-	-	-	-	-	-	-	-	-	-
MO00045-1-S8-contigs-Ns	584	Neisseria subflava	1	0	-	-	-	-	-	-	-	-	-	-	-	-	-	-	-	-	-	-	-	-	-	-	-	-	-	-	-	-	-	-	-	-	-	-	-	-	-	-	-	-	-	-	-	-	-
MO00049-1-S2-contigs-Ns	585	Neisseria subflava	1	0	-	-	-	-	-	-	-	-	-	-	-	-	-	-	-	-	-	-	-	-	-	-	-	-	-	-	-	-	-	-	-	-	-	-	-	-	-	-	-	-	-	-	-	-	-
MO0009-1-S1-contigs-Ns	586	Neisseria subflava	1	0	-	-	-	-	-	-	-	-	-	-	-	-	-	-	-	-	-	-	-	-	-	-	-	-	-	-	-	-	-	-	-	-	-	-	-	-	-	-	-	-	-	-	-	-	-
MO0009-2-S1-contigs-Ns	587	Neisseria subflava	1	0	-	-	-	-	-	-	-	-	-	-	-	-	-	-	-	-	-	-	-	-	-	-	-	-	-	-	-	-	-	-	-	-	-	-	-	-	-	-	-	-	-	-	-	-	-
SRR12148930	588	Neisseria lactamica	1	0.008	-	-	-	-	-	-	-	-	-	-	-	-	-	-	-	-	-	-	-	-	-	-	-	-	-	-	-	-	-	-	-	-	-	-	-	-	-	-	-	-	-	-	-	-	-
SRR12148932	589	Neisseria bacilliformis	1	6	-	-	-	-	-	-	-	-	-	-	-	-	-	-	-	-	-	-	-	-	-	-	-	-	-	-	-	-	-	-	-	-	-	-	-	-	-	-	-	-	-	-	-	-	-
SRR12148939	590	Neisseria weaveri	1	0.006	-	-	-	-	-	-	-	-	-	-	-	-	-	-	-	-	-	-	-	-	-	-	-	-	-	-	-	-	-	-	-	-	-	-	-	-	-	-	-	-	-	-	-	-	-
SRR12148941	591	Neisseria subflava	2	0.0894427	-	-	-	-	-	-	-	-	-	-	-	-	-	-	-	-	-	-	-	-	-	-	-	-	-	-	-	-	-	-	-	-	-	-	-	-	-	-	-	-	-	-	-	-	-
SRR12148942	592	Neisseria subflava	1	0.75	-	-	-	-	-	-	-	-	-	-	-	-	-	-	-	-	-	-	-	-	-	-	-	-	-	-	-	-	-	-	-	-	-	-	-	-	-	-	-	-	-	-	-	-	-
SRR12148944	593	Neisseria subflava	1	0.047	-	-	-	-	-	-	-	-	-	-	-	-	-	-	-	-	-	-	-	-	-	-	-	-	-	-	-	-	-	-	-	-	-	-	-	-	-	-	-	-	-	-	-	-	-
SRR12148945	594	Neisseria subflava	1	0.75	-	-	-	-	-	-	-	-	-	-	-	-	-	-	-	-	-	-	-	-	-	-	-	-	-	-	-	-	-	-	-	-	-	-	-	-	-	-	-	-	-	-	-	-	-
SRR12148948	595	Neisseria macacae	1	0.032	-	-	-	-	-	-	-	-	-	-	-	-	-	-	-	-	-	-	-	-	-	-	-	-	-	-	-	-	-	-	-	-	-	-	-	-	-	-	-	-	-	-	-	-	-
SRR12148949	596	Neisseria macacae	1	0.125	-	-	-	-	-	-	-	-	-	-	-	-	-	-	-	-	-	-	-	-	-	-	-	-	-	-	-	-	-	-	-	-	-	-	-	-	-	-	-	-	-	-	-	-	-
SRR12148950	597	Neisseria canis	1	0.008	-	-	-	-	-	-	-	-	-	-	-	-	-	-	-	-	-	-	-	-	-	-	-	-	-	-	-	-	-	-	-	-	-	-	-	-	-	-	-	-	-	-	-	-	-
SRR1661279	598	Neisseria gonorrhoeae	1	16	-	-	-	-	-	-	-	-	-	-	-	-	-	-	-	-	-	-	-	-	-	-	-	-	-	-	-	-	-	-	-	-	-	-	-	-	-	-	-	-	-	-	-	-	-
SRR2736132	599	Neisseria gonorrhoeae	1	0	-	-	-	-	-	-	-	-	-	-	-	-	-	-	-	-	-	-	-	-	-	-	-	-	-	-	-	-	-	-	-	-	-	-	-	-	-	-	-	-	-	-	-	-	-
SRR3343477	600	Neisseria gonorrhoeae	1	0	-	-	-	-	-	-	-	-	-	-	-	-	-	-	-	-	-	-	-	-	-	-	-	-	-	-	-	-	-	-	-	-	-	-	-	-	-	-	-	-	-	-	-	-	-
SRR3349540	601	Neisseria gonorrhoeae	1	0	-	-	-	-	-	-	-	-	-	-	-	-	-	-	-	-	-	-	-	-	-	-	-	-	-	-	-	-	-	-	-	-	-	-	-	-	-	-	-	-	-	-	-	-	-
SRR3357146	602	Neisseria gonorrhoeae	1	0	-	-	-	-	-	-	-	-	-	-	-	-	-	-	-	-	-	-	-	-	-	-	-	-	-	-	-	-	-	-	-	-	-	-	-	-	-	-	-	-	-	-	-	-	-
SRR3360640	603	Neisseria gonorrhoeae	1	0	-	-	-	-	-	-	-	-	-	-	-	-	-	-	-	-	-	-	-	-	-	-	-	-	-	-	-	-	-	-	-	-	-	-	-	-	-	-	-	-	-	-	-	-	-
SRR3360647	604	Neisseria gonorrhoeae	1	0	-	-	-	-	-	-	-	-	-	-	-	-	-	-	-	-	-	-	-	-	-	-	-	-	-	-	-	-	-	-	-	-	-	-	-	-	-	-	-	-	-	-	-	-	-
SRR3360721	605	Neisseria gonorrhoeae	1	0	-	-	-	-	-	-	-	-	-	-	-	-	-	-	-	-	-	-	-	-	-	-	-	-	-	-	-	-	-	-	-	-	-	-	-	-	-	-	-	-	-	-	-	-	-
SRR3361356	606	Neisseria gonorrhoeae	1	0	-	-	-	-	-	-	-	-	-	-	-	-	-	-	-	-	-	-	-	-	-	-	-	-	-	-	-	-	-	-	-	-	-	-	-	-	-	-	-	-	-	-	-	-	-
SRR5990350	607	Neisseria gonorrhoeae	1	0	-	-	-	-	-	-	-	-	-	-	-	-	-	-	-	-	-	-	-	-	-	-	-	-	-	-	-	-	-	-	-	-	-	-	-	-	-	-	-	-	-	-	-	-	-
SRR5990355	608	Neisseria gonorrhoeae	1	0	-	-	-	-	-	-	-	-	-	-	-	-	-	-	-	-	-	-	-	-	-	-	-	-	-	-	-	-	-	-	-	-	-	-	-	-	-	-	-	-	-	-	-	-	-
SRR8071152	609	Neisseria gonorrhoeae	1	0	-	-	-	-	-	-	-	-	-	-	-	-	-	-	-	-	-	-	-	-	-	-	-	-	-	-	-	-	-	-	-	-	-	-	-	-	-	-	-	-	-	-	-	-	-
SRR8071161	610	Neisseria gonorrhoeae	1	0	-	-	-	-	-	-	-	-	-	-	-	-	-	-	-	-	-	-	-	-	-	-	-	-	-	-	-	-	-	-	-	-	-	-	-	-	-	-	-	-	-	-	-	-	-
SRR8071172	611	Neisseria gonorrhoeae	3	0	-	-	-	-	-	-	-	-	-	-	-	-	-	-	-	-	-	-	-	-	-	-	-	-	-	-	-	-	-	-	-	-	-	-	-	-	-	-	-	-	-	-	-	-	-
SRR8071312	612	Neisseria gonorrhoeae	1	0	-	-	-	-	-	-	-	-	-	-	-	-	-	-	-	-	-	-	-	-	-	-	-	-	-	-	-	-	-	-	-	-	-	-	-	-	-	-	-	-	-	-	-	-	-
SRR8071373	613	Neisseria gonorrhoeae	1	0	-	-	-	-	-	-	-	-	-	-	-	-	-	-	-	-	-	-	-	-	-	-	-	-	-	-	-	-	-	-	-	-	-	-	-	-	-	-	-	-	-	-	-	-	-
SRR8559169	614	Neisseria gonorrhoeae	121	0.07	-	-	-	-	-	-	-	-	-	-	-	-	-	-	-	-	-	-	-	-	-	-	-	-	-	-	-	-	-	-	-	-	-	-	-	-	-	-	-	-	-	-	-	-	-
SRR8559179	615	Neisseria gonorrhoeae	3	0.07	-	-	-	-	-	-	-	-	-	-	-	-	-	-	-	-	-	-	-	-	-	-	-	-	-	-	-	-	-	-	-	-	-	-	-	-	-	-	-	-	-	-	-	-	-
SRR8559183	616	Neisseria gonorrhoeae	150	0.02	-	-	-	-	-	-	-	-	-	-	-	-	-	-	-	-	-	-	-	-	-	-	-	-	-	-	-	-	-	-	-	-	-	-	-	-	-	-	-	-	-	-	-	-	-
SRR8559301	617	Neisseria gonorrhoeae	1	0.02	-	-	-	-	-	-	-	-	-	-	-	-	-	-	-	-	-	-	-	-	-	-	-	-	-	-	-	-	-	-	-	-	-	-	-	-	-	-	-	-	-	-	-	-	-
SRR8559388	618	Neisseria gonorrhoeae	1	0.02	-	-	-	-	-	-	-	-	-	-	-	-	-	-	-	-	-	-	-	-	-	-	-	-	-	-	-	-	-	-	-	-	-	-	-	-	-	-	-	-	-	-	-	-	-
SRR8559419	619	Neisseria gonorrhoeae	6	0.02	-	-	-	-	-	-	-	-	-	-	-	-	-	-	-	-	-	-	-	-	-	-	-	-	-	-	-	-	-	-	-	-	-	-	-	-	-	-	-	-	-	-	-	-	-
SRR8559605	620	Neisseria gonorrhoeae	2	0.07	-	-	-	-	-	-	-	-	-	-	-	-	-	-	-	-	-	-	-	-	-	-	-	-	-	-	-	-	-	-	-	-	-	-	-	-	-	-	-	-	-	-	-	-	-
SRR8559821	621	Neisseria gonorrhoeae	1	0.02	-	-	-	-	-	-	-	-	-	-	-	-	-	-	-	-	-	-	-	-	-	-	-	-	-	-	-	-	-	-	-	-	-	-	-	-	-	-	-	-	-	-	-	-	-
SRR8559924	622	Neisseria gonorrhoeae	3	0.02	-	-	-	-	-	-	-	-	-	-	-	-	-	-	-	-	-	-	-	-	-	-	-	-	-	-	-	-	-	-	-	-	-	-	-	-	-	-	-	-	-	-	-	-	-
SRR8559945	623	Neisseria gonorrhoeae	1	0.07	-	-	-	-	-	-	-	-	-	-	-	-	-	-	-	-	-	-	-	-	-	-	-	-	-	-	-	-	-	-	-	-	-	-	-	-	-	-	-	-	-	-	-	-	-
SRR8566640	624	Neisseria gonorrhoeae	2	0.02	-	-	-	-	-	-	-	-	-	-	-	-	-	-	-	-	-	-	-	-	-	-	-	-	-	-	-	-	-	-	-	-	-	-	-	-	-	-	-	-	-	-	-	-	-
SRR8567037	625	Neisseria gonorrhoeae	1	0.02	-	-	-	-	-	-	-	-	-	-	-	-	-	-	-	-	-	-	-	-	-	-	-	-	-	-	-	-	-	-	-	-	-	-	-	-	-	-	-	-	-	-	-	-	-
SRR8567086	626	Neisseria gonorrhoeae	1	0.07	-	-	-	-	-	-	-	-	-	-	-	-	-	-	-	-	-	-	-	-	-	-	-	-	-	-	-	-	-	-	-	-	-	-	-	-	-	-	-	-	-	-	-	-	-
[truncated: 851 more columns]

## Sheet: Supplementary Table 6C
Supplementary Table 6C: Alignment of Par-C alleles
Amino acid position with reference to FA1090
														1	1	1	1	1	1	1	1	1	1	2	2	2	2	2	2	2	2	2	2	3	3	3	3	3	3	3	3	3	3	4	4	4	4	4	4
parC-ID	allele no	Species	No.of isolates	Geometric_Mean_MIC	1	2	3	4	5	6	7	8	9	0	1	2	3	4	5	6	7	8	9	0	1	2	3	4	5	6	7	8	9	0	1	2	3	4	5	6	7	8	9	0	1	2	3	4	5
FA1090	1	Neisseria gonorrhoeae	14	0	-	-	-	-	-	-	-	-	-	-	-	-	-	-	-	-	-	-	-	-	-	-	-	-	-	-	-	-	-	-	-	-	-	-	-	-	-	-	-	-	-	-	-	-	-
102323-NCTC10928	2	Neisseria gonorrhoeae	25	0.00367076	-	-	-	-	-	-	-	-	-	-	-	-	-	-	-	-	-	-	-	-	-	-	-	-	-	-	-	-	-	-	-	-	-	-	-	-	-	-	-	-	-	-	-	-	-
102324-NCTC10931	3	Neisseria gonorrhoeae	58	0.00436916	-	-	-	-	-	-	-	-	-	-	-	-	-	-	-	-	-	-	-	-	-	-	-	-	-	-	-	-	-	-	-	-	-	-	-	-	-	-	-	-	-	-	-	-	-
102325-NCTC12700	4	Neisseria gonorrhoeae	638	0.00695015	-	-	-	-	-	-	-	-	-	-	-	-	-	-	-	-	-	-	-	-	-	-	-	-	-	-	-	-	-	-	-	-	-	-	-	-	-	-	-	-	-	-	-	-	-
102326-NCTC13795	5	Neisseria gonorrhoeae	669	7.88218	-	-	-	-	-	-	-	-	-	-	-	-	-	-	-	-	-	-	-	-	-	-	-	-	-	-	-	-	-	-	-	-	-	-	-	-	-	-	-	-	-	-	-	-	-
102327-NCTC13798	6	Neisseria gonorrhoeae	2923	6.2583	-	-	-	-	-	-	-	-	-	-	-	-	-	-	-	-	-	-	-	-	-	-	-	-	-	-	-	-	-	-	-	-	-	-	-	-	-	-	-	-	-	-	-	-	-
102328-NCTC13799	7	Neisseria gonorrhoeae	3211	0.0124531	-	-	-	-	-	-	-	-	-	-	-	-	-	-	-	-	-	-	-	-	-	-	-	-	-	-	-	-	-	-	-	-	-	-	-	-	-	-	-	-	-	-	-	-	-
102330-NCTC13801	8	Neisseria gonorrhoeae	689	4.40508	-	-	-	-	-	-	-	-	-	-	-	-	-	-	-	-	-	-	-	-	-	-	-	-	-	-	-	-	-	-	-	-	-	-	-	-	-	-	-	-	-	-	-	-	-
102600-GCWGS-7102	9	Neisseria gonorrhoeae	1019	0.013133	-	-	-	-	-	-	-	-	-	-	-	-	-	-	-	-	-	-	-	-	-	-	-	-	-	-	-	-	-	-	-	-	-	-	-	-	-	-	-	-	-	-	-	-	-
102601-GCWGS-6898	10	Neisseria gonorrhoeae	89	0.0121751	-	-	-	-	-	-	-	-	-	-	-	-	-	-	-	-	-	-	-	-	-	-	-	-	-	-	-	-	-	-	-	-	-	-	-	-	-	-	-	-	-	-	-	-	-
102637-GCWGS-10068	11	Neisseria gonorrhoeae	3	0.015	-	-	-	-	-	-	-	-	-	-	-	-	-	-	-	-	-	-	-	-	-	-	-	-	-	-	-	-	-	-	-	-	-	-	-	-	-	-	-	-	-	-	-	-	-
1030841-3	12	Neisseria wadsworthii	2	0	-	-	-	-	-	-	-	-	-	-	-	-	-	-	-	-	-	-	-	-	-	-	-	-	-	-	-	-	-	-	-	-	-	-	-	-	-	-	-	-	-	-	-	-	-
1032488-3	13	Neisseria shayeganii	2	0	-	-	-	-	-	-	-	-	-	-	-	-	-	-	-	-	-	-	-	-	-	-	-	-	-	-	-	-	-	-	-	-	-	-	-	-	-	-	-	-	-	-	-	-	-
103530-AK-2152	14	Neisseria cinerea	1	0	-	-	-	-	-	-	-	-	-	-	-	-	-	-	-	-	-	-	-	-	-	-	-	-	-	-	-	-	-	-	-	-	-	-	-	-	-	-	-	-	-	-	-	-	-
1051972-3	15	Neisseria weaveri	1	0	-	-	-	-	-	-	-	-	-	-	-	-	-	-	-	-	-	-	-	-	-	-	-	-	-	-	-	-	-	-	-	-	-	-	-	-	-	-	-	-	-	-	-	-	-
1051985-3	16	Neisseria weaveri	3	0	-	-	-	-	-	-	-	-	-	-	-	-	-	-	-	-	-	-	-	-	-	-	-	-	-	-	-	-	-	-	-	-	-	-	-	-	-	-	-	-	-	-	-	-	-
1095748-3	17	Neisseria mucosa|Neisseria sicca	2	0	-	-	-	-	-	-	-	-	-	-	-	-	-	-	-	-	-	-	-	-	-	-	-	-	-	-	-	-	-	-	-	-	-	-	-	-	-	-	-	-	-	-	-	-	-
1470200-3	18	Neisseria sp.	1	0	-	-	-	-	-	-	-	-	-	-	-	-	-	-	-	-	-	-	-	-	-	-	-	-	-	-	-	-	-	-	-	-	-	-	-	-	-	-	-	-	-	-	-	-	-
14732-NRL30031	19	Neisseria flavescens|Neisseria subflava	6	0	-	-	-	-	-	-	-	-	-	-	-	-	-	-	-	-	-	-	-	-	-	-	-	-	-	-	-	-	-	-	-	-	-	-	-	-	-	-	-	-	-	-	-	-	-
15698-DGI2	20	Neisseria gonorrhoeae	10	0.0116961	-	-	-	-	-	-	-	-	-	-	-	-	-	-	-	-	-	-	-	-	-	-	-	-	-	-	-	-	-	-	-	-	-	-	-	-	-	-	-	-	-	-	-	-	-
1770-028-12	21	Neisseria lactamica	1	0	-	-	-	-	-	-	-	-	-	-	-	-	-	-	-	-	-	-	-	-	-	-	-	-	-	-	-	-	-	-	-	-	-	-	-	-	-	-	-	-	-	-	-	-	-
1777-049-12	22	Neisseria lactamica	1	0	-	-	-	-	-	-	-	-	-	-	-	-	-	-	-	-	-	-	-	-	-	-	-	-	-	-	-	-	-	-	-	-	-	-	-	-	-	-	-	-	-	-	-	-	-
1780-016-24	23	Neisseria lactamica	1	0	-	-	-	-	-	-	-	-	-	-	-	-	-	-	-	-	-	-	-	-	-	-	-	-	-	-	-	-	-	-	-	-	-	-	-	-	-	-	-	-	-	-	-	-	-
1809-224	24	Neisseria lactamica	3	0	-	-	-	-	-	-	-	-	-	-	-	-	-	-	-	-	-	-	-	-	-	-	-	-	-	-	-	-	-	-	-	-	-	-	-	-	-	-	-	-	-	-	-	-	-
1815583-14-Nmus	25	Neisseria musculi	9	0	-	-	-	-	-	-	-	-	-	-	-	-	-	-	-	-	-	-	-	-	-	-	-	-	-	-	-	-	-	-	-	-	-	-	-	-	-	-	-	-	-	-	-	-	-
1827-005-12	26	Neisseria lactamica	1	0	-	-	-	-	-	-	-	-	-	-	-	-	-	-	-	-	-	-	-	-	-	-	-	-	-	-	-	-	-	-	-	-	-	-	-	-	-	-	-	-	-	-	-	-	-
1853279-3	27	Neisseria sp.	1	0	-	-	-	-	-	-	-	-	-	-	-	-	-	-	-	-	-	-	-	-	-	-	-	-	-	-	-	-	-	-	-	-	-	-	-	-	-	-	-	-	-	-	-	-	-
1906581-3	28	Neisseria bergeri	3	0	-	-	-	-	-	-	-	-	-	-	-	-	-	-	-	-	-	-	-	-	-	-	-	-	-	-	-	-	-	-	-	-	-	-	-	-	-	-	-	-	-	-	-	-	-
1906581-5	29	Neisseria bergeri	34	0	-	-	-	-	-	-	-	-	-	-	-	-	-	-	-	-	-	-	-	-	-	-	-	-	-	-	-	-	-	-	-	-	-	-	-	-	-	-	-	-	-	-	-	-	-
1906581-6	30	Neisseria bergeri	1	0	-	-	-	-	-	-	-	-	-	-	-	-	-	-	-	-	-	-	-	-	-	-	-	-	-	-	-	-	-	-	-	-	-	-	-	-	-	-	-	-	-	-	-	-	-
19077-CCUG-50858-T	31	Neisseria bacilliformis	4	0	-	-	-	-	-	-	-	-	-	-	-	-	-	-	-	-	-	-	-	-	-	-	-	-	-	-	-	V	W	L	A	T	H	A	V	A	V	Q	Q	A	G	W	V	A	N
19091-CCUG-26878-T	32	Neisseria oralis	1	0	-	-	-	-	-	-	-	-	-	-	-	-	-	-	-	-	-	-	-	-	-	-	-	-	-	-	-	-	-	-	-	-	-	-	-	-	-	-	-	-	-	-	-	-	-
1931273-3	33	Neisseria sp.	2	0	-	-	-	-	-	-	-	-	-	-	-	-	-	-	-	-	-	-	-	-	-	-	-	-	-	-	-	-	-	-	-	M	P	C	G	R	M	N	P	N	C	F	T	I	Q
1931274-3	34	Neisseria sp.	2	0	-	-	-	-	-	-	-	-	-	-	-	-	-	-	-	-	-	-	-	-	-	-	-	-	-	-	-	-	-	-	-	-	-	-	-	-	-	-	-	-	-	-	-	-	-
1931275-3	35	Neisseria sp.	2	0	-	-	-	-	-	-	-	-	-	-	-	-	-	-	-	-	-	-	-	-	-	-	-	-	-	-	-	-	-	-	-	-	-	-	-	-	-	-	-	-	-	-	-	-	-
194197-3	36	Neisseria dentiae	4	0	-	-	-	-	-	-	-	-	-	-	-	-	-	-	-	-	-	-	-	-	-	-	-	-	-	-	-	-	-	-	-	-	-	-	-	-	-	-	-	-	-	-	-	-	-
19940-CCUG-808	37	Neisseria animalis	4	0	-	-	-	-	-	-	-	-	-	-	-	-	-	-	-	-	-	-	-	-	-	-	-	-	-	-	-	-	-	-	-	-	-	-	-	-	-	-	-	-	-	-	-	-	-
20515-CCUG-30802T	38	Neisseria elongata	1	0	-	-	-	-	-	-	-	-	-	-	-	-	-	-	-	-	-	-	-	-	-	-	-	-	-	-	-	-	-	-	-	-	-	-	-	-	-	-	-	-	-	-	-	-	-
20516-CCUG-2043T	39	Neisseria elongata	7	0	-	-	-	-	-	-	-	-	-	-	-	-	-	-	-	-	-	-	-	-	-	-	-	-	-	-	-	-	-	-	-	-	-	-	-	-	-	-	-	-	-	-	-	-	-
21038-CCUG-30380	40	Neisseria bacilliformis	1	0	-	-	-	-	-	-	-	-	-	-	-	-	-	-	-	-	-	-	-	-	-	-	-	-	-	-	-	V	W	L	A	T	H	A	V	A	V	Q	Q	A	G	W	V	A	N
21039-CCUG-38158	41	Neisseria bacilliformis	1	0	-	-	-	-	-	-	-	-	-	-	-	-	-	-	-	-	-	-	-	-	-	-	-	-	-	-	-	-	-	-	-	-	-	-	-	-	-	-	-	-	-	-	-	-	-
21040-CCUG-50611	42	Neisseria bacilliformis	1	0	-	-	-	-	-	-	-	-	-	-	-	-	-	-	-	-	-	-	-	-	-	-	-	-	-	-	-	V	W	L	A	T	H	A	V	A	V	Q	Q	A	G	W	V	A	N
21041-CCUG-53043	43	Neisseria cinerea	1	0	-	-	-	-	-	-	-	-	-	-	-	-	-	-	-	-	-	-	-	-	-	-	-	-	-	-	-	-	-	-	-	-	-	-	-	-	-	-	-	-	-	-	-	-	-
21042-CCUG-4554	44	Neisseria elongata	1	0	-	-	-	-	-	-	-	-	-	-	-	-	-	-	-	-	-	-	-	-	-	-	-	-	-	-	-	-	-	-	-	-	-	-	-	-	-	-	-	-	-	-	-	-	-
21044-F0314	45	Neisseria oralis	1	0	-	-	-	-	-	-	-	-	-	-	-	-	-	-	-	-	-	-	-	-	-	-	-	-	-	-	-	-	-	-	-	-	-	-	-	-	-	-	-	-	-	-	-	-	-
21045-CCUG-10421	46	Neisseria oralis	1	0	-	-	-	-	-	-	-	-	-	-	-	-	-	-	-	-	-	-	-	-	-	-	-	-	-	-	-	-	-	-	-	-	-	-	-	-	-	-	-	-	-	-	-	-	-
21046-CCUG-804	47	Neisseria oralis	1	0	-	-	-	-	-	-	-	-	-	-	-	-	-	-	-	-	-	-	-	-	-	-	-	-	-	-	-	-	-	-	-	-	-	-	-	-	-	-	-	-	-	-	-	-	-
21047-CCUG-4790	48	Neisseria polysaccharea	1	0	-	-	-	-	-	-	-	-	-	-	-	-	-	-	-	-	-	-	-	-	-	-	-	-	-	-	-	-	-	-	-	-	-	-	-	-	-	-	-	-	-	-	-	-	-
21061-CCUG-17327	49	Neisseria mucosa	1	0	-	-	-	-	-	-	-	-	-	-	-	-	-	-	-	-	-	-	-	-	-	-	-	-	-	-	-	-	-	-	-	-	-	-	-	-	-	-	-	-	-	-	-	-	-
21062-CCUG-21444	50	Neisseria sp.	1	0	-	-	-	-	-	-	-	-	-	-	-	-	-	-	-	-	-	-	-	-	-	-	-	-	-	-	-	-	-	-	-	-	-	-	-	-	-	-	-	-	-	-	-	-	-
21063-CCUG-24841	51	Neisseria subflava	1	0	-	-	-	-	-	-	-	-	-	-	-	-	-	-	-	-	-	-	-	-	-	-	-	-	-	-	-	-	-	-	-	-	-	-	-	-	-	-	-	-	-	-	-	-	-
21064-CCUG-24844	52	Neisseria subflava	1	0	M	K	G	F	Q	T	A	F	F	V	E	T	D	F	I	C	C	P	D	S	V	S	L	I	V	A	A	L	P	F	I	T	Q	I	G	Y	D	Y	R	F	C	F	T	I	S
21065-TCDC-NG08107	53	Neisseria gonorrhoeae	289	5.56942	-	-	-	-	-	-	-	-	-	-	-	-	-	-	-	-	-	-	-	-	-	-	-	-	-	-	-	-	-	-	-	-	-	-	-	-	-	-	-	-	-	-	-	-	-
21067-1291	54	Neisseria gonorrhoeae	280	0.0142009	-	-	-	-	-	-	-	-	-	-	-	-	-	-	-	-	-	-	-	-	-	-	-	-	-	-	-	-	-	-	-	-	-	-	-	-	-	-	-	-	-	-	-	-	-
21070-F62	55	Neisseria gonorrhoeae	25	0.0136528	-	-	-	-	-	-	-	-	-	-	-	-	-	-	-	-	-	-	-	-	-	-	-	-	-	-	-	-	-	-	-	-	-	-	-	-	-	-	-	-	-	-	-	-	-
21071-SK-92-679	56	Neisseria gonorrhoeae	41	0.120977	-	-	-	-	-	-	-	-	-	-	-	-	-	-	-	-	-	-	-	-	-	-	-	-	-	-	-	-	-	-	-	-	-	-	-	-	-	-	-	-	-	-	-	-	-
21072-SK-93-1035	57	Neisseria gonorrhoeae	79	0.00872352	-	-	-	-	-	-	-	-	-	-	-	-	-	-	-	-	-	-	-	-	-	-	-	-	-	-	-	-	-	-	-	-	-	-	-	-	-	-	-	-	-	-	-	-	-
21073-PID332	58	Neisseria gonorrhoeae	485	0.0128381	-	-	-	-	-	-	-	-	-	-	-	-	-	-	-	-	-	-	-	-	-	-	-	-	-	-	-	-	-	-	-	-	-	-	-	-	-	-	-	-	-	-	-	-	-
26478-BB97	59	Neisseria lactamica	231	0	-	-	-	-	-	-	-	-	-	-	-	-	-	-	-	-	-	-	-	-	-	-	-	-	-	-	-	-	-	-	-	-	-	-	-	-	-	-	-	-	-	-	-	-	-
26577-GT4A-CT1	60	Neisseria mucosa	1	0	-	-	-	-	-	-	-	-	-	-	-	-	-	-	-	-	-	-	-	-	-	-	-	-	-	-	-	-	-	-	-	-	-	-	-	-	-	-	-	-	-	-	-	-	-
2666100-3	61	Neisseria brasiliensis|Neisseria sp.	4	0	-	-	-	-	-	-	-	-	-	-	-	-	-	-	-	-	-	-	-	-	-	-	-	-	-	-	-	-	-	-	-	-	-	-	-	-	-	-	-	-	-	-	-	-	-
2666100-4-CP046027-Nbs	62	Neisseria brasiliensis|Neisseria sp.	2	0	-	-	-	-	-	-	-	-	-	-	-	-	-	-	-	-	-	-	-	-	-	-	-	-	-	-	-	-	-	-	-	-	-	-	-	-	-	-	-	-	-	-	-	-	-
26870-12007-2012	63	Neisseria subflava	6	0	-	-	-	-	-	-	-	-	-	-	-	-	-	-	-	-	-	-	-	-	-	-	-	-	-	-	-	-	-	-	-	-	-	-	-	-	-	-	-	-	-	-	-	-	-
26871-12008-2012	64	Neisseria cinerea	1	0	-	-	-	-	-	-	-	-	-	-	-	-	-	-	-	-	-	-	-	-	-	-	-	-	-	-	-	-	-	-	-	-	-	-	-	-	-	-	-	-	-	-	-	-	-
26876-12013-2012	65	Neisseria cinerea	1	0	-	-	-	-	-	-	-	-	-	-	-	-	-	-	-	-	-	-	-	-	-	-	-	-	-	-	-	-	-	-	-	-	-	-	-	-	-	-	-	-	-	-	-	-	-
27000-90142v4	66	Neisseria lactamica	43	0	-	-	-	-	-	-	-	-	-	-	-	-	-	-	-	-	-	-	-	-	-	-	-	-	-	-	-	-	-	-	-	-	-	-	-	-	-	-	-	-	-	-	-	-	-
27090-S339	67	Neisseria gonorrhoeae	256	0.0115829	-	-	-	-	-	-	-	-	-	-	-	-	-	-	-	-	-	-	-	-	-	-	-	-	-	-	-	-	-	-	-	-	-	-	-	-	-	-	-	-	-	-	-	-	-
27227-ERR049024	68	Neisseria gonorrhoeae	4	0.002	-	-	-	-	-	-	-	-	-	-	-	-	-	-	-	-	-	-	-	-	-	-	-	-	-	-	-	-	-	-	-	-	-	-	-	-	-	-	-	-	-	-	-	-	-
27267-GCGS0208	69	Neisseria gonorrhoeae	115	2.4339	-	-	-	-	-	-	-	-	-	-	-	-	-	-	-	-	-	-	-	-	-	-	-	-	-	-	-	-	-	-	-	-	-	-	-	-	-	-	-	-	-	-	-	-	-
27268-GCGS0180	70	Neisseria gonorrhoeae	151	1.70429	-	-	-	-	-	-	-	-	-	-	-	-	-	-	-	-	-	-	-	-	-	-	-	-	-	-	-	-	-	-	-	-	-	-	-	-	-	-	-	-	-	-	-	-	-
27270-GCGS0200	71	Neisseria gonorrhoeae	23	0.00495582	-	-	-	-	-	-	-	-	-	-	-	-	-	-	-	-	-	-	-	-	-	-	-	-	-	-	-	-	-	-	-	-	-	-	-	-	-	-	-	-	-	-	-	-	-
27273-GCGS0142	72	Neisseria gonorrhoeae	729	0.0251321	-	-	-	-	-	-	-	-	-	-	-	-	-	-	-	-	-	-	-	-	-	-	-	-	-	-	-	-	-	-	-	-	-	-	-	-	-	-	-	-	-	-	-	-	-
27293-GCGS0170	73	Neisseria gonorrhoeae	7	12.6992	-	-	-	-	-	-	-	-	-	-	-	-	-	-	-	-	-	-	-	-	-	-	-	-	-	-	-	-	-	-	-	-	-	-	-	-	-	-	-	-	-	-	-	-	-
27300-GCGS0152	74	Neisseria gonorrhoeae	81	2.59444	-	-	-	-	-	-	-	-	-	-	-	-	-	-	-	-	-	-	-	-	-	-	-	-	-	-	-	-	-	-	-	-	-	-	-	-	-	-	-	-	-	-	-	-	-
27307-GCGS0040	75	Neisseria gonorrhoeae	11	23.5158	-	-	-	-	-	-	-	-	-	-	-	-	-	-	-	-	-	-	-	-	-	-	-	-	-	-	-	-	-	-	-	-	-	-	-	-	-	-	-	-	-	-	-	-	-
27309-GCGS0143	76	Neisseria gonorrhoeae	6	16	-	-	-	-	-	-	-	-	-	-	-	-	-	-	-	-	-	-	-	-	-	-	-	-	-	-	-	-	-	-	-	-	-	-	-	-	-	-	-	-	-	-	-	-	-
27327-GCGS0116	77	Neisseria gonorrhoeae	4	4	-	-	-	-	-	-	-	-	-	-	-	-	-	-	-	-	-	-	-	-	-	-	-	-	-	-	-	-	-	-	-	-	-	-	-	-	-	-	-	-	-	-	-	-	-
27343-GCGS0024	78	Neisseria gonorrhoeae	95	0.630238	-	-	-	-	-	-	-	-	-	-	-	-	-	-	-	-	-	-	-	-	-	-	-	-	-	-	-	-	-	-	-	-	-	-	-	-	-	-	-	-	-	-	-	-	-
27364-GCGS0184	79	Neisseria gonorrhoeae	13	2.85527	-	-	-	-	-	-	-	-	-	-	-	-	-	-	-	-	-	-	-	-	-	-	-	-	-	-	-	-	-	-	-	-	-	-	-	-	-	-	-	-	-	-	-	-	-
27466-GCGS0034	80	Neisseria gonorrhoeae	108	1.51857	-	-	-	-	-	-	-	-	-	-	-	-	-	-	-	-	-	-	-	-	-	-	-	-	-	-	-	-	-	-	-	-	-	-	-	-	-	-	-	-	-	-	-	-	-
27467-GCGS0006	81	Neisseria gonorrhoeae	1	8	-	-	-	-	-	-	-	-	-	-	-	-	-	-	-	-	-	-	-	-	-	-	-	-	-	-	-	-	-	-	-	-	-	-	-	-	-	-	-	-	-	-	-	-	-
27471-GCGS0072	82	Neisseria gonorrhoeae	19	0.0182509	-	-	-	-	-	-	-	-	-	-	-	-	-	-	-	-	-	-	-	-	-	-	-	-	-	-	-	-	-	-	-	-	-	-	-	-	-	-	-	-	-	-	-	-	-
27472-GCGS0162	83	Neisseria gonorrhoeae	522	0.0120617	-	-	-	-	-	-	-	-	-	-	-	-	-	-	-	-	-	-	-	-	-	-	-	-	-	-	-	-	-	-	-	-	-	-	-	-	-	-	-	-	-	-	-	-	-
27474-GCGS0150	84	Neisseria gonorrhoeae	127	2.10267	-	-	-	-	-	-	-	-	-	-	-	-	-	-	-	-	-	-	-	-	-	-	-	-	-	-	-	-	-	-	-	-	-	-	-	-	-	-	-	-	-	-	-	-	-
27632-CCUG-805	85	Neisseria mucosa|Neisseria sicca	6	0	-	-	-	-	-	-	-	-	-	-	-	-	-	-	-	-	-	-	-	-	-	-	-	-	-	-	-	-	-	-	-	-	-	-	-	-	-	-	-	-	-	-	-	-	-
28091-5	86	Neisseria weaveri	1	0	-	-	-	-	-	-	-	-	-	-	-	-	-	-	-	-	-	-	-	-	-	-	-	-	-	-	-	-	-	-	-	-	-	-	-	-	-	-	-	-	-	-	-	-	-
28091-6	87	Neisseria weaveri	2	0	-	-	-	-	-	-	-	-	-	-	-	-	-	-	-	-	-	-	-	-	-	-	-	-	-	-	-	-	-	-	-	-	-	-	-	-	-	-	-	-	-	-	-	-	-
28091-8	88	Neisseria weaveri	1	0	-	-	-	-	-	-	-	-	-	-	-	-	-	-	-	-	-	-	-	-	-	-	-	-	-	-	-	-	-	-	-	-	-	-	-	-	-	-	-	-	-	-	-	-	-
28449-10	89	Neisseria subflava	2	0	-	-	-	-	-	-	-	-	-	-	-	-	-	-	-	-	-	-	-	-	-	-	-	-	-	-	-	-	-	-	-	-	-	-	-	-	-	-	-	-	-	-	-	-	-
28449-11	90	Neisseria subflava	2	0	-	-	-	-	-	-	-	-	-	-	-	-	-	-	-	-	-	-	-	-	-	-	-	-	-	-	-	-	-	-	-	-	-	-	-	-	-	-	-	-	-	-	-	-	-
28449-12	91	Neisseria subflava	6	0	-	-	-	-	-	-	-	-	-	-	-	-	-	-	-	-	-	-	-	-	-	-	-	-	-	-	-	-	-	-	-	-	-	-	-	-	-	-	-	-	-	-	-	-	-
28449-13	92	Neisseria subflava	2	0	-	-	-	-	-	-	-	-	-	-	-	-	-	-	-	-	-	-	-	-	-	-	-	-	-	-	-	-	-	-	-	-	-	-	-	-	-	-	-	-	-	-	-	-	-
28449-14	93	Neisseria subflava	2	0	-	-	-	-	-	-	-	-	-	-	-	-	-	-	-	-	-	-	-	-	-	-	-	-	-	-	-	-	-	-	-	-	-	-	-	-	-	-	-	-	-	-	-	-	-
28449-15	94	Neisseria subflava	6	0	-	-	-	-	-	-	-	-	-	-	-	-	-	-	-	-	-	-	-	-	-	-	-	-	-	-	-	-	-	-	-	-	-	-	-	-	-	-	-	-	-	-	-	-	-
28449-16	95	Neisseria subflava	2	0	-	-	-	-	-	-	-	-	-	-	-	-	-	-	-	-	-	-	-	-	-	-	-	-	-	-	-	-	-	-	-	-	-	-	-	-	-	-	-	-	-	-	-	-	-
28449-200-CP039887-Nsu	96	Neisseria subflava	3	0	-	-	-	-	-	-	-	-	-	-	-	-	-	-	-	-	-	-	-	-	-	-	-	-	-	-	-	-	-	-	-	-	-	-	-	-	-	-	-	-	-	-	-	-	-
28449-59-CP031251-Nsu	97	Neisseria subflava	1	0	-	-	-	-	-	-	-	-	-	-	-	-	-	-	-	-	-	-	-	-	-	-	-	-	-	-	-	-	-	-	-	-	-	-	-	-	-	-	-	-	-	-	-	-	-
28449-7	98	Neisseria subflava	2	0	-	-	-	-	-	-	-	-	-	-	-	-	-	-	-	-	-	-	-	-	-	-	-	-	-	-	-	-	-	-	-	-	-	-	-	-	-	-	-	-	-	-	-	-	-
28449-9	99	Neisseria subflava	2	0	-	-	-	-	-	-	-	-	-	-	-	-	-	-	-	-	-	-	-	-	-	-	-	-	-	-	-	-	-	-	-	-	-	-	-	-	-	-	-	-	-	-	-	-	-
29271-BM35a	100	Neisseria lactamica	2	0	-	-	-	-	-	-	-	-	-	-	-	-	-	-	-	-	-	-	-	-	-	-	-	-	-	-	-	-	-	-	-	-	-	-	-	-	-	-	-	-	-	-	-	-	-
29274-BM68a	101	Neisseria lactamica	1	0	-	-	-	-	-	-	-	-	-	-	-	-	-	-	-	-	-	-	-	-	-	-	-	-	-	-	-	-	-	-	-	-	-	-	-	-	-	-	-	-	-	-	-	-	-
30770-M45-1	102	Neisseria lactamica	6	0	-	-	-	-	-	-	-	-	-	-	-	-	-	-	-	-	-	-	-	-	-	-	-	-	-	-	-	-	-	-	-	-	-	-	-	-	-	-	-	-	-	-	-	-	-
30771-M46-2	103	Neisseria lactamica	15	0	-	-	-	-	-	-	-	-	-	-	-	-	-	-	-	-	-	-	-	-	-	-	-	-	-	-	-	-	-	-	-	-	-	-	-	-	-	-	-	-	-	-	-	-	-
31125-MU-NG1	104	Neisseria gonorrhoeae	14	0.00519705	-	-	-	-	-	-	-	-	-	-	-	-	-	-	-	-	-	-	-	-	-	-	-	-	-	-	-	-	-	-	-	-	-	-	-	-	-	-	-	-	-	-	-	-	-
31129-SK12684	105	Neisseria gonorrhoeae	7	0.00774597	-	-	-	-	-	-	-	-	-	-	-	-	-	-	-	-	-	-	-	-	-	-	-	-	-	-	-	-	-	-	-	-	-	-	-	-	-	-	-	-	-	-	-	-	-
31464-590-10	106	Neisseria gonorrhoeae	38	1.54726	-	-	-	-	-	-	-	-	-	-	-	-	-	-	-	-	-	-	-	-	-	-	-	-	-	-	-	-	-	-	-	-	-	-	-	-	-	-	-	-	-	-	-	-	-
31467-GC-0817358	107	Neisseria gonorrhoeae	32	0.00965959	-	-	-	-	-	-	-	-	-	-	-	-	-	-	-	-	-	-	-	-	-	-	-	-	-	-	-	-	-	-	-	-	-	-	-	-	-	-	-	-	-	-	-	-	-
31469-BEL-09-4	108	Neisseria gonorrhoeae	128	0.00528759	-	-	-	-	-	-	-	-	-	-	-	-	-	-	-	-	-	-	-	-	-	-	-	-	-	-	-	-	-	-	-	-	-	-	-	-	-	-	-	-	-	-	-	-	-
31472-BEL-09-43	109	Neisseria gonorrhoeae	54	0.0073781	-	-	-	-	-	-	-	-	-	-	-	-	-	-	-	-	-	-	-	-	-	-	-	-	-	-	-	-	-	-	-	-	-	-	-	-	-	-	-	-	-	-	-	-	-
31474-BEL-09-45	110	Neisseria gonorrhoeae	8	0.212991	-	-	-	-	-	-	-	-	-	-	-	-	-	-	-	-	-	-	-	-	-	-	-	-	-	-	-	-	-	-	-	-	-	-	-	-	-	-	-	-	-	-	-	-	-
31480-EST-10-11TK	111	Neisseria gonorrhoeae	128	0.939411	-	-	-	-	-	-	-	-	-	-	-	-	-	-	-	-	-	-	-	-	-	-	-	-	-	-	-	-	-	-	-	-	-	-	-	-	-	-	-	-	-	-	-	-	-
31483-EST-10-22	112	Neisseria gonorrhoeae	5	0.0034641	-	-	-	-	-	-	-	-	-	-	-	-	-	-	-	-	-	-	-	-	-	-	-	-	-	-	-	-	-	-	-	-	-	-	-	-	-	-	-	-	-	-	-	-	-
31489-POL-10-1	113	Neisseria gonorrhoeae	32	0.0104291	-	-	-	-	-	-	-	-	-	-	-	-	-	-	-	-	-	-	-	-	-	-	-	-	-	-	-	-	-	-	-	-	-	-	-	-	-	-	-	-	-	-	-	-	-
31491-POL-10-24	114	Neisseria gonorrhoeae	72	0.827249	-	-	-	-	-	-	-	-	-	-	-	-	-	-	-	-	-	-	-	-	-	-	-	-	-	-	-	-	-	-	-	-	-	-	-	-	-	-	-	-	-	-	-	-	-
31496-SI10-28	115	Neisseria gonorrhoeae	2	0.004	-	-	-	-	-	-	-	-	-	-	-	-	-	-	-	-	-	-	-	-	-	-	-	-	-	-	-	-	-	-	-	-	-	-	-	-	-	-	-	-	-	-	-	-	-
31497-EST-11-8	116	Neisseria gonorrhoeae	101	1.13521	-	-	-	-	-	-	-	-	-	-	-	-	-	-	-	-	-	-	-	-	-	-	-	-	-	-	-	-	-	-	-	-	-	-	-	-	-	-	-	-	-	-	-	-	-
31510-SI11-15	117	Neisseria gonorrhoeae	2	2	-	-	-	-	-	-	-	-	-	-	-	-	-	-	-	-	-	-	-	-	-	-	-	-	-	-	-	-	-	-	-	-	-	-	-	-	-	-	-	-	-	-	-	-	-
31512-EST-12-26	118	Neisseria gonorrhoeae	17	0.00605223	-	-	-	-	-	-	-	-	-	-	-	-	-	-	-	-	-	-	-	-	-	-	-	-	-	-	-	-	-	-	-	-	-	-	-	-	-	-	-	-	-	-	-	-	-
31522-989000018	119	Neisseria gonorrhoeae	10	0.3214	-	-	-	-	-	-	-	-	-	-	-	-	-	-	-	-	-	-	-	-	-	-	-	-	-	-	-	-	-	-	-	-	-	-	-	-	-	-	-	-	-	-	-	-	-
31523-989000168	120	Neisseria gonorrhoeae	2	32	-	-	-	-	-	-	-	-	-	-	-	-	-	-	-	-	-	-	-	-	-	-	-	-	-	-	-	-	-	-	-	-	-	-	-	-	-	-	-	-	-	-	-	-	-
31525-989000443	121	Neisseria gonorrhoeae	4	9.79796	-	-	-	-	-	-	-	-	-	-	-	-	-	-	-	-	-	-	-	-	-	-	-	-	-	-	-	-	-	-	-	-	-	-	-	-	-	-	-	-	-	-	-	-	-
31526-989000163	122	Neisseria gonorrhoeae	47	0.00286072	-	-	-	-	-	-	-	-	-	-	-	-	-	-	-	-	-	-	-	-	-	-	-	-	-	-	-	-	-	-	-	-	-	-	-	-	-	-	-	-	-	-	-	-	-
31530-989000038	123	Neisseria gonorrhoeae	4	0.75	-	-	-	-	-	-	-	-	-	-	-	-	-	-	-	-	-	-	-	-	-	-	-	-	-	-	-	-	-	-	-	-	-	-	-	-	-	-	-	-	-	-	-	-	-
31532-989000375	124	Neisseria gonorrhoeae	453	0.799049	-	-	-	-	-	-	-	-	-	-	-	-	-	-	-	-	-	-	-	-	-	-	-	-	-	-	-	-	-	-	-	-	-	-	-	-	-	-	-	-	-	-	-	-	-
31533-989000070	125	Neisseria gonorrhoeae	19	0.0129454	-	-	-	-	-	-	-	-	-	-	-	-	-	-	-	-	-	-	-	-	-	-	-	-	-	-	-	-	-	-	-	-	-	-	-	-	-	-	-	-	-	-	-	-	-
31537-NG9914	126	Neisseria gonorrhoeae	12	0.435275	-	-	-	-	-	-	-	-	-	-	-	-	-	-	-	-	-	-	-	-	-	-	-	-	-	-	-	-	-	-	-	-	-	-	-	-	-	-	-	-	-	-	-	-	-
31544-IN-09-3306	127	Neisseria gonorrhoeae	2	8	-	-	-	-	-	-	-	-	-	-	-	-	-	-	-	-	-	-	-	-	-	-	-	-	-	-	-	-	-	-	-	-	-	-	-	-	-	-	-	-	-	-	-	-	-
31545-IN-10-167	128	Neisseria gonorrhoeae	31	2.34664	-	-	-	-	-	-	-	-	-	-	-	-	-	-	-	-	-	-	-	-	-	-	-	-	-	-	-	-	-	-	-	-	-	-	-	-	-	-	-	-	-	-	-	-	-
31547-IN-10-1148	129	Neisseria gonorrhoeae	4	9.79796	-	-	-	-	-	-	-	-	-	-	-	-	-	-	-	-	-	-	-	-	-	-	-	-	-	-	-	-	-	-	-	-	-	-	-	-	-	-	-	-	-	-	-	-	-
31553-989000034	130	Neisseria gonorrhoeae	2	0.003	-	-	-	-	-	-	-	-	-	-	-	-	-	-	-	-	-	-	-	-	-	-	-	-	-	-	-	-	-	-	-	-	-	-	-	-	-	-	-	-	-	-	-	-	-
31558-989000310	131	Neisseria gonorrhoeae	156	0.00921472	-	-	-	-	-	-	-	-	-	-	-	-	-	-	-	-	-	-	-	-	-	-	-	-	-	-	-	-	-	-	-	-	-	-	-	-	-	-	-	-	-	-	-	-	-
31559-GC-0809944	132	Neisseria gonorrhoeae	2	0.19	-	-	-	-	-	-	-	-	-	-	-	-	-	-	-	-	-	-	-	-	-	-	-	-	-	-	-	-	-	-	-	-	-	-	-	-	-	-	-	-	-	-	-	-	-
31563-989000059	133	Neisseria gonorrhoeae	9	4.0917	-	-	-	-	-	-	-	-	-	-	-	-	-	-	-	-	-	-	-	-	-	-	-	-	-	-	-	-	-	-	-	-	-	-	-	-	-	-	-	-	-	-	-	-	-
31571-259000220	134	Neisseria gonorrhoeae	2	0.002	-	-	-	-	-	-	-	-	-	-	-	-	-	-	-	-	-	-	-	-	-	-	-	-	-	-	-	-	-	-	-	-	-	-	-	-	-	-	-	-	-	-	-	-	-
31575-259000222	135	Neisseria gonorrhoeae	4	0.002	-	-	-	-	-	-	-	-	-	-	-	-	-	-	-	-	-	-	-	-	-	-	-	-	-	-	-	-	-	-	-	-	-	-	-	-	-	-	-	-	-	-	-	-	-
31580-989000145	136	Neisseria gonorrhoeae	46	0.0140694	-	-	-	-	-	-	-	-	-	-	-	-	-	-	-	-	-	-	-	-	-	-	-	-	-	-	-	-	-	-	-	-	-	-	-	-	-	-	-	-	-	-	-	-	-
31590-989000404	137	Neisseria gonorrhoeae	2	0.002	-	-	-	-	-	-	-	-	-	-	-	-	-	-	-	-	-	-	-	-	-	-	-	-	-	-	-	-	-	-	-	-	-	-	-	-	-	-	-	-	-	-	-	-	-
31595-05-590-385	138	Neisseria gonorrhoeae	395	0.0144987	-	-	-	-	-	-	-	-	-	-	-	-	-	-	-	-	-	-	-	-	-	-	-	-	-	-	-	-	-	-	-	-	-	-	-	-	-	-	-	-	-	-	-	-	-
31598-05-590-290	139	Neisseria gonorrhoeae	2	0.006	-	-	-	-	-	-	-	-	-	-	-	-	-	-	-	-	-	-	-	-	-	-	-	-	-	-	-	-	-	-	-	-	-	-	-	-	-	-	-	-	-	-	-	-	-
31606-590-345	140	Neisseria gonorrhoeae	22	0.663564	-	-	-	-	-	-	-	-	-	-	-	-	-	-	-	-	-	-	-	-	-	-	-	-	-	-	-	-	-	-	-	-	-	-	-	-	-	-	-	-	-	-	-	-	-
31608-590-277	141	Neisseria gonorrhoeae	8	0.31992	-	-	-	-	-	-	-	-	-	-	-	-	-	-	-	-	-	-	-	-	-	-	-	-	-	-	-	-	-	-	-	-	-	-	-	-	-	-	-	-	-	-	-	-	-
31621-NO-09-3583	142	Neisseria gonorrhoeae	8	3.4641	-	-	-	-	-	-	-	-	-	-	-	-	-	-	-	-	-	-	-	-	-	-	-	-	-	-	-	-	-	-	-	-	-	-	-	-	-	-	-	-	-	-	-	-	-
31627-EST-09-5	143	Neisseria gonorrhoeae	3	0.003	-	-	-	-	-	-	-	-	-	-	-	-	-	-	-	-	-	-	-	-	-	-	-	-	-	-	-	-	-	-	-	-	-	-	-	-	-	-	-	-	-	-	-	-	-
31630-SI09-11	144	Neisseria gonorrhoeae	2	8	-	-	-	-	-	-	-	-	-	-	-	-	-	-	-	-	-	-	-	-	-	-	-	-	-	-	-	-	-	-	-	-	-	-	-	-	-	-	-	-	-	-	-	-	-
31639-POL-10-22	145	Neisseria gonorrhoeae	2	0.004	-	-	-	-	-	-	-	-	-	-	-	-	-	-	-	-	-	-	-	-	-	-	-	-	-	-	-	-	-	-	-	-	-	-	-	-	-	-	-	-	-	-	-	-	-
31641-SI10-13	146	Neisseria gonorrhoeae	2	0.006	-	-	-	-	-	-	-	-	-	-	-	-	-	-	-	-	-	-	-	-	-	-	-	-	-	-	-	-	-	-	-	-	-	-	-	-	-	-	-	-	-	-	-	-	-
31644-75--12	147	Neisseria gonorrhoeae	23	12.6992	-	-	-	-	-	-	-	-	-	-	-	-	-	-	-	-	-	-	-	-	-	-	-	-	-	-	-	-	-	-	-	-	-	-	-	-	-	-	-	-	-	-	-	-	-
31653-EST-12-20	148	Neisseria gonorrhoeae	2	0.006	-	-	-	-	-	-	-	-	-	-	-	-	-	-	-	-	-	-	-	-	-	-	-	-	-	-	-	-	-	-	-	-	-	-	-	-	-	-	-	-	-	-	-	-	-
31662-215--02	149	Neisseria gonorrhoeae	4	0.00969536	-	-	-	-	-	-	-	-	-	-	-	-	-	-	-	-	-	-	-	-	-	-	-	-	-	-	-	-	-	-	-	-	-	-	-	-	-	-	-	-	-	-	-	-	-
31665-WHO-J	150	Neisseria gonorrhoeae	5	12	-	-	-	-	-	-	-	-	-	-	-	-	-	-	-	-	-	-	-	-	-	-	-	-	-	-	-	-	-	-	-	-	-	-	-	-	-	-	-	-	-	-	-	-	-
31669-989000269	151	Neisseria gonorrhoeae	2	16	-	-	-	-	-	-	-	-	-	-	-	-	-	-	-	-	-	-	-	-	-	-	-	-	-	-	-	-	-	-	-	-	-	-	-	-	-	-	-	-	-	-	-	-	-
31672-989000294	152	Neisseria gonorrhoeae	8	0.0632455	-	-	-	-	-	-	-	-	-	-	-	-	-	-	-	-	-	-	-	-	-	-	-	-	-	-	-	-	-	-	-	-	-	-	-	-	-	-	-	-	-	-	-	-	-
31675-989000060	153	Neisseria gonorrhoeae	2	0.25	-	-	-	-	-	-	-	-	-	-	-	-	-	-	-	-	-	-	-	-	-	-	-	-	-	-	-	-	-	-	-	-	-	-	-	-	-	-	-	-	-	-	-	-	-
31687-999000027	154	Neisseria gonorrhoeae	45	4.72697	-	-	-	-	-	-	-	-	-	-	-	-	-	-	-	-	-	-	-	-	-	-	-	-	-	-	-	-	-	-	-	-	-	-	-	-	-	-	-	-	-	-	-	-	-
31688-999000072	155	Neisseria gonorrhoeae	2	2	-	-	-	-	-	-	-	-	-	-	-	-	-	-	-	-	-	-	-	-	-	-	-	-	-	-	-	-	-	-	-	-	-	-	-	-	-	-	-	-	-	-	-	-	-
31689-999000085	156	Neisseria gonorrhoeae	2	0.125	-	-	-	-	-	-	-	-	-	-	-	-	-	-	-	-	-	-	-	-	-	-	-	-	-	-	-	-	-	-	-	-	-	-	-	-	-	-	-	-	-	-	-	-	-
31691-NG0031	157	Neisseria gonorrhoeae	2	0.75	-	-	-	-	-	-	-	-	-	-	-	-	-	-	-	-	-	-	-	-	-	-	-	-	-	-	-	-	-	-	-	-	-	-	-	-	-	-	-	-	-	-	-	-	-
31702-08-590-281	158	Neisseria gonorrhoeae	2	32	-	-	-	-	-	-	-	-	-	-	-	-	-	-	-	-	-	-	-	-	-	-	-	-	-	-	-	-	-	-	-	-	-	-	-	-	-	-	-	-	-	-	-	-	-
31705-08-590-215	159	Neisseria gonorrhoeae	5	0.324037	-	-	-	-	-	-	-	-	-	-	-	-	-	-	-	-	-	-	-	-	-	-	-	-	-	-	-	-	-	-	-	-	-	-	-	-	-	-	-	-	-	-	-	-	-
31709-IN-09-3090	160	Neisseria gonorrhoeae	2	0.094	-	-	-	-	-	-	-	-	-	-	-	-	-	-	-	-	-	-	-	-	-	-	-	-	-	-	-	-	-	-	-	-	-	-	-	-	-	-	-	-	-	-	-	-	-
31711-IN-09-3293	161	Neisseria gonorrhoeae	10	4.34939	-	-	-	-	-	-	-	-	-	-	-	-	-	-	-	-	-	-	-	-	-	-	-	-	-	-	-	-	-	-	-	-	-	-	-	-	-	-	-	-	-	-	-	-	-
31714-IN-09-5163	162	Neisseria gonorrhoeae	2	24	-	-	-	-	-	-	-	-	-	-	-	-	-	-	-	-	-	-	-	-	-	-	-	-	-	-	-	-	-	-	-	-	-	-	-	-	-	-	-	-	-	-	-	-	-
31724-IN-10-1832	163	Neisseria gonorrhoeae	2	0.38	-	-	-	-	-	-	-	-	-	-	-	-	-	-	-	-	-	-	-	-	-	-	-	-	-	-	-	-	-	-	-	-	-	-	-	-	-	-	-	-	-	-	-	-	-
31747-03-590-188	164	Neisseria gonorrhoeae	10	0.197452	-	-	-	-	-	-	-	-	-	-	-	-	-	-	-	-	-	-	-	-	-	-	-	-	-	-	-	-	-	-	-	-	-	-	-	-	-	-	-	-	-	-	-	-	-
31756-NG0106	165	Neisseria gonorrhoeae	2	6	-	-	-	-	-	-	-	-	-	-	-	-	-	-	-	-	-	-	-	-	-	-	-	-	-	-	-	-	-	-	-	-	-	-	-	-	-	-	-	-	-	-	-	-	-
31767-08-590-64	166	Neisseria gonorrhoeae	495	2.01226	-	-	-	-	-	-	-	-	-	-	-	-	-	-	-	-	-	-	-	-	-	-	-	-	-	-	-	-	-	-	-	-	-	-	-	-	-	-	-	-	-	-	-	-	-
31784-SI09-19	167	Neisseria gonorrhoeae	23	20.4668	-	-	-	-	-	-	-	-	-	-	-	-	-	-	-	-	-	-	-	-	-	-	-	-	-	-	-	-	-	-	-	-	-	-	-	-	-	-	-	-	-	-	-	-	-
31794-989000284	168	Neisseria gonorrhoeae	2	0.002	-	-	-	-	-	-	-	-	-	-	-	-	-	-	-	-	-	-	-	-	-	-	-	-	-	-	-	-	-	-	-	-	-	-	-	-	-	-	-	-	-	-	-	-	-
31796-08-590-193	169	Neisseria gonorrhoeae	2	1.5	-	-	-	-	-	-	-	-	-	-	-	-	-	-	-	-	-	-	-	-	-	-	-	-	-	-	-	-	-	-	-	-	-	-	-	-	-	-	-	-	-	-	-	-	-
31803-BX8371	170	Neisseria gonorrhoeae	3	32	-	-	-	-	-	-	-	-	-	-	-	-	-	-	-	-	-	-	-	-	-	-	-	-	-	-	-	-	-	-	-	-	-	-	-	-	-	-	-	-	-	-	-	-	-
31810-08-590-231	171	Neisseria gonorrhoeae	34	0.28849	-	-	-	-	-	-	-	-	-	-	-	-	-	-	-	-	-	-	-	-	-	-	-	-	-	-	-	-	-	-	-	-	-	-	-	-	-	-	-	-	-	-	-	-	-
31811-08-590-81	172	Neisseria gonorrhoeae	2	6	-	-	-	-	-	-	-	-	-	-	-	-	-	-	-	-	-	-	-	-	-	-	-	-	-	-	-	-	-	-	-	-	-	-	-	-	-	-	-	-	-	-	-	-	-
31817-989000407	173	Neisseria gonorrhoeae	7	0.00391487	-	-	-	-	-	-	-	-	-	-	-	-	-	-	-	-	-	-	-	-	-	-	-	-	-	-	-	-	-	-	-	-	-	-	-	-	-	-	-	-	-	-	-	-	-
31834-999000076	174	Neisseria gonorrhoeae	1	0	-	-	-	-	-	-	-	-	-	-	-	-	-	-	-	-	-	-	-	-	-	-	-	-	-	-	-	-	-	-	-	-	-	-	-	-	-	-	-	-	-	-	-	-	-
31848-999000133	175	Neisseria gonorrhoeae	17	8	-	-	-	-	-	-	-	-	-	-	-	-	-	-	-	-	-	-	-	-	-	-	-	-	-	-	-	-	-	-	-	-	-	-	-	-	-	-	-	-	-	-	-	-	-
31883-999000079	176	Neisseria gonorrhoeae	1	0	-	-	-	-	-	-	-	-	-	-	-	-	-	-	-	-	-	-	-	-	-	-	-	-	-	-	-	-	-	-	-	-	-	-	-	-	-	-	-	-	-	-	-	-	-
31896-989000114	177	Neisseria gonorrhoeae	2	0.002	-	-	-	-	-	-	-	-	-	-	-	-	-	-	-	-	-	-	-	-	-	-	-	-	-	-	-	-	-	-	-	-	-	-	-	-	-	-	-	-	-	-	-	-	-
31941-KN11-32	178	Neisseria gonorrhoeae	9	0	-	-	-	-	-	-	-	-	-	-	-	-	-	-	-	-	-	-	-	-	-	-	-	-	-	-	-	-	-	-	-	-	-	-	-	-	-	-	-	-	-	-	-	-	-
31943-BX1589	179	Neisseria gonorrhoeae	2	3	-	-	-	-	-	-	-	-	-	-	-	-	-	-	-	-	-	-	-	-	-	-	-	-	-	-	-	-	-	-	-	-	-	-	-	-	-	-	-	-	-	-	-	-	-
31949-BX3245	180	Neisseria gonorrhoeae	1	0	-	-	-	-	-	-	-	-	-	-	-	-	-	-	-	-	-	-	-	-	-	-	-	-	-	-	-	-	-	-	-	-	-	-	-	-	-	-	-	-	-	-	-	-	-
31950-BA4664	181	Neisseria gonorrhoeae	1	0	-	-	-	-	-	-	-	-	-	-	-	-	-	-	-	-	-	-	-	-	-	-	-	-	-	-	-	-	-	-	-	-	-	-	-	-	-	-	-	-	-	-	-	-	-
31952-03-87	182	Neisseria gonorrhoeae	8	0.811183	-	-	-	-	-	-	-	-	-	-	-	-	-	-	-	-	-	-	-	-	-	-	-	-	-	-	-	-	-	-	-	-	-	-	-	-	-	-	-	-	-	-	-	-	-
31954-05-96	183	Neisseria gonorrhoeae	33	0.394002	-	-	-	-	-	-	-	-	-	-	-	-	-	-	-	-	-	-	-	-	-	-	-	-	-	-	-	-	-	-	-	-	-	-	-	-	-	-	-	-	-	-	-	-	-
31960-08-125	184	Neisseria gonorrhoeae	7	0.07	-	-	-	-	-	-	-	-	-	-	-	-	-	-	-	-	-	-	-	-	-	-	-	-	-	-	-	-	-	-	-	-	-	-	-	-	-	-	-	-	-	-	-	-	-
31966-02-225	185	Neisseria gonorrhoeae	10	0.00418256	-	-	-	-	-	-	-	-	-	-	-	-	-	-	-	-	-	-	-	-	-	-	-	-	-	-	-	-	-	-	-	-	-	-	-	-	-	-	-	-	-	-	-	-	-
31969-02-229	186	Neisseria gonorrhoeae	2	0.002	-	-	-	-	-	-	-	-	-	-	-	-	-	-	-	-	-	-	-	-	-	-	-	-	-	-	-	-	-	-	-	-	-	-	-	-	-	-	-	-	-	-	-	-	-
31972-989000035	187	Neisseria gonorrhoeae	9	0.00314084	-	-	-	-	-	-	-	-	-	-	-	-	-	-	-	-	-	-	-	-	-	-	-	-	-	-	-	-	-	-	-	-	-	-	-	-	-	-	-	-	-	-	-	-	-
31973-989000005	188	Neisseria gonorrhoeae	6	0.002	-	-	-	-	-	-	-	-	-	-	-	-	-	-	-	-	-	-	-	-	-	-	-	-	-	-	-	-	-	-	-	-	-	-	-	-	-	-	-	-	-	-	-	-	-
31984-08-590-00123	189	Neisseria gonorrhoeae	63	0.0937194	-	-	-	-	-	-	-	-	-	-	-	-	-	-	-	-	-	-	-	-	-	-	-	-	-	-	-	-	-	-	-	-	-	-	-	-	-	-	-	-	-	-	-	-	-
32000-08-590-00144	190	Neisseria gonorrhoeae	4	0.00424264	-	-	-	-	-	-	-	-	-	-	-	-	-	-	-	-	-	-	-	-	-	-	-	-	-	-	-	-	-	-	-	-	-	-	-	-	-	-	-	-	-	-	-	-	-
32015-590-105	191	Neisseria gonorrhoeae	1	0	-	-	-	-	-	-	-	-	-	-	-	-	-	-	-	-	-	-	-	-	-	-	-	-	-	-	-	-	-	-	-	-	-	-	-	-	-	-	-	-	-	-	-	-	-
32019-GC-12463	192	Neisseria gonorrhoeae	5	0	-	-	-	-	-	-	-	-	-	-	-	-	-	-	-	-	-	-	-	-	-	-	-	-	-	-	-	-	-	-	-	-	-	-	-	-	-	-	-	-	-	-	-	-	-
32020-02-226	193	Neisseria gonorrhoeae	1	0	-	-	-	-	-	-	-	-	-	-	-	-	-	-	-	-	-	-	-	-	-	-	-	-	-	-	-	-	-	-	-	-	-	-	-	-	-	-	-	-	-	-	-	-	-
32037-DO102	194	Neisseria gonorrhoeae	4	0.02	-	-	-	-	-	-	-	-	-	-	-	-	-	-	-	-	-	-	-	-	-	-	-	-	-	-	-	-	-	-	-	-	-	-	-	-	-	-	-	-	-	-	-	-	-
32039-DOGK18	195	Neisseria gonorrhoeae	6	0.02	-	-	-	-	-	-	-	-	-	-	-	-	-	-	-	-	-	-	-	-	-	-	-	-	-	-	-	-	-	-	-	-	-	-	-	-	-	-	-	-	-	-	-	-	-
32040-DO187	196	Neisseria gonorrhoeae	24	0.0127837	-	-	-	-	-	-	-	-	-	-	-	-	-	-	-	-	-	-	-	-	-	-	-	-	-	-	-	-	-	-	-	-	-	-	-	-	-	-	-	-	-	-	-	-	-
32042-DO876	197	Neisseria gonorrhoeae	10	0.02	-	-	-	-	-	-	-	-	-	-	-	-	-	-	-	-	-	-	-	-	-	-	-	-	-	-	-	-	-	-	-	-	-	-	-	-	-	-	-	-	-	-	-	-	-
32046-DO17769	198	Neisseria gonorrhoeae	12	0.02	-	-	-	-	-	-	-	-	-	-	-	-	-	-	-	-	-	-	-	-	-	-	-	-	-	-	-	-	-	-	-	-	-	-	-	-	-	-	-	-	-	-	-	-	-
32052-DO32052	199	Neisseria gonorrhoeae	10	0.02	-	-	-	-	-	-	-	-	-	-	-	-	-	-	-	-	-	-	-	-	-	-	-	-	-	-	-	-	-	-	-	-	-	-	-	-	-	-	-	-	-	-	-	-	-
32058-DO44229	200	Neisseria gonorrhoeae	10	0.02	-	-	-	-	-	-	-	-	-	-	-	-	-	-	-	-	-	-	-	-	-	-	-	-	-	-	-	-	-	-	-	-	-	-	-	-	-	-	-	-	-	-	-	-	-
32073-989000348	201	Neisseria gonorrhoeae	3	0.003	-	-	-	-	-	-	-	-	-	-	-	-	-	-	-	-	-	-	-	-	-	-	-	-	-	-	-	-	-	-	-	-	-	-	-	-	-	-	-	-	-	-	-	-	-
326522-3	202	Neisseria animaloris	2	0	-	-	-	-	-	-	-	-	-	-	-	-	-	-	-	-	-	-	-	-	-	-	-	-	-	-	-	-	-	-	-	-	-	-	-	-	-	-	-	-	-	-	-	-	-
326522-5	203	Neisseria animaloris	1	0	-	-	-	-	-	-	-	-	-	-	-	-	-	-	-	-	-	-	-	-	-	-	-	-	-	-	-	-	-	-	-	-	-	-	-	-	-	-	-	-	-	-	-	-	-
326522-6	204	Neisseria animaloris	1	0	-	-	-	-	-	-	-	-	-	-	-	-	-	-	-	-	-	-	-	-	-	-	-	-	-	-	-	-	-	-	-	-	-	-	-	-	-	-	-	-	-	-	-	-	-
326522-8-LR134516-Nas	205	Neisseria animaloris	1	0	-	-	-	-	-	-	-	-	-	-	-	-	-	-	-	-	-	-	-	-	-	-	-	-	-	-	-	-	-	-	-	-	-	-	-	-	-	-	-	-	-	-	-	-	-
326523-3	206	Neisseria zoodegmatis	3	0	-	-	-	-	-	-	-	-	-	-	-	-	-	-	-	-	-	-	-	-	-	-	-	-	-	-	-	-	-	-	-	M	P	C	G	R	M	N	P	N	C	F	T	I	Q
326523-7	207	Neisseria zoodegmatis	1	0	-	-	-	-	-	-	-	-	-	-	-	-	-	-	-	-	-	-	-	-	-	-	-	-	-	-	-	-	-	-	-	M	P	C	G	R	M	N	P	N	C	F	T	I	Q
33053-4	208	Neisseria perflava	1	0	-	-	-	-	-	-	-	-	-	-	-	-	-	-	-	-	-	-	-	-	-	-	-	-	-	-	-	-	-	-	-	-	-	-	-	-	-	-	-	-	-	-	-	-	-
33053-5	209	Neisseria perflava	2	0	-	-	-	-	-	-	-	-	-	-	-	-	-	-	-	-	-	-	-	-	-	-	-	-	-	-	-	-	-	-	-	-	-	-	-	-	-	-	-	-	-	-	-	-	-
3416-OX9931913	210	Neisseria cinerea	1	0	-	-	-	-	-	-	-	-	-	-	-	-	-	-	-	-	-	-	-	-	-	-	-	-	-	-	-	-	-	-	-	-	-	-	-	-	-	-	-	-	-	-	-	-	-
3426-OX9932380	211	Neisseria lactamica	1	0	-	-	-	-	-	-	-	-	-	-	-	-	-	-	-	-	-	-	-	-	-	-	-	-	-	-	-	-	-	-	-	-	-	-	-	-	-	-	-	-	-	-	-	-	-
34784-NOR-2011-03-06	212	Neisseria gonorrhoeae	7	4	-	-	-	-	-	-	-	-	-	-	-	-	-	-	-	-	-	-	-	-	-	-	-	-	-	-	-	-	-	-	-	-	-	-	-	-	-	-	-	-	-	-	-	-	-
34788-MU-NG4	213	Neisseria gonorrhoeae	6	25.3984	-	-	-	-	-	-	-	-	-	-	-	-	-	-	-	-	-	-	-	-	-	-	-	-	-	-	-	-	-	-	-	-	-	-	-	-	-	-	-	-	-	-	-	-	-
36140-12015-2014	214	Neisseria polysaccharea	1	0	-	-	-	-	-	-	-	-	-	-	-	-	-	-	-	-	-	-	-	-	-	-	-	-	-	-	-	-	-	-	-	-	-	-	-	-	-	-	-	-	-	-	-	-	-
36142-12017-2014	215	Neisseria polysaccharea	1	0	-	-	-	-	-	-	-	-	-	-	-	-	-	-	-	-	-	-	-	-	-	-	-	-	-	-	-	-	-	-	-	-	-	-	-	-	-	-	-	-	-	-	-	-	-
36148-12024-2014	216	Neisseria polysaccharea	1	0	-	-	-	-	-	-	-	-	-	-	-	-	-	-	-	-	-	-	-	-	-	-	-	-	-	-	-	-	-	-	-	-	-	-	-	-	-	-	-	-	-	-	-	-	-
36153-12030-2014	217	Neisseria polysaccharea	1	0	-	-	-	-	-	-	-	-	-	-	-	-	-	-	-	-	-	-	-	-	-	-	-	-	-	-	-	-	-	-	-	-	-	-	-	-	-	-	-	-	-	-	-	-	-
36161-12040-2014	218	Neisseria cinerea	1	0	-	-	-	-	-	-	-	-	-	-	-	-	-	-	-	-	-	-	-	-	-	-	-	-	-	-	-	-	-	-	-	-	-	-	-	-	-	-	-	-	-	-	-	-	-
36167-12046-2014	219	Neisseria polysaccharea	1	0	-	-	-	-	-	-	-	-	-	-	-	-	-	-	-	-	-	-	-	-	-	-	-	-	-	-	-	-	-	-	-	-	-	-	-	-	-	-	-	-	-	-	-	-	-
36172-M10-1	220	Neisseria lactamica	2	0	-	-	-	-	-	-	-	-	-	-	-	-	-	-	-	-	-	-	-	-	-	-	-	-	-	-	-	-	-	-	-	-	-	-	-	-	-	-	-	-	-	-	-	-	-
36174-M15-1	221	Neisseria lactamica	10	0	-	-	-	-	-	-	-	-	-	-	-	-	-	-	-	-	-	-	-	-	-	-	-	-	-	-	-	-	-	-	-	-	-	-	-	-	-	-	-	-	-	-	-	-	-
36175-M17-1	222	Neisseria lactamica	2	0	-	-	-	-	-	-	-	-	-	-	-	-	-	-	-	-	-	-	-	-	-	-	-	-	-	-	-	-	-	-	-	-	-	-	-	-	-	-	-	-	-	-	-	-	-
36238-51212	223	Neisseria gonorrhoeae	110	3.28909	-	-	-	-	-	-	-	-	-	-	-	-	-	-	-	-	-	-	-	-	-	-	-	-	-	-	-	-	-	-	-	-	-	-	-	-	-	-	-	-	-	-	-	-	-
36245-44568	224	Neisseria gonorrhoeae	15	0	-	-	-	-	-	-	-	-	-	-	-	-	-	-	-	-	-	-	-	-	-	-	-	-	-	-	-	-	-	-	-	-	-	-	-	-	-	-	-	-	-	-	-	-	-
36251-63179	225	Neisseria gonorrhoeae	2	0	-	-	-	-	-	-	-	-	-	-	-	-	-	-	-	-	-	-	-	-	-	-	-	-	-	-	-	-	-	-	-	-	-	-	-	-	-	-	-	-	-	-	-	-	-
36268-T060	226	Neisseria gonorrhoeae	260	0.0128183	-	-	-	-	-	-	-	-	-	-	-	-	-	-	-	-	-	-	-	-	-	-	-	-	-	-	-	-	-	-	-	-	-	-	-	-	-	-	-	-	-	-	-	-	-
36270-59688	227	Neisseria gonorrhoeae	3	0.006	-	-	-	-	-	-	-	-	-	-	-	-	-	-	-	-	-	-	-	-	-	-	-	-	-	-	-	-	-	-	-	-	-	-	-	-	-	-	-	-	-	-	-	-	-
36271-50659	228	Neisseria gonorrhoeae	9	0.0015	-	-	-	-	-	-	-	-	-	-	-	-	-	-	-	-	-	-	-	-	-	-	-	-	-	-	-	-	-	-	-	-	-	-	-	-	-	-	-	-	-	-	-	-	-
36854-Q68	229	Neisseria lactamica	34	0	-	-	-	-	-	-	-	-	-	-	-	-	-	-	-	-	-	-	-	-	-	-	-	-	-	-	-	-	-	-	-	-	-	-	-	-	-	-	-	-	-	-	-	-	-
36855-Q36	230	Neisseria lactamica	19	0	-	-	-	-	-	-	-	-	-	-	-	-	-	-	-	-	-	-	-	-	-	-	-	-	-	-	-	-	-	-	-	-	-	-	-	-	-	-	-	-	-	-	-	-	-
36856-S291	231	Neisseria lactamica	3	0	-	-	-	-	-	-	-	-	-	-	-	-	-	-	-	-	-	-	-	-	-	-	-	-	-	-	-	-	-	-	-	-	-	-	-	-	-	-	-	-	-	-	-	-	-
36858-Q118	232	Neisseria lactamica	9	0	-	-	-	-	-	-	-	-	-	-	-	-	-	-	-	-	-	-	-	-	-	-	-	-	-	-	-	-	-	-	-	-	-	-	-	-	-	-	-	-	-	-	-	-	-
36880-Q139	233	Neisseria lactamica	7	0	-	-	-	-	-	-	-	-	-	-	-	-	-	-	-	-	-	-	-	-	-	-	-	-	-	-	-	-	-	-	-	-	-	-	-	-	-	-	-	-	-	-	-	-	-
36979-AA121	234	Neisseria lactamica	3	0	-	-	-	-	-	-	-	-	-	-	-	-	-	-	-	-	-	-	-	-	-	-	-	-	-	-	-	-	-	-	-	-	-	-	-	-	-	-	-	-	-	-	-	-	-
36980-CC21	235	Neisseria lactamica	1	0	-	-	-	-	-	-	-	-	-	-	-	-	-	-	-	-	-	-	-	-	-	-	-	-	-	-	-	-	-	-	-	-	-	-	-	-	-	-	-	-	-	-	-	-	-
37125-GCGS1076	236	Neisseria gonorrhoeae	3	0.008	-	-	-	-	-	-	-	-	-	-	-	-	-	-	-	-	-	-	-	-	-	-	-	-	-	-	-	-	-	-	-	-	-	-	-	-	-	-	-	-	-	-	-	-	-
37167-GCGS0768	237	Neisseria gonorrhoeae	39	0.0144333	-	-	-	-	-	-	-	-	-	-	-	-	-	-	-	-	-	-	-	-	-	-	-	-	-	-	-	-	-	-	-	-	-	-	-	-	-	-	-	-	-	-	-	-	-
37186-GCGS0423	238	Neisseria gonorrhoeae	2	0.015	-	-	-	-	-	-	-	-	-	-	-	-	-	-	-	-	-	-	-	-	-	-	-	-	-	-	-	-	-	-	-	-	-	-	-	-	-	-	-	-	-	-	-	-	-
37210-GCGS0679	239	Neisseria gonorrhoeae	2	0.015	-	-	-	-	-	-	-	-	-	-	-	-	-	-	-	-	-	-	-	-	-	-	-	-	-	-	-	-	-	-	-	-	-	-	-	-	-	-	-	-	-	-	-	-	-
37243-GCGS0586	240	Neisseria gonorrhoeae	10	0.123311	-	-	-	-	-	-	-	-	-	-	-	-	-	-	-	-	-	-	-	-	-	-	-	-	-	-	-	-	-	-	-	-	-	-	-	-	-	-	-	-	-	-	-	-	-
37261-07AZI-T-009	241	Neisseria lactamica	6	0	-	-	-	-	-	-	-	-	-	-	-	-	-	-	-	-	-	-	-	-	-	-	-	-	-	-	-	-	-	-	-	-	-	-	-	-	-	-	-	-	-	-	-	-	-
37308-GCGS0263	242	Neisseria gonorrhoeae	1	0.004	-	-	-	-	-	-	-	-	-	-	-	-	-	-	-	-	-	-	-	-	-	-	-	-	-	-	-	-	-	-	-	-	-	-	-	-	-	-	-	-	-	-	-	-	-
37356-07AZI-C-008	243	Neisseria gonorrhoeae	1	0	-	-	-	-	-	-	-	-	-	-	-	-	-	-	-	-	-	-	-	-	-	-	-	-	-	-	-	-	-	-	-	-	-	-	-	-	-	-	-	-	-	-	-	-	-
37423-GCGS1013	244	Neisseria gonorrhoeae	2	0.004	-	-	-	-	-	-	-	-	-	-	-	-	-	-	-	-	-	-	-	-	-	-	-	-	-	-	-	-	-	-	-	-	-	-	-	-	-	-	-	-	-	-	-	-	-
37463-GCGS0810	245	Neisseria gonorrhoeae	2	32	-	-	-	-	-	-	-	-	-	-	-	-	-	-	-	-	-	-	-	-	-	-	-	-	-	-	-	-	-	-	-	-	-	-	-	-	-	-	-	-	-	-	-	-	-
37474-GCGS0722	246	Neisseria gonorrhoeae	2	16	-	-	-	-	-	-	-	-	-	-	-	-	-	-	-	-	-	-	-	-	-	-	-	-	-	-	-	-	-	-	-	-	-	-	-	-	-	-	-	-	-	-	-	-	-
37492-GCGS0474	247	Neisseria gonorrhoeae	2	0.015	-	-	-	-	-	-	-	-	-	-	-	-	-	-	-	-	-	-	-	-	-	-	-	-	-	-	-	-	-	-	-	-	-	-	-	-	-	-	-	-	-	-	-	-	-
37526-GCGS0733	248	Neisseria gonorrhoeae	18	15.0229	-	-	-	-	-	-	-	-	-	-	-	-	-	-	-	-	-	-	-	-	-	-	-	-	-	-	-	-	-	-	-	-	-	-	-	-	-	-	-	-	-	-	-	-	-
37778-M14-240642	249	Neisseria mucosa	2	0	-	-	-	-	-	-	-	-	-	-	-	-	-	-	-	-	-	-	-	-	-	-	-	-	-	-	-	-	-	-	-	-	-	-	-	-	-	-	-	-	-	-	-	-	-
38175-M37084	250	Neisseria lactamica	4	0	-	-	-	-	-	-	-	-	-	-	-	-	-	-	-	-	-	-	-	-	-	-	-	-	-	-	-	-	-	-	-	-	-	-	-	-	-	-	-	-	-	-	-	-	-
38390-TRI-648	251	Neisseria lactamica	1	0	-	-	-	-	-	-	-	-	-	-	-	-	-	-	-	-	-	-	-	-	-	-	-	-	-	-	-	-	-	-	-	-	-	-	-	-	-	-	-	-	-	-	-	-	-
38974-LNP16475	252	Neisseria mucosa	2	0	-	-	-	-	-	-	-	-	-	-	-	-	-	-	-	-	-	-	-	-	-	-	-	-	-	-	-	-	-	-	-	-	-	-	-	-	-	-	-	-	-	-	-	-	-
38975-LNP17075	253	Neisseria lactamica	1	0	-	-	-	-	-	-	-	-	-	-	-	-	-	-	-	-	-	-	-	-	-	-	-	-	-	-	-	-	-	-	-	-	-	-	-	-	-	-	-	-	-	-	-	-	-
38976-LNP17345	254	Neisseria subflava	2	0	-	-	-	-	-	-	-	-	-	-	-	-	-	-	-	-	-	-	-	-	-	-	-	-	-	-	-	-	-	-	-	-	-	-	-	-	-	-	-	-	-	-	-	-	-
38977-LNP17862	255	Neisseria mucosa	1	0	-	-	-	-	-	-	-	-	-	-	-	-	-	-	-	-	-	-	-	-	-	-	-	-	-	-	-	-	-	-	-	-	-	-	-	-	-	-	-	-	-	-	-	-	-
38978-LNP18981	256	Neisseria cinerea	4	0	-	-	-	-	-	-	-	-	-	-	-	-	-	-	-	-	-	-	-	-	-	-	-	-	-	-	-	-	-	-	-	-	-	-	-	-	-	-	-	-	-	-	-	-	-
38979-LNP19085	257	Neisseria subflava	1	0	-	-	-	-	-	-	-	-	-	-	-	-	-	-	-	-	-	-	-	-	-	-	-	-	-	-	-	-	-	-	-	-	-	-	-	-	-	-	-	-	-	-	-	-	-
38980-LNP22706	258	Neisseria polysaccharea	1	0	-	-	-	-	-	-	-	-	-	-	-	-	-	-	-	-	-	-	-	-	-	-	-	-	-	-	-	-	-	-	-	-	-	-	-	-	-	-	-	-	-	-	-	-	-
38981-LNP24574	259	Neisseria polysaccharea	1	0	-	-	-	-	-	-	-	-	-	-	-	-	-	-	-	-	-	-	-	-	-	-	-	-	-	-	-	-	-	-	-	-	-	-	-	-	-	-	-	-	-	-	-	-	-
38984-LNP26654	260	Neisseria cinerea	1	0	-	-	-	-	-	-	-	-	-	-	-	-	-	-	-	-	-	-	-	-	-	-	-	-	-	-	-	-	-	-	-	-	-	-	-	-	-	-	-	-	-	-	-	-	-
38986-LNP23132	261	Neisseria cinerea	1	0	-	-	-	-	-	-	-	-	-	-	-	-	-	-	-	-	-	-	-	-	-	-	-	-	-	-	-	-	-	-	-	-	-	-	-	-	-	-	-	-	-	-	-	-	-
39589-630	262	Neisseria gonorrhoeae	2	32	-	-	-	-	-	-	-	-	-	-	-	-	-	-	-	-	-	-	-	-	-	-	-	-	-	-	-	-	-	-	-	-	-	-	-	-	-	-	-	-	-	-	-	-	-
39715-LNP16858	263	Neisseria mucosa	1	0	-	-	-	-	-	-	-	-	-	-	-	-	-	-	-	-	-	-	-	-	-	-	-	-	-	-	-	-	-	-	-	-	-	-	-	-	-	-	-	-	-	-	-	-	-
39716-LNP16983	264	Neisseria canis	1	0	-	-	-	-	-	-	-	-	-	-	-	-	-	-	-	-	-	-	-	-	-	-	-	-	-	-	-	-	-	-	-	-	-	-	-	-	-	-	-	-	-	-	-	-	-
39717-LNP20692	265	Neisseria cinerea	1	0	-	-	-	-	-	-	-	-	-	-	-	-	-	-	-	-	-	-	-	-	-	-	-	-	-	-	-	-	-	-	-	-	-	-	-	-	-	-	-	-	-	-	-	-	-
39719-LNP25397	266	Neisseria sp.	2	0	-	-	-	-	-	-	-	-	-	-	-	-	-	-	-	-	-	-	-	-	-	-	-	-	-	-	-	-	-	-	-	-	-	-	-	-	-	-	-	-	-	-	-	-	-
39721-LNP981	267	Neisseria cinerea	2	0	-	-	-	-	-	-	-	-	-	-	-	-	-	-	-	-	-	-	-	-	-	-	-	-	-	-	-	-	-	-	-	-	-	-	-	-	-	-	-	-	-	-	-	-	-
39722-LNP26332	268	Neisseria subflava	1	0	-	-	-	-	-	-	-	-	-	-	-	-	-	-	-	-	-	-	-	-	-	-	-	-	-	-	-	-	-	-	-	-	-	-	-	-	-	-	-	-	-	-	-	-	-
39723-LNP26308	269	Neisseria subflava	1	0	-	-	-	-	-	-	-	-	-	-	-	-	-	-	-	-	-	-	-	-	-	-	-	-	-	-	-	-	-	-	-	-	-	-	-	-	-	-	-	-	-	-	-	-	-
39724-LNP23872	270	Neisseria cinerea	1	0	-	-	-	-	-	-	-	-	-	-	-	-	-	-	-	-	-	-	-	-	-	-	-	-	-	-	-	-	-	-	-	-	-	-	-	-	-	-	-	-	-	-	-	-	-
39725-LNP24849	271	Neisseria zoodegmatis	1	0	-	-	-	-	-	-	-	-	-	-	-	-	-	-	-	-	-	-	-	-	-	-	-	-	-	-	-	-	-	-	-	-	-	-	-	-	-	-	-	-	-	-	-	-	-
40248-LNP28315	272	Neisseria polysaccharea	2	0	-	-	-	-	-	-	-	-	-	-	-	-	-	-	-	-	-	-	-	-	-	-	-	-	-	-	-	-	-	-	-	-	-	-	-	-	-	-	-	-	-	-	-	-	-
40261-LNP28331	273	Neisseria subflava	1	0	-	-	-	-	-	-	-	-	-	-	-	-	-	-	-	-	-	-	-	-	-	-	-	-	-	-	-	-	-	-	-	-	-	-	-	-	-	-	-	-	-	-	-	-	-
40270-LNP28340	274	Neisseria subflava	1	0	-	-	-	-	-	-	-	-	-	-	-	-	-	-	-	-	-	-	-	-	-	-	-	-	-	-	-	-	-	-	-	-	-	-	-	-	-	-	-	-	-	-	-	-	-
41203-11U132882	275	Neisseria gonorrhoeae	3	0	-	-	-	-	-	-	-	-	-	-	-	-	-	-	-	-	-	-	-	-	-	-	-	-	-	-	-	-	-	-	-	-	-	-	-	-	-	-	-	-	-	-	-	-	-
41220-LNP28396	276	Neisseria bergeri	1	0	-	-	-	-	-	-	-	-	-	-	-	-	-	-	-	-	-	-	-	-	-	-	-	-	-	-	-	-	-	-	-	-	-	-	-	-	-	-	-	-	-	-	-	-	-
41356-Ng993	277	Neisseria gonorrhoeae	1	0.004	-	-	-	-	-	-	-	-	-	-	-	-	-	-	-	-	-	-	-	-	-	-	-	-	-	-	-	-	-	-	-	-	-	-	-	-	-	-	-	-	-	-	-	-	-
41366-2185	278	Neisseria gonorrhoeae	1	32	-	-	-	-	-	-	-	-	-	-	-	-	-	-	-	-	-	-	-	-	-	-	-	-	-	-	-	-	-	-	-	-	-	-	-	-	-	-	-	-	-	-	-	-	-
41474-M15-240880	279	Neisseria polysaccharea	6	0	-	-	-	-	-	-	-	-	-	-	-	-	-	-	-	-	-	-	-	-	-	-	-	-	-	-	-	-	-	-	-	-	-	-	-	-	-	-	-	-	-	-	-	-	-
41652-2748	280	Neisseria polysaccharea	5	0	-	-	-	-	-	-	-	-	-	-	-	-	-	-	-	-	-	-	-	-	-	-	-	-	-	-	-	-	-	-	-	-	-	-	-	-	-	-	-	-	-	-	-	-	-
42055-LNP28051	281	Neisseria oralis	1	0	-	-	-	-	-	-	-	-	-	-	-	-	-	-	-	-	-	-	-	-	-	-	-	-	-	-	-	-	-	-	-	-	-	-	-	-	-	-	-	-	-	-	-	-	-
42057-LNP28127	282	Neisseria cinerea	1	0	-	-	-	-	-	-	-	-	-	-	-	-	-	-	-	-	-	-	-	-	-	-	-	-	-	-	-	-	-	-	-	-	-	-	-	-	-	-	-	-	-	-	-	-	-
42058-LNP28155	283	Neisseria cinerea	1	0	-	-	-	-	-	-	-	-	-	-	-	-	-	-	-	-	-	-	-	-	-	-	-	-	-	-	-	-	-	-	-	-	-	-	-	-	-	-	-	-	-	-	-	-	-
42059-LNP28158	284	Neisseria cinerea	1	0	-	-	-	-	-	-	-	-	-	-	-	-	-	-	-	-	-	-	-	-	-	-	-	-	-	-	-	-	-	-	-	-	-	-	-	-	-	-	-	-	-	-	-	-	-
42060-LNP28165	285	Neisseria subflava	1	0	-	-	-	-	-	-	-	-	-	-	-	-	-	-	-	-	-	-	-	-	-	-	-	-	-	-	-	-	-	-	-	-	-	-	-	-	-	-	-	-	-	-	-	-	-
42061-LNP28181	286	Neisseria cinerea	1	0	-	-	-	-	-	-	-	-	-	-	-	-	-	-	-	-	-	-	-	-	-	-	-	-	-	-	-	-	-	-	-	-	-	-	-	-	-	-	-	-	-	-	-	-	-
42062-LNP28272	287	Neisseria cinerea	1	0	-	-	-	-	-	-	-	-	-	-	-	-	-	-	-	-	-	-	-	-	-	-	-	-	-	-	-	-	-	-	-	-	-	-	-	-	-	-	-	-	-	-	-	-	-
42421-LNP28525	288	Neisseria cinerea	1	0	-	-	-	-	-	-	-	-	-	-	-	-	-	-	-	-	-	-	-	-	-	-	-	-	-	-	-	-	-	-	-	-	-	-	-	-	-	-	-	-	-	-	-	-	-
42462-M16-240153	289	Neisseria cinerea	1	0	-	-	-	-	-	-	-	-	-	-	-	-	-	-	-	-	-	-	-	-	-	-	-	-	-	-	-	-	-	-	-	-	-	-	-	-	-	-	-	-	-	-	-	-	-
42468-M16-240183	290	Neisseria polysaccharea	1	0	-	-	-	-	-	-	-	-	-	-	-	-	-	-	-	-	-	-	-	-	-	-	-	-	-	-	-	-	-	-	-	-	-	-	-	-	-	-	-	-	-	-	-	-	-
42471-M15-240769	291	Neisseria cinerea	1	0	-	-	-	-	-	-	-	-	-	-	-	-	-	-	-	-	-	-	-	-	-	-	-	-	-	-	-	-	-	-	-	-	-	-	-	-	-	-	-	-	-	-	-	-	-
42495-M16-240028	292	Neisseria lactamica	1	0	-	-	-	-	-	-	-	-	-	-	-	-	-	-	-	-	-	-	-	-	-	-	-	-	-	-	-	-	-	-	-	-	-	-	-	-	-	-	-	-	-	-	-	-	-
42503-M16-240038	293	Neisseria cinerea	3	0	-	-	-	-	-	-	-	-	-	-	-	-	-	-	-	-	-	-	-	-	-	-	-	-	-	-	-	-	-	-	-	-	-	-	-	-	-	-	-	-	-	-	-	-	-
42795-352521	294	Neisseria gonorrhoeae	1	0	-	-	-	-	-	-	-	-	-	-	-	-	-	-	-	-	-	-	-	-	-	-	-	-	-	-	-	-	-	-	-	-	-	-	-	-	-	-	-	-	-	-	-	-	-
42797-377682	295	Neisseria gonorrhoeae	3	0	-	-	-	-	-	-	-	-	-	-	-	-	-	-	-	-	-	-	-	-	-	-	-	-	-	-	-	-	-	-	-	-	-	-	-	-	-	-	-	-	-	-	-	-	-
42811-H151040344	296	Neisseria gonorrhoeae	1	0	-	-	-	-	-	-	-	-	-	-	-	-	-	-	-	-	-	-	-	-	-	-	-	-	-	-	-	-	-	-	-	-	-	-	-	-	-	-	-	-	-	-	-	-	-
42839-RB13000394	297	Neisseria gonorrhoeae	1	0	-	-	-	-	-	-	-	-	-	-	-	-	-	-	-	-	-	-	-	-	-	-	-	-	-	-	-	-	-	-	-	-	-	-	-	-	-	-	-	-	-	-	-	-	-
42909-02-11162-XS2-1	298	Neisseria bergeri	2	0	-	-	-	-	-	-	-	-	-	-	-	-	-	-	-	-	-	-	-	-	-	-	-	-	-	-	-	-	-	-	-	-	-	-	-	-	-	-	-	-	-	-	-	-	-
43033-02-11433-XS2-1	299	Neisseria bergeri	2	0	-	-	-	-	-	-	-	-	-	-	-	-	-	-	-	-	-	-	-	-	-	-	-	-	-	-	-	-	-	-	-	-	-	-	-	-	-	-	-	-	-	-	-	-	-
43128-12-12795-XS2-1	300	Neisseria uirgultaei	8	0	-	-	-	-	-	-	-	-	-	-	-	-	-	-	-	-	-	-	-	-	-	-	-	-	-	-	-	-	-	-	-	-	-	-	-	-	-	-	-	-	-	-	-	-	-
43131-12-23282-XS3-1	301	Neisseria uirgultaei	1	0	-	-	-	-	-	-	-	-	-	-	-	-	-	-	-	-	-	-	-	-	-	-	-	-	-	-	-	-	-	-	-	-	-	-	-	-	-	-	-	-	-	-	-	-	-
43335-01-00098-XS1-1	302	Neisseria polysaccharea	2	0	-	-	-	-	-	-	-	-	-	-	-	-	-	-	-	-	-	-	-	-	-	-	-	-	-	-	-	-	-	-	-	-	-	-	-	-	-	-	-	-	-	-	-	-	-
43413-01-07665-XS1-1	303	Neisseria polysaccharea	6	0	-	-	-	-	-	-	-	-	-	-	-	-	-	-	-	-	-	-	-	-	-	-	-	-	-	-	-	-	-	-	-	-	-	-	-	-	-	-	-	-	-	-	-	-	-
43416-01-07343-XS1-1	304	Neisseria polysaccharea	1	0	-	-	-	-	-	-	-	-	-	-	-	-	-	-	-	-	-	-	-	-	-	-	-	-	-	-	-	-	-	-	-	-	-	-	-	-	-	-	-	-	-	-	-	-	-
43419-01-13554-XS3-1	305	Neisseria polysaccharea	1	0	-	-	-	-	-	-	-	-	-	-	-	-	-	-	-	-	-	-	-	-	-	-	-	-	-	-	-	-	-	-	-	-	-	-	-	-	-	-	-	-	-	-	-	-	-
43420-01-13564-XS3-1	306	Neisseria polysaccharea	2	0	-	-	-	-	-	-	-	-	-	-	-	-	-	-	-	-	-	-	-	-	-	-	-	-	-	-	-	-	-	-	-	-	-	-	-	-	-	-	-	-	-	-	-	-	-
43425-02-01105-XS1-1	307	Neisseria maigaei	1	0	-	-	-	-	-	-	-	-	-	-	-	-	-	-	-	-	-	-	-	-	-	-	-	-	-	-	-	-	-	-	-	-	-	-	-	-	-	-	-	-	-	-	-	-	-
43549-BR41153	308	Neisseria lactamica	2	0	-	-	-	-	-	-	-	-	-	-	-	-	-	-	-	-	-	-	-	-	-	-	-	-	-	-	-	-	-	-	-	-	-	-	-	-	-	-	-	-	-	-	-	-	-
43557-BR41222	309	Neisseria lactamica	8	0	-	-	-	-	-	-	-	-	-	-	-	-	-	-	-	-	-	-	-	-	-	-	-	-	-	-	-	-	-	-	-	-	-	-	-	-	-	-	-	-	-	-	-	-	-
43562-BR41283	310	Neisseria lactamica	6	0	-	-	-	-	-	-	-	-	-	-	-	-	-	-	-	-	-	-	-	-	-	-	-	-	-	-	-	-	-	-	-	-	-	-	-	-	-	-	-	-	-	-	-	-	-
43563-BR41284	311	Neisseria lactamica	1	0	-	-	-	-	-	-	-	-	-	-	-	-	-	-	-	-	-	-	-	-	-	-	-	-	-	-	-	-	-	-	-	-	-	-	-	-	-	-	-	-	-	-	-	-	-
43570-BR40103	312	Neisseria subflava	1	0	-	-	-	-	-	-	-	-	-	-	-	-	-	-	-	-	-	-	-	-	-	-	-	-	-	-	-	-	-	-	-	-	-	-	-	-	-	-	-	-	-	-	-	-	-
43581-BR40282	313	Neisseria lactamica	4	0	-	-	-	-	-	-	-	-	-	-	-	-	-	-	-	-	-	-	-	-	-	-	-	-	-	-	-	-	-	-	-	-	-	-	-	-	-	-	-	-	-	-	-	-	-
435832-3	314	Neisseria mucosa	2	0	-	-	-	-	-	-	-	-	-	-	-	-	-	-	-	-	-	-	-	-	-	-	-	-	-	-	-	-	-	-	-	-	-	-	-	-	-	-	-	-	-	-	-	-	-
43585-BR40313	315	Neisseria lactamica	2	0	-	-	-	-	-	-	-	-	-	-	-	-	-	-	-	-	-	-	-	-	-	-	-	-	-	-	-	-	-	-	-	-	-	-	-	-	-	-	-	-	-	-	-	-	-
43592-BR40406	316	Neisseria lactamica	2	0	-	-	-	-	-	-	-	-	-	-	-	-	-	-	-	-	-	-	-	-	-	-	-	-	-	-	-	-	-	-	-	-	-	-	-	-	-	-	-	-	-	-	-	-	-
43594-BR40429	317	Neisseria lactamica	6	0	-	-	-	-	-	-	-	-	-	-	-	-	-	-	-	-	-	-	-	-	-	-	-	-	-	-	-	-	-	-	-	-	-	-	-	-	-	-	-	-	-	-	-	-	-
43618-BR41361	318	Neisseria lactamica	2	0	-	-	-	-	-	-	-	-	-	-	-	-	-	-	-	-	-	-	-	-	-	-	-	-	-	-	-	-	-	-	-	-	-	-	-	-	-	-	-	-	-	-	-	-	-
43658-BR41637	319	Neisseria subflava	1	0	-	-	-	-	-	-	-	-	-	-	-	-	-	-	-	-	-	-	-	-	-	-	-	-	-	-	-	-	-	-	-	-	-	-	-	-	-	-	-	-	-	-	-	-	-
43659-BR41660	320	Neisseria lactamica	4	0	-	-	-	-	-	-	-	-	-	-	-	-	-	-	-	-	-	-	-	-	-	-	-	-	-	-	-	-	-	-	-	-	-	-	-	-	-	-	-	-	-	-	-	-	-
43678-BR41803	321	Neisseria lactamica	4	0	-	-	-	-	-	-	-	-	-	-	-	-	-	-	-	-	-	-	-	-	-	-	-	-	-	-	-	-	-	-	-	-	-	-	-	-	-	-	-	-	-	-	-	-	-
43736-BR40507	322	Neisseria lactamica	1	0	-	-	-	-	-	-	-	-	-	-	-	-	-	-	-	-	-	-	-	-	-	-	-	-	-	-	-	-	-	-	-	-	-	-	-	-	-	-	-	-	-	-	-	-	-
43740-BR40599	323	Neisseria subflava	1	0	-	-	-	-	-	-	-	-	-	-	-	-	-	-	-	-	-	-	-	-	-	-	-	-	-	-	-	-	-	-	-	-	-	-	-	-	-	-	-	-	-	-	-	-	-
43741-BR40608	324	Neisseria subflava	1	0	-	-	-	-	-	-	-	-	-	-	-	-	-	-	-	-	-	-	-	-	-	-	-	-	-	-	-	-	-	-	-	-	-	-	-	-	-	-	-	-	-	-	-	-	-
43773-BR40790	325	Neisseria lactamica	3	0	-	-	-	-	-	-	-	-	-	-	-	-	-	-	-	-	-	-	-	-	-	-	-	-	-	-	-	-	-	-	-	-	-	-	-	-	-	-	-	-	-	-	-	-	-
43780-BR40976	326	Neisseria lactamica	2	0	-	-	-	-	-	-	-	-	-	-	-	-	-	-	-	-	-	-	-	-	-	-	-	-	-	-	-	-	-	-	-	-	-	-	-	-	-	-	-	-	-	-	-	-	-
43786-BR41030	327	Neisseria lactamica	1	0	-	-	-	-	-	-	-	-	-	-	-	-	-	-	-	-	-	-	-	-	-	-	-	-	-	-	-	-	-	-	-	-	-	-	-	-	-	-	-	-	-	-	-	-	-
43788-BR41072	328	Neisseria lactamica	24	0	-	-	-	-	-	-	-	-	-	-	-	-	-	-	-	-	-	-	-	-	-	-	-	-	-	-	-	-	-	-	-	-	-	-	-	-	-	-	-	-	-	-	-	-	-
43791-BR41110	329	Neisseria lactamica	1	0	-	-	-	-	-	-	-	-	-	-	-	-	-	-	-	-	-	-	-	-	-	-	-	-	-	-	-	-	-	-	-	-	-	-	-	-	-	-	-	-	-	-	-	-	-
43793-BR40664	330	Neisseria subflava	1	0	-	-	-	-	-	-	-	-	-	-	-	-	-	-	-	-	-	-	-	-	-	-	-	-	-	-	-	-	-	-	-	-	-	-	-	-	-	-	-	-	-	-	-	-	-
43798-BR41799	331	Neisseria lactamica	1	0	-	-	-	-	-	-	-	-	-	-	-	-	-	-	-	-	-	-	-	-	-	-	-	-	-	-	-	-	-	-	-	-	-	-	-	-	-	-	-	-	-	-	-	-	-
43987-LNP28609	332	Neisseria polysaccharea	3	0	-	-	-	-	-	-	-	-	-	-	-	-	-	-	-	-	-	-	-	-	-	-	-	-	-	-	-	-	-	-	-	-	-	-	-	-	-	-	-	-	-	-	-	-	-
44077-ST41828	333	Neisseria lactamica	1	0	-	-	-	-	-	-	-	-	-	-	-	-	-	-	-	-	-	-	-	-	-	-	-	-	-	-	-	-	-	-	-	-	-	-	-	-	-	-	-	-	-	-	-	-	-
44084-ST41786	334	Neisseria polysaccharea	4	0	-	-	-	-	-	-	-	-	-	-	-	-	-	-	-	-	-	-	-	-	-	-	-	-	-	-	-	-	-	-	-	-	-	-	-	-	-	-	-	-	-	-	-	-	-
44098-ST41711	335	Neisseria lactamica	3	0	-	-	-	-	-	-	-	-	-	-	-	-	-	-	-	-	-	-	-	-	-	-	-	-	-	-	-	-	-	-	-	-	-	-	-	-	-	-	-	-	-	-	-	-	-
44102-BR40761B	336	Neisseria polysaccharea	1	0	-	-	-	-	-	-	-	-	-	-	-	-	-	-	-	-	-	-	-	-	-	-	-	-	-	-	-	-	-	-	-	-	-	-	-	-	-	-	-	-	-	-	-	-	-
44105-ST41658	337	Neisseria lactamica	1	0	-	-	-	-	-	-	-	-	-	-	-	-	-	-	-	-	-	-	-	-	-	-	-	-	-	-	-	-	-	-	-	-	-	-	-	-	-	-	-	-	-	-	-	-	-
4410-OX9931639	338	Neisseria lactamica	1	0	-	-	-	-	-	-	-	-	-	-	-	-	-	-	-	-	-	-	-	-	-	-	-	-	-	-	-	-	-	-	-	-	-	-	-	-	-	-	-	-	-	-	-	-	-
44132-ST41390	339	Neisseria lactamica	1	0	-	-	-	-	-	-	-	-	-	-	-	-	-	-	-	-	-	-	-	-	-	-	-	-	-	-	-	-	-	-	-	-	-	-	-	-	-	-	-	-	-	-	-	-	-
44149-ST41540	340	Neisseria lactamica	1	0	-	-	-	-	-	-	-	-	-	-	-	-	-	-	-	-	-	-	-	-	-	-	-	-	-	-	-	-	-	-	-	-	-	-	-	-	-	-	-	-	-	-	-	-	-
44175-ST41190	341	Neisseria lactamica	1	0	-	-	-	-	-	-	-	-	-	-	-	-	-	-	-	-	-	-	-	-	-	-	-	-	-	-	-	-	-	-	-	-	-	-	-	-	-	-	-	-	-	-	-	-	-
44177-ST41350	342	Neisseria lactamica	4	0	-	-	-	-	-	-	-	-	-	-	-	-	-	-	-	-	-	-	-	-	-	-	-	-	-	-	-	-	-	-	-	-	-	-	-	-	-	-	-	-	-	-	-	-	-
44243-ST41937	343	Neisseria lactamica	1	0	-	-	-	-	-	-	-	-	-	-	-	-	-	-	-	-	-	-	-	-	-	-	-	-	-	-	-	-	-	-	-	-	-	-	-	-	-	-	-	-	-	-	-	-	-
44263-ST42011	344	Neisseria lactamica	1	0	-	-	-	-	-	-	-	-	-	-	-	-	-	-	-	-	-	-	-	-	-	-	-	-	-	-	-	-	-	-	-	-	-	-	-	-	-	-	-	-	-	-	-	-	-
44351-ST40632	345	Neisseria lactamica	16	0	-	-	-	-	-	-	-	-	-	-	-	-	-	-	-	-	-	-	-	-	-	-	-	-	-	-	-	-	-	-	-	-	-	-	-	-	-	-	-	-	-	-	-	-	-
44352-ST40619	346	Neisseria lactamica	1	0	-	-	-	-	-	-	-	-	-	-	-	-	-	-	-	-	-	-	-	-	-	-	-	-	-	-	-	-	-	-	-	-	-	-	-	-	-	-	-	-	-	-	-	-	-
44354-ST40592	347	Neisseria lactamica	2	0	-	-	-	-	-	-	-	-	-	-	-	-	-	-	-	-	-	-	-	-	-	-	-	-	-	-	-	-	-	-	-	-	-	-	-	-	-	-	-	-	-	-	-	-	-
44359-ST40535	348	Neisseria lactamica	1	0	-	-	-	-	-	-	-	-	-	-	-	-	-	-	-	-	-	-	-	-	-	-	-	-	-	-	-	-	-	-	-	-	-	-	-	-	-	-	-	-	-	-	-	-	-
44384-ST40746	349	Neisseria lactamica	1	0	-	-	-	-	-	-	-	-	-	-	-	-	-	-	-	-	-	-	-	-	-	-	-	-	-	-	-	-	-	-	-	-	-	-	-	-	-	-	-	-	-	-	-	-	-
44385-ST40741	350	Neisseria lactamica	1	0	-	-	-	-	-	-	-	-	-	-	-	-	-	-	-	-	-	-	-	-	-	-	-	-	-	-	-	-	-	-	-	-	-	-	-	-	-	-	-	-	-	-	-	-	-
44448-OX40115	351	Neisseria lactamica	1	0	-	-	-	-	-	-	-	-	-	-	-	-	-	-	-	-	-	-	-	-	-	-	-	-	-	-	-	-	-	-	-	-	-	-	-	-	-	-	-	-	-	-	-	-	-
44452-OX40143	352	Neisseria lactamica	2	0	-	-	-	-	-	-	-	-	-	-	-	-	-	-	-	-	-	-	-	-	-	-	-	-	-	-	-	-	-	-	-	-	-	-	-	-	-	-	-	-	-	-	-	-	-
44455-OX40156	353	Neisseria lactamica	12	0	-	-	-	-	-	-	-	-	-	-	-	-	-	-	-	-	-	-	-	-	-	-	-	-	-	-	-	-	-	-	-	-	-	-	-	-	-	-	-	-	-	-	-	-	-
44472-OX40301	354	Neisseria lactamica	1	0	-	-	-	-	-	-	-	-	-	-	-	-	-	-	-	-	-	-	-	-	-	-	-	-	-	-	-	-	-	-	-	-	-	-	-	-	-	-	-	-	-	-	-	-	-
44480-OX40430	355	Neisseria lactamica	2	0	-	-	-	-	-	-	-	-	-	-	-	-	-	-	-	-	-	-	-	-	-	-	-	-	-	-	-	-	-	-	-	-	-	-	-	-	-	-	-	-	-	-	-	-	-
44492-OX40631	356	Neisseria lactamica	1	0	-	-	-	-	-	-	-	-	-	-	-	-	-	-	-	-	-	-	-	-	-	-	-	-	-	-	-	-	-	-	-	-	-	-	-	-	-	-	-	-	-	-	-	-	-
44493-OX40632	357	Neisseria cinerea	1	0	-	-	-	-	-	-	-	-	-	-	-	-	-	-	-	-	-	-	-	-	-	-	-	-	-	-	-	-	-	-	-	-	-	-	-	-	-	-	-	-	-	-	-	-	-
44494-OX40633	358	Neisseria lactamica	10	0	-	-	-	-	-	-	-	-	-	-	-	-	-	-	-	-	-	-	-	-	-	-	-	-	-	-	-	-	-	-	-	-	-	-	-	-	-	-	-	-	-	-	-	-	-
44506-OX40810	359	Neisseria lactamica	2	0	-	-	-	-	-	-	-	-	-	-	-	-	-	-	-	-	-	-	-	-	-	-	-	-	-	-	-	-	-	-	-	-	-	-	-	-	-	-	-	-	-	-	-	-	-
44518-OX40911	360	Neisseria benedictiae	1	0	-	-	-	-	-	-	-	-	-	-	-	-	-	-	-	-	-	-	-	-	-	-	-	-	-	-	-	-	-	-	-	-	-	-	-	-	-	-	-	-	-	-	-	-	-
44553-OX41321	361	Neisseria lactamica	1	0	-	-	-	-	-	-	-	-	-	-	-	-	-	-	-	-	-	-	-	-	-	-	-	-	-	-	-	-	-	-	-	-	-	-	-	-	-	-	-	-	-	-	-	-	-
44567-OX41503	362	Neisseria lactamica	1	0	-	-	-	-	-	-	-	-	-	-	-	-	-	-	-	-	-	-	-	-	-	-	-	-	-	-	-	-	-	-	-	-	-	-	-	-	-	-	-	-	-	-	-	-	-
44584-OX41691	363	Neisseria lactamica	1	0	-	-	-	-	-	-	-	-	-	-	-	-	-	-	-	-	-	-	-	-	-	-	-	-	-	-	-	-	-	-	-	-	-	-	-	-	-	-	-	-	-	-	-	-	-
44616-OX42006	364	Neisseria subflava	1	0	-	-	-	-	-	-	-	-	-	-	-	-	-	-	-	-	-	-	-	-	-	-	-	-	-	-	-	-	-	-	-	-	-	-	-	-	-	-	-	-	-	-	-	-	-
44620-OX42049	365	Neisseria subflava	1	0	-	-	-	-	-	-	-	-	-	-	-	-	-	-	-	-	-	-	-	-	-	-	-	-	-	-	-	-	-	-	-	-	-	-	-	-	-	-	-	-	-	-	-	-	-
44622-OX42059	366	Neisseria lactamica	1	0	-	-	-	-	-	-	-	-	-	-	-	-	-	-	-	-	-	-	-	-	-	-	-	-	-	-	-	-	-	-	-	-	-	-	-	-	-	-	-	-	-	-	-	-	-
44630-OX42150	367	Neisseria polysaccharea	2	0	-	-	-	-	-	-	-	-	-	-	-	-	-	-	-	-	-	-	-	-	-	-	-	-	-	-	-	-	-	-	-	-	-	-	-	-	-	-	-	-	-	-	-	-	-
44631-OX42181	368	Neisseria cinerea	1	0	-	-	-	-	-	-	-	-	-	-	-	-	-	-	-	-	-	-	-	-	-	-	-	-	-	-	-	-	-	-	-	-	-	-	-	-	-	-	-	-	-	-	-	-	-
44634-OX42035	369	Neisseria lactamica	3	0	-	-	-	-	-	-	-	-	-	-	-	-	-	-	-	-	-	-	-	-	-	-	-	-	-	-	-	-	-	-	-	-	-	-	-	-	-	-	-	-	-	-	-	-	-
45011-EXNG202	370	Neisseria gonorrhoeae	8	0.03	-	-	-	-	-	-	-	-	-	-	-	-	-	-	-	-	-	-	-	-	-	-	-	-	-	-	-	-	-	-	-	-	-	-	-	-	-	-	-	-	-	-	-	-	-
45016-EXNG209	371	Neisseria gonorrhoeae	34	0.0112618	-	-	-	-	-	-	-	-	-	-	-	-	-	-	-	-	-	-	-	-	-	-	-	-	-	-	-	-	-	-	-	-	-	-	-	-	-	-	-	-	-	-	-	-	-
45020-EXNG214	372	Neisseria gonorrhoeae	2	0.03	-	-	-	-	-	-	-	-	-	-	-	-	-	-	-	-	-	-	-	-	-	-	-	-	-	-	-	-	-	-	-	-	-	-	-	-	-	-	-	-	-	-	-	-	-
45021-EXNG225	373	Neisseria gonorrhoeae	4	0.03	-	-	-	-	-	-	-	-	-	-	-	-	-	-	-	-	-	-	-	-	-	-	-	-	-	-	-	-	-	-	-	-	-	-	-	-	-	-	-	-	-	-	-	-	-
45022-EXNG226	374	Neisseria gonorrhoeae	7	0.374166	-	-	-	-	-	-	-	-	-	-	-	-	-	-	-	-	-	-	-	-	-	-	-	-	-	-	-	-	-	-	-	-	-	-	-	-	-	-	-	-	-	-	-	-	-
45027-EXNG239	375	Neisseria gonorrhoeae	3	0.03	-	-	-	-	-	-	-	-	-	-	-	-	-	-	-	-	-	-	-	-	-	-	-	-	-	-	-	-	-	-	-	-	-	-	-	-	-	-	-	-	-	-	-	-	-
45032-EXNG301	376	Neisseria gonorrhoeae	9	0.00367704	-	-	-	-	-	-	-	-	-	-	-	-	-	-	-	-	-	-	-	-	-	-	-	-	-	-	-	-	-	-	-	-	-	-	-	-	-	-	-	-	-	-	-	-	-
45035-EXNG242	377	Neisseria gonorrhoeae	671	0.00995634	-	-	-	-	-	-	-	-	-	-	-	-	-	-	-	-	-	-	-	-	-	-	-	-	-	-	-	-	-	-	-	-	-	-	-	-	-	-	-	-	-	-	-	-	-
45043-EXNG287	378	Neisseria gonorrhoeae	1	4	-	-	-	-	-	-	-	-	-	-	-	-	-	-	-	-	-	-	-	-	-	-	-	-	-	-	-	-	-	-	-	-	-	-	-	-	-	-	-	-	-	-	-	-	-
45330-EXNG322	379	Neisseria gonorrhoeae	34	0.00330454	-	-	-	-	-	-	-	-	-	-	-	-	-	-	-	-	-	-	-	-	-	-	-	-	-	-	-	-	-	-	-	-	-	-	-	-	-	-	-	-	-	-	-	-	-
45355-LNP28655	380	Neisseria mucosa	1	0	-	-	-	-	-	-	-	-	-	-	-	-	-	-	-	-	-	-	-	-	-	-	-	-	-	-	-	-	-	-	-	-	-	-	-	-	-	-	-	-	-	-	-	-	-
46032-12026-15	381	Neisseria subflava	2	0	-	-	-	-	-	-	-	-	-	-	-	-	-	-	-	-	-	-	-	-	-	-	-	-	-	-	-	-	-	-	-	-	-	-	-	-	-	-	-	-	-	-	-	-	-
46033-12027-15A	382	Neisseria subflava	2	0	-	-	-	-	-	-	-	-	-	-	-	-	-	-	-	-	-	-	-	-	-	-	-	-	-	-	-	-	-	-	-	-	-	-	-	-	-	-	-	-	-	-	-	-	-
46079-T-20455-10	383	Neisseria subflava	1	0	-	-	-	-	-	-	-	-	-	-	-	-	-	-	-	-	-	-	-	-	-	-	-	-	-	-	-	-	-	-	-	-	-	-	-	-	-	-	-	-	-	-	-	-	-
46114-LNP28729	384	Neisseria mucosa	1	0	-	-	-	-	-	-	-	-	-	-	-	-	-	-	-	-	-	-	-	-	-	-	-	-	-	-	-	-	-	-	-	-	-	-	-	-	-	-	-	-	-	-	-	-	-
46136-G97-6093	385	Neisseria polysaccharea	1	0	-	-	-	-	-	-	-	-	-	-	-	-	-	-	-	-	-	-	-	-	-	-	-	-	-	-	-	-	-	-	-	-	-	-	-	-	-	-	-	-	-	-	-	-	-
46143-G97-5907	386	Neisseria polysaccharea	3	0	-	-	-	-	-	-	-	-	-	-	-	-	-	-	-	-	-	-	-	-	-	-	-	-	-	-	-	-	-	-	-	-	-	-	-	-	-	-	-	-	-	-	-	-	-
46192-G97-1403	387	Neisseria basseii	2	0	-	-	-	-	-	-	-	-	-	-	-	-	-	-	-	-	-	-	-	-	-	-	-	-	-	-	-	-	-	-	-	-	-	-	-	-	-	-	-	-	-	-	-	-	-
46197-G97-1151	388	Neisseria polysaccharea	1	0	-	-	-	-	-	-	-	-	-	-	-	-	-	-	-	-	-	-	-	-	-	-	-	-	-	-	-	-	-	-	-	-	-	-	-	-	-	-	-	-	-	-	-	-	-
46230-M-676M	389	Neisseria bergeri	15	0	-	-	-	-	-	-	-	-	-	-	-	-	-	-	-	-	-	-	-	-	-	-	-	-	-	-	-	-	-	-	-	-	-	-	-	-	-	-	-	-	-	-	-	-	-
46231-M-700M	390	Neisseria blantyrii	4	0	-	-	-	-	-	-	-	-	-	-	-	-	-	-	-	-	-	-	-	-	-	-	-	-	-	-	-	-	-	-	-	-	-	-	-	-	-	-	-	-	-	-	-	-	-
46267-NS19	391	Neisseria lactamica	3	0	-	-	-	-	-	-	-	-	-	-	-	-	-	-	-	-	-	-	-	-	-	-	-	-	-	-	-	-	-	-	-	-	-	-	-	-	-	-	-	-	-	-	-	-	-
46286-NG-869	392	Neisseria gonorrhoeae	137	0.518238	-	-	-	-	-	-	-	-	-	-	-	-	-	-	-	-	-	-	-	-	-	-	-	-	-	-	-	-	-	-	-	-	-	-	-	-	-	-	-	-	-	-	-	-	-
46404-M-052	393	Neisseria bergeri	1	0	-	-	-	-	-	-	-	-	-	-	-	-	-	-	-	-	-	-	-	-	-	-	-	-	-	-	-	-	-	-	-	-	-	-	-	-	-	-	-	-	-	-	-	-	-
46405-M-064	394	Neisseria viridiae	20	0	-	-	-	-	-	-	-	-	-	-	-	-	-	-	-	-	-	-	-	-	-	-	-	-	-	-	-	-	-	-	-	-	-	-	-	-	-	-	-	-	-	-	-	-	-
46409-M-080	395	Neisseria polysaccharea	4	0	-	-	-	-	-	-	-	-	-	-	-	-	-	-	-	-	-	-	-	-	-	-	-	-	-	-	-	-	-	-	-	-	-	-	-	-	-	-	-	-	-	-	-	-	-
46410-M-089	396	Neisseria blantyrii	9	0	-	-	-	-	-	-	-	-	-	-	-	-	-	-	-	-	-	-	-	-	-	-	-	-	-	-	-	-	-	-	-	-	-	-	-	-	-	-	-	-	-	-	-	-	-
46411-M-091	397	Neisseria benedictiae	2	0	-	-	-	-	-	-	-	-	-	-	-	-	-	-	-	-	-	-	-	-	-	-	-	-	-	-	-	-	-	-	-	-	-	-	-	-	-	-	-	-	-	-	-	-	-
46417-M-104	398	Neisseria polysaccharea	5	0	-	-	-	-	-	-	-	-	-	-	-	-	-	-	-	-	-	-	-	-	-	-	-	-	-	-	-	-	-	-	-	-	-	-	-	-	-	-	-	-	-	-	-	-	-
46424-M-161	399	Neisseria bergeri	1	0	-	-	-	-	-	-	-	-	-	-	-	-	-	-	-	-	-	-	-	-	-	-	-	-	-	-	-	-	-	-	-	-	-	-	-	-	-	-	-	-	-	-	-	-	-
46434-M-214	400	Neisseria bergeri	1	0	-	-	-	-	-	-	-	-	-	-	-	-	-	-	-	-	-	-	-	-	-	-	-	-	-	-	-	-	-	-	-	-	-	-	-	-	-	-	-	-	-	-	-	-	-
46437-M-223	401	Neisseria polysaccharea	1	0	-	-	-	-	-	-	-	-	-	-	-	-	-	-	-	-	-	-	-	-	-	-	-	-	-	-	-	-	-	-	-	-	-	-	-	-	-	-	-	-	-	-	-	-	-
46445-M-256C	402	Neisseria bergeri	1	0	-	-	-	-	-	-	-	-	-	-	-	-	-	-	-	-	-	-	-	-	-	-	-	-	-	-	-	-	-	-	-	-	-	-	-	-	-	-	-	-	-	-	-	-	-
46447-M-261	403	Neisseria blantyrii	1	0	-	-	-	-	-	-	-	-	-	-	-	-	-	-	-	-	-	-	-	-	-	-	-	-	-	-	-	-	-	-	-	-	-	-	-	-	-	-	-	-	-	-	-	-	-
46459-M-357	404	Neisseria bergeri	1	0	-	-	-	-	-	-	-	-	-	-	-	-	-	-	-	-	-	-	-	-	-	-	-	-	-	-	-	-	-	-	-	-	-	-	-	-	-	-	-	-	-	-	-	-	-
46461-M-384	405	Neisseria viridiae	1	0	-	-	-	-	-	-	-	-	-	-	-	-	-	-	-	-	-	-	-	-	-	-	-	-	-	-	-	-	-	-	-	-	-	-	-	-	-	-	-	-	-	-	-	-	-
46580-GL40670	406	Neisseria lactamica	3	0	-	-	-	-	-	-	-	-	-	-	-	-	-	-	-	-	-	-	-	-	-	-	-	-	-	-	-	-	-	-	-	-	-	-	-	-	-	-	-	-	-	-	-	-	-
46622-GL41391	407	Neisseria lactamica	1	0	-	-	-	-	-	-	-	-	-	-	-	-	-	-	-	-	-	-	-	-	-	-	-	-	-	-	-	-	-	-	-	-	-	-	-	-	-	-	-	-	-	-	-	-	-
46670-GL42119	408	Neisseria lactamica	3	0	-	-	-	-	-	-	-	-	-	-	-	-	-	-	-	-	-	-	-	-	-	-	-	-	-	-	-	-	-	-	-	-	-	-	-	-	-	-	-	-	-	-	-	-	-
46683-GL42524	409	Neisseria lactamica	1	0	-	-	-	-	-	-	-	-	-	-	-	-	-	-	-	-	-	-	-	-	-	-	-	-	-	-	-	-	-	-	-	-	-	-	-	-	-	-	-	-	-	-	-	-	-
46703-GL42700	410	Neisseria lactamica	1	0	-	-	-	-	-	-	-	-	-	-	-	-	-	-	-	-	-	-	-	-	-	-	-	-	-	-	-	-	-	-	-	-	-	-	-	-	-	-	-	-	-	-	-	-	-
46712-GL42800	411	Neisseria lactamica	1	0	-	-	-	-	-	-	-	-	-	-	-	-	-	-	-	-	-	-	-	-	-	-	-	-	-	-	-	-	-	-	-	-	-	-	-	-	-	-	-	-	-	-	-	-	-
46727-PL40288	412	Neisseria polysaccharea	1	0	-	-	-	-	-	-	-	-	-	-	-	-	-	-	-	-	-	-	-	-	-	-	-	-	-	-	-	-	-	-	-	-	-	-	-	-	-	-	-	-	-	-	-	-	-
46731-WG40094	413	Neisseria lactamica	1	0	-	-	-	-	-	-	-	-	-	-	-	-	-	-	-	-	-	-	-	-	-	-	-	-	-	-	-	-	-	-	-	-	-	-	-	-	-	-	-	-	-	-	-	-	-
46871-529311	414	Neisseria gonorrhoeae	375	3.23114	-	-	-	-	-	-	-	-	-	-	-	-	-	-	-	-	-	-	-	-	-	-	-	-	-	-	-	-	-	-	-	-	-	-	-	-	-	-	-	-	-	-	-	-	-
46877-533451	415	Neisseria gonorrhoeae	4	1	-	-	-	-	-	-	-	-	-	-	-	-	-	-	-	-	-	-	-	-	-	-	-	-	-	-	-	-	-	-	-	-	-	-	-	-	-	-	-	-	-	-	-	-	-
46894-518657	416	Neisseria gonorrhoeae	42	2.72172	-	-	-	-	-	-	-	-	-	-	-	-	-	-	-	-	-	-	-	-	-	-	-	-	-	-	-	-	-	-	-	-	-	-	-	-	-	-	-	-	-	-	-	-	-
46898-519462	417	Neisseria gonorrhoeae	19	0.00820348	-	-	-	-	-	-	-	-	-	-	-	-	-	-	-	-	-	-	-	-	-	-	-	-	-	-	-	-	-	-	-	-	-	-	-	-	-	-	-	-	-	-	-	-	-
46902-518063	418	Neisseria gonorrhoeae	6	0.374166	-	-	-	-	-	-	-	-	-	-	-	-	-	-	-	-	-	-	-	-	-	-	-	-	-	-	-	-	-	-	-	-	-	-	-	-	-	-	-	-	-	-	-	-	-
46933-ECDC-1820984	419	Neisseria gonorrhoeae	42	3.06226	-	-	-	-	-	-	-	-	-	-	-	-	-	-	-	-	-	-	-	-	-	-	-	-	-	-	-	-	-	-	-	-	-	-	-	-	-	-	-	-	-	-	-	-	-
46939-534452	420	Neisseria gonorrhoeae	14	8	-	-	-	-	-	-	-	-	-	-	-	-	-	-	-	-	-	-	-	-	-	-	-	-	-	-	-	-	-	-	-	-	-	-	-	-	-	-	-	-	-	-	-	-	-
46940-536169	421	Neisseria gonorrhoeae	3	0.004	-	-	-	-	-	-	-	-	-	-	-	-	-	-	-	-	-	-	-	-	-	-	-	-	-	-	-	-	-	-	-	-	-	-	-	-	-	-	-	-	-	-	-	-	-
46950-539526	422	Neisseria gonorrhoeae	1	32	-	-	-	-	-	-	-	-	-	-	-	-	-	-	-	-	-	-	-	-	-	-	-	-	-	-	-	-	-	-	-	-	-	-	-	-	-	-	-	-	-	-	-	-	-
46958-537159	423	Neisseria gonorrhoeae	17	2.04585	-	-	-	-	-	-	-	-	-	-	-	-	-	-	-	-	-	-	-	-	-	-	-	-	-	-	-	-	-	-	-	-	-	-	-	-	-	-	-	-	-	-	-	-	-
46962-539460	424	Neisseria gonorrhoeae	2	32	-	-	-	-	-	-	-	-	-	-	-	-	-	-	-	-	-	-	-	-	-	-	-	-	-	-	-	-	-	-	-	-	-	-	-	-	-	-	-	-	-	-	-	-	-
47029-GNCWGS-04CD	425	Neisseria gonorrhoeae	4	0.176777	-	-	-	-	-	-	-	-	-	-	-	-	-	-	-	-	-	-	-	-	-	-	-	-	-	-	-	-	-	-	-	-	-	-	-	-	-	-	-	-	-	-	-	-	-
47032-GNCWGS-0712-63	426	Neisseria gonorrhoeae	6	4	-	-	-	-	-	-	-	-	-	-	-	-	-	-	-	-	-	-	-	-	-	-	-	-	-	-	-	-	-	-	-	-	-	-	-	-	-	-	-	-	-	-	-	-	-
47033-GNCWGS-0747-64	427	Neisseria gonorrhoeae	13	5.72133	-	-	-	-	-	-	-	-	-	-	-	-	-	-	-	-	-	-	-	-	-	-	-	-	-	-	-	-	-	-	-	-	-	-	-	-	-	-	-	-	-	-	-	-	-
47035-GNCWGS-07AD-68	428	Neisseria gonorrhoeae	3	8	-	-	-	-	-	-	-	-	-	-	-	-	-	-	-	-	-	-	-	-	-	-	-	-	-	-	-	-	-	-	-	-	-	-	-	-	-	-	-	-	-	-	-	-	-
47039-GNCWGS-037L-77	429	Neisseria gonorrhoeae	2	0	-	-	-	-	-	-	-	-	-	-	-	-	-	-	-	-	-	-	-	-	-	-	-	-	-	-	-	-	-	-	-	-	-	-	-	-	-	-	-	-	-	-	-	-	-
47042-GNCWGS-03WO-81	430	Neisseria gonorrhoeae	4	3.1748	-	-	-	-	-	-	-	-	-	-	-	-	-	-	-	-	-	-	-	-	-	-	-	-	-	-	-	-	-	-	-	-	-	-	-	-	-	-	-	-	-	-	-	-	-
47345-M16-240660	431	Neisseria cinerea	2	0	-	-	-	-	-	-	-	-	-	-	-	-	-	-	-	-	-	-	-	-	-	-	-	-	-	-	-	-	-	-	-	-	-	-	-	-	-	-	-	-	-	-	-	-	-
483-52-NZ-CP065726-1-Ncin	432	Neisseria cinerea	3	0	-	-	-	-	-	-	-	-	-	-	-	-	-	-	-	-	-	-	-	-	-	-	-	-	-	-	-	-	-	-	-	-	-	-	-	-	-	-	-	-	-	-	-	-	-
483-8	433	Neisseria cinerea	2	0	-	-	-	-	-	-	-	-	-	-	-	-	-	-	-	-	-	-	-	-	-	-	-	-	-	-	-	-	-	-	-	-	-	-	-	-	-	-	-	-	-	-	-	-	-
483-9	434	Neisseria cinerea	2	0	-	-	-	-	-	-	-	-	-	-	-	-	-	-	-	-	-	-	-	-	-	-	-	-	-	-	-	-	-	-	-	-	-	-	-	-	-	-	-	-	-	-	-	-	-
484-298	435	Neisseria flavescens|Neisseria subflava	3	0	-	-	-	-	-	-	-	-	-	-	-	-	-	-	-	-	-	-	-	-	-	-	-	-	-	-	-	-	-	-	-	-	-	-	-	-	-	-	-	-	-	-	-	-	-
484-299	436	Neisseria flavescens	1	0	-	-	-	-	-	-	-	-	-	-	-	-	-	-	-	-	-	-	-	-	-	-	-	-	-	-	-	-	-	-	-	-	-	-	-	-	-	-	-	-	-	-	-	-	-
484-300	437	Neisseria flavescens	1	0	-	-	-	-	-	-	-	-	-	-	-	-	-	-	-	-	-	-	-	-	-	-	-	-	-	-	-	-	-	-	-	-	-	-	-	-	-	-	-	-	-	-	-	-	-
484-4	438	Neisseria flavescens	1	0	-	-	-	-	-	-	-	-	-	-	-	-	-	-	-	-	-	-	-	-	-	-	-	-	-	-	-	-	-	-	-	-	-	-	-	-	-	-	-	-	-	-	-	-	-
484-5	439	Neisseria flavescens	1	0	-	-	-	-	-	-	-	-	-	-	-	-	-	-	-	-	-	-	-	-	-	-	-	-	-	-	-	-	-	-	-	-	-	-	-	-	-	-	-	-	-	-	-	-	-
484-6	440	Neisseria flavescens	1	0	M	K	W	F	Q	T	A	F	F	V	E	T	D	F	I	C	C	P	D	S	V	S	L	I	V	A	A	L	P	F	I	T	Q	I	G	Y	D	Y	R	F	C	F	T	I	S
484-7	441	Neisseria flavescens	1	0	M	K	W	F	Q	T	A	F	F	V	E	T	D	F	I	C	C	P	D	S	V	S	L	I	V	A	A	L	P	F	I	T	Q	I	G	Y	D	Y	R	F	C	F	T	I	S
48522-SRR3357307	442	Neisseria gonorrhoeae	1	0	-	-	-	-	-	-	-	-	-	-	-	-	-	-	-	-	-	-	-	-	-	-	-	-	-	-	-	-	-	-	-	-	-	-	-	-	-	-	-	-	-	-	-	-	-
486-159	443	Neisseria lactamica	6	0	-	-	-	-	-	-	-	-	-	-	-	-	-	-	-	-	-	-	-	-	-	-	-	-	-	-	-	-	-	-	-	-	-	-	-	-	-	-	-	-	-	-	-	-	-
486-160	444	Neisseria lactamica	4	0	-	-	-	-	-	-	-	-	-	-	-	-	-	-	-	-	-	-	-	-	-	-	-	-	-	-	-	-	-	-	-	-	-	-	-	-	-	-	-	-	-	-	-	-	-
486-163	445	Neisseria lactamica	3	0	-	-	-	-	-	-	-	-	-	-	-	-	-	-	-	-	-	-	-	-	-	-	-	-	-	-	-	-	-	-	-	-	-	-	-	-	-	-	-	-	-	-	-	-	-
486-164	446	Neisseria lactamica	3	0	-	-	-	-	-	-	-	-	-	-	-	-	-	-	-	-	-	-	-	-	-	-	-	-	-	-	-	-	-	-	-	-	-	-	-	-	-	-	-	-	-	-	-	-	-
486-167	447	Neisseria lactamica	3	0	-	-	-	-	-	-	-	-	-	-	-	-	-	-	-	-	-	-	-	-	-	-	-	-	-	-	-	-	-	-	-	-	-	-	-	-	-	-	-	-	-	-	-	-	-
486-172	448	Neisseria lactamica	3	0	-	-	-	-	-	-	-	-	-	-	-	-	-	-	-	-	-	-	-	-	-	-	-	-	-	-	-	-	-	-	-	-	-	-	-	-	-	-	-	-	-	-	-	-	-
486-173	449	Neisseria lactamica	3	0	-	-	-	-	-	-	-	-	-	-	-	-	-	-	-	-	-	-	-	-	-	-	-	-	-	-	-	-	-	-	-	-	-	-	-	-	-	-	-	-	-	-	-	-	-
486-176	450	Neisseria lactamica	3	0	-	-	-	-	-	-	-	-	-	-	-	-	-	-	-	-	-	-	-	-	-	-	-	-	-	-	-	-	-	-	-	-	-	-	-	-	-	-	-	-	-	-	-	-	-
486-177	451	Neisseria lactamica	3	0	-	-	-	-	-	-	-	-	-	-	-	-	-	-	-	-	-	-	-	-	-	-	-	-	-	-	-	-	-	-	-	-	-	-	-	-	-	-	-	-	-	-	-	-	-
486-178	452	Neisseria lactamica	3	0	-	-	-	-	-	-	-	-	-	-	-	-	-	-	-	-	-	-	-	-	-	-	-	-	-	-	-	-	-	-	-	-	-	-	-	-	-	-	-	-	-	-	-	-	-
486-181	453	Neisseria lactamica	3	0	-	-	-	-	-	-	-	-	-	-	-	-	-	-	-	-	-	-	-	-	-	-	-	-	-	-	-	-	-	-	-	-	-	-	-	-	-	-	-	-	-	-	-	-	-
486-184	454	Neisseria lactamica	3	0	-	-	-	-	-	-	-	-	-	-	-	-	-	-	-	-	-	-	-	-	-	-	-	-	-	-	-	-	-	-	-	-	-	-	-	-	-	-	-	-	-	-	-	-	-
486-186	455	Neisseria lactamica	2	0	-	-	-	-	-	-	-	-	-	-	-	-	-	-	-	-	-	-	-	-	-	-	-	-	-	-	-	-	-	-	-	-	-	-	-	-	-	-	-	-	-	-	-	-	-
486-20	456	Neisseria lactamica	2	0	-	-	-	-	-	-	-	-	-	-	-	-	-	-	-	-	-	-	-	-	-	-	-	-	-	-	-	-	-	-	-	-	-	-	-	-	-	-	-	-	-	-	-	-	-
486-21	457	Neisseria lactamica	2	0	-	-	-	-	-	-	-	-	-	-	-	-	-	-	-	-	-	-	-	-	-	-	-	-	-	-	-	-	-	-	-	-	-	-	-	-	-	-	-	-	-	-	-	-	-
486-23	458	Neisseria lactamica	1	0	-	-	-	-	-	-	-	-	-	-	-	-	-	-	-	-	-	-	-	-	-	-	-	-	-	-	-	V	W	L	A	T	H	A	V	A	V	Q	Q	A	G	W	V	A	N
486-24	459	Neisseria lactamica	1	0	-	-	-	-	-	-	-	-	-	-	-	-	-	-	-	-	-	-	-	-	-	-	-	-	-	-	-	-	-	-	-	-	-	-	-	-	-	-	-	-	-	-	-	-	-
486-300-NZ-LR590477-1-Nl	460	Neisseria lactamica	5	0	-	-	-	-	-	-	-	-	-	-	-	-	-	-	-	-	-	-	-	-	-	-	-	-	-	-	-	-	-	-	-	-	-	-	-	-	-	-	-	-	-	-	-	-	-
486-364	461	Neisseria lactamica	1	0	-	-	-	-	-	-	-	-	-	-	-	-	-	-	-	-	-	-	-	-	-	-	-	-	-	-	-	-	-	-	-	-	-	-	-	-	-	-	-	-	-	-	-	-	-
488-13	462	Neisseria mucosa	1	0	-	-	-	-	-	-	-	-	-	-	-	-	-	-	-	-	-	-	-	-	-	-	-	-	-	-	-	-	-	-	-	-	-	-	-	-	-	-	-	-	-	-	-	-	-
488-18	463	Neisseria mucosa	1	0	-	-	-	-	-	-	-	-	-	-	-	-	-	-	-	-	-	-	-	-	-	-	-	-	-	-	-	-	-	-	-	-	-	-	-	-	-	-	-	-	-	-	-	-	-
488-19-CP028150-Nmu	464	Neisseria mucosa	2	0.023	-	-	-	-	-	-	-	-	-	-	-	-	-	-	-	-	-	-	-	-	-	-	-	-	-	-	-	-	-	-	-	-	-	-	-	-	-	-	-	-	-	-	-	-	-
488-4	465	Neisseria mucosa	1	0	-	-	-	-	-	-	-	-	-	-	-	-	-	-	-	-	-	-	-	-	-	-	-	-	-	-	-	-	-	-	-	-	-	-	-	-	-	-	-	-	-	-	-	-	-
48850-SRR3360882	466	Neisseria gonorrhoeae	2	0	-	-	-	-	-	-	-	-	-	-	-	-	-	-	-	-	-	-	-	-	-	-	-	-	-	-	-	-	-	-	-	-	-	-	-	-	-	-	-	-	-	-	-	-	-
489-4	467	Neisseria polysaccharea	1	0	-	-	-	-	-	-	-	-	-	-	-	-	-	-	-	-	-	-	-	-	-	-	-	-	-	-	-	-	-	-	-	-	-	-	-	-	-	-	-	-	-	-	-	-	-
489-5	468	Neisseria polysaccharea	1	0	-	-	-	-	-	-	-	-	-	-	-	-	-	-	-	-	-	-	-	-	-	-	-	-	-	-	-	-	-	-	-	-	-	-	-	-	-	-	-	-	-	-	-	-	-
489-9	469	Neisseria polysaccharea	1	0	-	-	-	-	-	-	-	-	-	-	-	-	-	-	-	-	-	-	-	-	-	-	-	-	-	-	-	-	-	-	-	-	-	-	-	-	-	-	-	-	-	-	-	-	-
490-10	470	Neisseria sicca	1	0	-	-	-	-	-	-	-	-	-	-	-	-	-	-	-	-	-	-	-	-	-	-	-	-	-	-	-	-	-	-	-	-	-	-	-	-	-	-	-	-	-	-	-	-	-
490-11	471	Neisseria sicca	1	0	-	-	-	-	-	-	-	-	-	-	-	-	-	-	-	-	-	-	-	-	-	-	-	-	-	-	-	-	-	-	-	-	-	-	-	-	-	-	-	-	-	-	-	-	-
490-12	472	Neisseria sicca	1	0	-	-	-	-	-	-	-	-	-	-	-	-	-	-	-	-	-	-	-	-	-	-	-	-	-	-	-	-	-	-	-	-	-	-	-	-	-	-	-	-	-	-	-	-	-
490-13	473	Neisseria sicca	1	0	-	-	-	-	-	-	-	-	-	-	-	-	-	-	-	-	-	-	-	-	-	-	-	-	-	-	-	-	-	-	-	-	-	-	-	-	-	-	-	-	-	-	-	-	-
490-255-CP059566-Nsi	474	Neisseria mucosa|Neisseria sicca	3	0	-	-	-	-	-	-	-	-	-	-	-	-	-	-	-	-	-	-	-	-	-	-	-	-	-	-	-	-	-	-	-	-	-	-	-	-	-	-	-	-	-	-	-	-	-
490-257	475	Neisseria sicca	1	0	-	-	-	-	-	-	-	-	-	-	-	-	-	-	-	-	-	-	-	-	-	-	-	-	-	-	-	-	-	-	-	-	-	-	-	-	-	-	-	-	-	-	-	-	-
490-7	476	Neisseria sicca	1	0	-	-	-	-	-	-	-	-	-	-	-	-	-	-	-	-	-	-	-	-	-	-	-	-	-	-	-	-	-	-	-	-	-	-	-	-	-	-	-	-	-	-	-	-	-
490-9	477	Neisseria sicca	1	0	-	-	-	-	-	-	-	-	-	-	-	-	-	-	-	-	-	-	-	-	-	-	-	-	-	-	-	-	-	-	-	-	-	-	-	-	-	-	-	-	-	-	-	-	-
492-6	478	Neisseria animalis|Neisseria canis|Neisseria meningitidis	3	0	-	-	-	-	-	-	-	-	-	-	-	-	-	-	-	-	-	-	-	-	-	-	-	-	-	-	-	-	-	-	-	-	-	-	-	-	-	-	-	-	-	-	-	-	-
49258-LNP28378	479	Neisseria cinerea	1	0	-	-	-	-	-	-	-	-	-	-	-	-	-	-	-	-	-	-	-	-	-	-	-	-	-	-	-	-	-	-	-	-	-	-	-	-	-	-	-	-	-	-	-	-	-
49259-LNP28180	480	Neisseria bergeri	1	0	-	-	-	-	-	-	-	-	-	-	-	-	-	-	-	-	-	-	-	-	-	-	-	-	-	-	-	-	-	-	-	-	-	-	-	-	-	-	-	-	-	-	-	-	-
493-4	481	Neisseria canis	3	0	-	-	-	-	-	-	-	-	-	-	-	-	-	-	-	-	-	-	-	-	-	-	-	-	-	-	-	-	-	-	-	-	-	-	-	-	-	-	-	-	-	-	-	-	-
49335-030-24	482	Neisseria lactamica	1	0	-	-	-	-	-	-	-	-	-	-	-	-	-	-	-	-	-	-	-	-	-	-	-	-	-	-	-	-	-	-	-	-	-	-	-	-	-	-	-	-	-	-	-	-	-
49338-8206	483	Neisseria lactamica	1	0	-	-	-	-	-	-	-	-	-	-	-	-	-	-	-	-	-	-	-	-	-	-	-	-	-	-	-	-	-	-	-	-	-	-	-	-	-	-	-	-	-	-	-	-	-
49342-CCUG-5746	484	Neisseria cinerea	1	0	-	-	-	-	-	-	-	-	-	-	-	-	-	-	-	-	-	-	-	-	-	-	-	-	-	-	-	-	-	-	-	-	-	-	-	-	-	-	-	-	-	-	-	-	-
49343-CCUG-25879	485	Neisseria cinerea	1	0	-	-	-	-	-	-	-	-	-	-	-	-	-	-	-	-	-	-	-	-	-	-	-	-	-	-	-	-	-	-	-	-	-	-	-	-	-	-	-	-	-	-	-	-	-
49344-CCUG-27178-A	486	Neisseria cinerea	1	0	-	-	-	-	-	-	-	-	-	-	-	-	-	-	-	-	-	-	-	-	-	-	-	-	-	-	-	-	-	-	-	-	-	-	-	-	-	-	-	-	-	-	-	-	-
49346-CCUG-4788	487	Neisseria subflava	1	0	-	-	-	-	-	-	-	-	-	-	-	-	-	-	-	-	-	-	-	-	-	-	-	-	-	-	-	-	-	-	-	-	-	-	-	-	-	-	-	-	-	-	-	-	-
49347-CCUG-29761	488	Neisseria subflava	1	0	-	-	-	-	-	-	-	-	-	-	-	-	-	-	-	-	-	-	-	-	-	-	-	-	-	-	-	-	-	-	-	-	-	-	-	-	-	-	-	-	-	-	-	-	-
49350-CCUG-28662	489	Neisseria cinerea	1	0	-	-	-	-	-	-	-	-	-	-	-	-	-	-	-	-	-	-	-	-	-	-	-	-	-	-	-	-	-	-	-	-	-	-	-	-	-	-	-	-	-	-	-	-	-
49351-CCUG-41451-T	490	Neisseria macacae|Neisseria mucosa	3	0	-	-	-	-	-	-	-	-	-	-	-	-	-	-	-	-	-	-	-	-	-	-	-	-	-	-	-	-	-	-	-	-	-	-	-	-	-	-	-	-	-	-	-	-	-
49352-CCUG-12106	491	Neisseria mucosa	1	0	-	-	-	-	-	-	-	-	-	-	-	-	-	-	-	-	-	-	-	-	-	-	-	-	-	-	-	-	-	-	-	-	-	-	-	-	-	-	-	-	-	-	-	-	-
49354-CCUG-32036	492	Neisseria mucosa	1	0	-	-	-	-	-	-	-	-	-	-	-	-	-	-	-	-	-	-	-	-	-	-	-	-	-	-	-	-	-	-	-	-	-	-	-	-	-	-	-	-	-	-	-	-	-
49357-CCUG-24845	493	Neisseria polysaccharea	1	0	-	-	-	-	-	-	-	-	-	-	-	-	-	-	-	-	-	-	-	-	-	-	-	-	-	-	-	-	-	-	-	-	-	-	-	-	-	-	-	-	-	-	-	-	-
49360-CCUG-431	494	Neisseria mucosa	1	0	-	-	-	-	-	-	-	-	-	-	-	-	-	-	-	-	-	-	-	-	-	-	-	-	-	-	-	-	-	-	-	-	-	-	-	-	-	-	-	-	-	-	-	-	-
49361-CCUG-24847	495	Neisseria mucosa	1	0	-	-	-	-	-	-	-	-	-	-	-	-	-	-	-	-	-	-	-	-	-	-	-	-	-	-	-	-	-	-	-	-	-	-	-	-	-	-	-	-	-	-	-	-	-
49362-CCUG-24918	496	Neisseria subflava	1	0	-	-	-	-	-	-	-	-	-	-	-	-	-	-	-	-	-	-	-	-	-	-	-	-	-	-	-	-	-	-	-	-	-	-	-	-	-	-	-	-	-	-	-	-	-
49364-CCUG-800	497	Neisseria subflava	2	0	-	-	-	-	-	-	-	-	-	-	-	-	-	-	-	-	-	-	-	-	-	-	-	-	-	-	-	-	-	-	-	-	-	-	-	-	-	-	-	-	-	-	-	-	-
49414-CA40342	498	Neisseria lactamica	1	0	-	-	-	-	-	-	-	-	-	-	-	-	-	-	-	-	-	-	-	-	-	-	-	-	-	-	-	-	-	-	-	-	-	-	-	-	-	-	-	-	-	-	-	-	-
49434-CA40591	499	Neisseria lactamica	1	0	-	-	-	-	-	-	-	-	-	-	-	-	-	-	-	-	-	-	-	-	-	-	-	-	-	-	-	-	-	-	-	-	-	-	-	-	-	-	-	-	-	-	-	-	-
49465-CA40890	500	Neisseria lactamica	2	0	-	-	-	-	-	-	-	-	-	-	-	-	-	-	-	-	-	-	-	-	-	-	-	-	-	-	-	-	-	-	-	-	-	-	-	-	-	-	-	-	-	-	-	-	-
49478-CA41036	501	Neisseria lactamica	1	0	-	-	-	-	-	-	-	-	-	-	-	-	-	-	-	-	-	-	-	-	-	-	-	-	-	-	-	-	-	-	-	-	-	-	-	-	-	-	-	-	-	-	-	-	-
495-4	502	Neisseria elongata|Neisseria meningitidis	3	0	-	-	-	-	-	-	-	-	-	-	-	-	-	-	-	-	-	-	-	-	-	-	-	-	-	-	-	-	-	-	-	-	-	-	-	-	-	-	-	-	-	-	-	-	-
495-5	503	Neisseria elongata	2	0	-	-	-	-	-	-	-	-	-	-	-	-	-	-	-	-	-	-	-	-	-	-	-	-	-	-	-	-	-	-	-	-	-	-	-	-	-	-	-	-	-	-	-	-	-
495-6	504	Neisseria elongata	2	0	-	-	-	-	-	-	-	-	-	-	-	-	-	-	-	-	-	-	-	-	-	-	-	-	-	-	-	-	-	-	-	-	-	-	-	-	-	-	-	-	-	-	-	-	-
495-7	505	Neisseria elongata	2	0	-	-	-	-	-	-	-	-	-	-	-	-	-	-	-	-	-	-	-	-	-	-	-	-	-	-	-	-	-	-	-	-	-	-	-	-	-	-	-	-	-	-	-	-	-
495-8	506	Neisseria elongata	2	0	-	-	-	-	-	-	-	-	-	-	-	-	-	-	-	-	-	-	-	-	-	-	-	-	-	-	-	-	-	-	-	-	-	-	-	-	-	-	-	-	-	-	-	-	-
495-9	507	Neisseria elongata	2	0	-	-	-	-	-	-	-	-	-	-	-	-	-	-	-	-	-	-	-	-	-	-	-	-	-	-	-	-	-	-	-	-	-	-	-	-	-	-	-	-	-	-	-	-	-
49532-CA41793	508	Neisseria lactamica	1	0	-	-	-	-	-	-	-	-	-	-	-	-	-	-	-	-	-	-	-	-	-	-	-	-	-	-	-	-	-	-	-	-	-	-	-	-	-	-	-	-	-	-	-	-	-
49541-CA41874	509	Neisseria lactamica	1	0	-	-	-	-	-	-	-	-	-	-	-	-	-	-	-	-	-	-	-	-	-	-	-	-	-	-	-	-	-	-	-	-	-	-	-	-	-	-	-	-	-	-	-	-	-
49566-CA42332	510	Neisseria lactamica	4	0	-	-	-	-	-	-	-	-	-	-	-	-	-	-	-	-	-	-	-	-	-	-	-	-	-	-	-	-	-	-	-	-	-	-	-	-	-	-	-	-	-	-	-	-	-
49569-CA42422	511	Neisseria lactamica	3	0	-	-	-	-	-	-	-	-	-	-	-	-	-	-	-	-	-	-	-	-	-	-	-	-	-	-	-	-	-	-	-	-	-	-	-	-	-	-	-	-	-	-	-	-	-
49571-CA42438	512	Neisseria subflava	1	0	-	-	-	-	-	-	-	-	-	-	-	-	-	-	-	-	-	-	-	-	-	-	-	-	-	-	-	-	-	-	-	-	-	-	-	-	-	-	-	-	-	-	-	-	-
496-4	513	Neisseria macacae	1	0	-	-	-	-	-	-	-	-	-	-	-	-	-	-	-	-	-	-	-	-	-	-	-	-	-	-	-	-	-	-	-	-	-	-	-	-	-	-	-	-	-	-	-	-	-
49608-CA44136	514	Neisseria lactamica	1	0	-	-	-	-	-	-	-	-	-	-	-	-	-	-	-	-	-	-	-	-	-	-	-	-	-	-	-	-	-	-	-	-	-	-	-	-	-	-	-	-	-	-	-	-	-
49620-CA44231	515	Neisseria lactamica	1	0	-	-	-	-	-	-	-	-	-	-	-	-	-	-	-	-	-	-	-	-	-	-	-	-	-	-	-	-	-	-	-	-	-	-	-	-	-	-	-	-	-	-	-	-	-
49626-CA44279	516	Neisseria lactamica	1	0	-	-	-	-	-	-	-	-	-	-	-	-	-	-	-	-	-	-	-	-	-	-	-	-	-	-	-	-	-	-	-	-	-	-	-	-	-	-	-	-	-	-	-	-	-
49667-GL40581	517	Neisseria lactamica	1	0	-	-	-	-	-	-	-	-	-	-	-	-	-	-	-	-	-	-	-	-	-	-	-	-	-	-	-	-	-	-	-	-	-	-	-	-	-	-	-	-	-	-	-	-	-
49682-LO40016	518	Neisseria lactamica	1	0	-	-	-	-	-	-	-	-	-	-	-	-	-	-	-	-	-	-	-	-	-	-	-	-	-	-	-	-	-	-	-	-	-	-	-	-	-	-	-	-	-	-	-	-	-
49693-LO40584	519	Neisseria lactamica	1	0	-	-	-	-	-	-	-	-	-	-	-	-	-	-	-	-	-	-	-	-	-	-	-	-	-	-	-	-	-	-	-	-	-	-	-	-	-	-	-	-	-	-	-	-	-
49694-LO40696	520	Neisseria lactamica	1	0	-	-	-	-	-	-	-	-	-	-	-	-	-	-	-	-	-	-	-	-	-	-	-	-	-	-	-	-	-	-	-	-	-	-	-	-	-	-	-	-	-	-	-	-	-
49716-LO41459	521	Neisseria lactamica	1	0	-	-	-	-	-	-	-	-	-	-	-	-	-	-	-	-	-	-	-	-	-	-	-	-	-	-	-	-	-	-	-	-	-	-	-	-	-	-	-	-	-	-	-	-	-
49754-CM40568	522	Neisseria lactamica	1	0	-	-	-	-	-	-	-	-	-	-	-	-	-	-	-	-	-	-	-	-	-	-	-	-	-	-	-	-	-	-	-	-	-	-	-	-	-	-	-	-	-	-	-	-	-
49845-PL40181	523	Neisseria lactamica	1	0	-	-	-	-	-	-	-	-	-	-	-	-	-	-	-	-	-	-	-	-	-	-	-	-	-	-	-	-	-	-	-	-	-	-	-	-	-	-	-	-	-	-	-	-	-
49854-PL40385	524	Neisseria lactamica	1	0	-	-	-	-	-	-	-	-	-	-	-	-	-	-	-	-	-	-	-	-	-	-	-	-	-	-	-	-	-	-	-	-	-	-	-	-	-	-	-	-	-	-	-	-	-
49863-PL40548	525	Neisseria subflava	2	0	-	-	-	-	-	-	-	-	-	-	-	-	-	-	-	-	-	-	-	-	-	-	-	-	-	-	-	-	-	-	-	-	-	-	-	-	-	-	-	-	-	-	-	-	-
49891-PL40992	526	Neisseria lactamica	2	0	-	-	-	-	-	-	-	-	-	-	-	-	-	-	-	-	-	-	-	-	-	-	-	-	-	-	-	-	-	-	-	-	-	-	-	-	-	-	-	-	-	-	-	-	-
49900-PL41038	527	Neisseria lactamica	1	0	-	-	-	-	-	-	-	-	-	-	-	-	-	-	-	-	-	-	-	-	-	-	-	-	-	-	-	-	-	-	-	-	-	-	-	-	-	-	-	-	-	-	-	-	-
49905-PL41133	528	Neisseria lactamica	1	0	-	-	-	-	-	-	-	-	-	-	-	-	-	-	-	-	-	-	-	-	-	-	-	-	-	-	-	-	-	-	-	-	-	-	-	-	-	-	-	-	-	-	-	-	-
49908-PL41154	529	Neisseria lactamica	1	0	-	-	-	-	-	-	-	-	-	-	-	-	-	-	-	-	-	-	-	-	-	-	-	-	-	-	-	-	-	-	-	-	-	-	-	-	-	-	-	-	-	-	-	-	-
49951-PL41704	530	Neisseria lactamica	1	0	-	-	-	-	-	-	-	-	-	-	-	-	-	-	-	-	-	-	-	-	-	-	-	-	-	-	-	-	-	-	-	-	-	-	-	-	-	-	-	-	-	-	-	-	-
50044-PR40505	531	Neisseria lactamica	1	0	-	-	-	-	-	-	-	-	-	-	-	-	-	-	-	-	-	-	-	-	-	-	-	-	-	-	-	-	-	-	-	-	-	-	-	-	-	-	-	-	-	-	-	-	-
50107-ST42008	532	Neisseria lactamica	1	0	-	-	-	-	-	-	-	-	-	-	-	-	-	-	-	-	-	-	-	-	-	-	-	-	-	-	-	-	-	-	-	-	-	-	-	-	-	-	-	-	-	-	-	-	-
50116-WG40033	533	Neisseria lactamica	1	0	-	-	-	-	-	-	-	-	-	-	-	-	-	-	-	-	-	-	-	-	-	-	-	-	-	-	-	-	-	-	-	-	-	-	-	-	-	-	-	-	-	-	-	-	-
50134-WG40767	534	Neisseria lactamica	1	0	-	-	-	-	-	-	-	-	-	-	-	-	-	-	-	-	-	-	-	-	-	-	-	-	-	-	-	-	-	-	-	-	-	-	-	-	-	-	-	-	-	-	-	-	-
50151-WG40922	535	Neisseria lactamica	1	0	-	-	-	-	-	-	-	-	-	-	-	-	-	-	-	-	-	-	-	-	-	-	-	-	-	-	-	-	-	-	-	-	-	-	-	-	-	-	-	-	-	-	-	-	-
50169-WG41063	536	Neisseria lactamica	1	0	-	-	-	-	-	-	-	-	-	-	-	-	-	-	-	-	-	-	-	-	-	-	-	-	-	-	-	-	-	-	-	-	-	-	-	-	-	-	-	-	-	-	-	-	-
50178-WG41095	537	Neisseria lactamica	1	0	-	-	-	-	-	-	-	-	-	-	-	-	-	-	-	-	-	-	-	-	-	-	-	-	-	-	-	-	-	-	-	-	-	-	-	-	-	-	-	-	-	-	-	-	-
50194-WG41313	538	Neisseria lactamica	1	0	-	-	-	-	-	-	-	-	-	-	-	-	-	-	-	-	-	-	-	-	-	-	-	-	-	-	-	-	-	-	-	-	-	-	-	-	-	-	-	-	-	-	-	-	-
50486-541996	539	Neisseria gonorrhoeae	8	0.0200498	-	-	-	-	-	-	-	-	-	-	-	-	-	-	-	-	-	-	-	-	-	-	-	-	-	-	-	-	-	-	-	-	-	-	-	-	-	-	-	-	-	-	-	-	-
50899-MT40094	540	Neisseria lactamica	2	0	-	-	-	-	-	-	-	-	-	-	-	-	-	-	-	-	-	-	-	-	-	-	-	-	-	-	-	-	-	-	-	-	-	-	-	-	-	-	-	-	-	-	-	-	-
50900-MT40099	541	Neisseria lactamica	1	0	-	-	-	-	-	-	-	-	-	-	-	-	-	-	-	-	-	-	-	-	-	-	-	-	-	-	-	-	-	-	-	-	-	-	-	-	-	-	-	-	-	-	-	-	-
50929-MT40522	542	Neisseria lactamica	1	0	-	-	-	-	-	-	-	-	-	-	-	-	-	-	-	-	-	-	-	-	-	-	-	-	-	-	-	-	-	-	-	-	-	-	-	-	-	-	-	-	-	-	-	-	-
50930-MT40530	543	Neisseria lactamica	2	0	-	-	-	-	-	-	-	-	-	-	-	-	-	-	-	-	-	-	-	-	-	-	-	-	-	-	-	-	-	-	-	-	-	-	-	-	-	-	-	-	-	-	-	-	-
50939-PL41991	544	Neisseria lactamica	1	0	-	-	-	-	-	-	-	-	-	-	-	-	-	-	-	-	-	-	-	-	-	-	-	-	-	-	-	-	-	-	-	-	-	-	-	-	-	-	-	-	-	-	-	-	-
51545-LNP28909	545	Neisseria gonorrhoeae	9	0.004	-	-	-	-	-	-	-	-	-	-	-	-	-	-	-	-	-	-	-	-	-	-	-	-	-	-	-	-	-	-	-	-	-	-	-	-	-	-	-	-	-	-	-	-	-
51661-552837	546	Neisseria gonorrhoeae	7	8.98259	-	-	-	-	-	-	-	-	-	-	-	-	-	-	-	-	-	-	-	-	-	-	-	-	-	-	-	-	-	-	-	-	-	-	-	-	-	-	-	-	-	-	-	-	-
51745-553711	547	Neisseria gonorrhoeae	7	1.27968	-	-	-	-	-	-	-	-	-	-	-	-	-	-	-	-	-	-	-	-	-	-	-	-	-	-	-	-	-	-	-	-	-	-	-	-	-	-	-	-	-	-	-	-	-
51760-553727	548	Neisseria gonorrhoeae	2	16	-	-	-	-	-	-	-	-	-	-	-	-	-	-	-	-	-	-	-	-	-	-	-	-	-	-	-	-	-	-	-	-	-	-	-	-	-	-	-	-	-	-	-	-	-
51773-554621	549	Neisseria gonorrhoeae	2	0.004	-	-	-	-	-	-	-	-	-	-	-	-	-	-	-	-	-	-	-	-	-	-	-	-	-	-	-	-	-	-	-	-	-	-	-	-	-	-	-	-	-	-	-	-	-
51791-554741	550	Neisseria gonorrhoeae	19	0.0116961	-	-	-	-	-	-	-	-	-	-	-	-	-	-	-	-	-	-	-	-	-	-	-	-	-	-	-	-	-	-	-	-	-	-	-	-	-	-	-	-	-	-	-	-	-
51801-555830	551	Neisseria gonorrhoeae	10	0.763159	-	-	-	-	-	-	-	-	-	-	-	-	-	-	-	-	-	-	-	-	-	-	-	-	-	-	-	-	-	-	-	-	-	-	-	-	-	-	-	-	-	-	-	-	-
51817-555861	552	Neisseria gonorrhoeae	10	0.00598511	-	-	-	-	-	-	-	-	-	-	-	-	-	-	-	-	-	-	-	-	-	-	-	-	-	-	-	-	-	-	-	-	-	-	-	-	-	-	-	-	-	-	-	-	-
5197-ATCC-9913	553	Neisseria macacae|Neisseria mucosa|Neisseria sicca	3	0.012	-	-	-	-	-	-	-	-	-	-	-	-	-	-	-	-	-	-	-	-	-	-	-	-	-	-	-	-	-	-	-	-	-	-	-	-	-	-	-	-	-	-	-	-	-
5204-ATCC-19243	554	Neisseria mucosa	1	0	-	-	-	-	-	-	-	-	-	-	-	-	-	-	-	-	-	-	-	-	-	-	-	-	-	-	-	-	-	-	-	-	-	-	-	-	-	-	-	-	-	-	-	-	-
52432-LNP28992	555	Neisseria subflava	1	0	-	-	-	-	-	-	-	-	-	-	-	-	-	-	-	-	-	-	-	-	-	-	-	-	-	-	-	-	-	-	-	-	-	-	-	-	-	-	-	-	-	-	-	-	-
53454-572710	556	Neisseria gonorrhoeae	2	0.004	-	-	-	-	-	-	-	-	-	-	-	-	-	-	-	-	-	-	-	-	-	-	-	-	-	-	-	-	-	-	-	-	-	-	-	-	-	-	-	-	-	-	-	-	-
53559-561156	557	Neisseria gonorrhoeae	12	1.75481	-	-	-	-	-	-	-	-	-	-	-	-	-	-	-	-	-	-	-	-	-	-	-	-	-	-	-	-	-	-	-	-	-	-	-	-	-	-	-	-	-	-	-	-	-
53560-561473	558	Neisseria gonorrhoeae	4	5.65685	-	-	-	-	-	-	-	-	-	-	-	-	-	-	-	-	-	-	-	-	-	-	-	-	-	-	-	-	-	-	-	-	-	-	-	-	-	-	-	-	-	-	-	-	-
53563-561738	559	Neisseria gonorrhoeae	3	2	-	-	-	-	-	-	-	-	-	-	-	-	-	-	-	-	-	-	-	-	-	-	-	-	-	-	-	-	-	-	-	-	-	-	-	-	-	-	-	-	-	-	-	-	-
53625-567117	560	Neisseria gonorrhoeae	2	1	-	-	-	-	-	-	-	-	-	-	-	-	-	-	-	-	-	-	-	-	-	-	-	-	-	-	-	-	-	-	-	-	-	-	-	-	-	-	-	-	-	-	-	-	-
54330-LRRBGS-0098	561	Neisseria gonorrhoeae	1	2	-	-	-	-	-	-	-	-	-	-	-	-	-	-	-	-	-	-	-	-	-	-	-	-	-	-	-	-	-	-	-	-	-	-	-	-	-	-	-	-	-	-	-	-	-
546262-4	562	Neisseria cinerea	2	0	-	-	-	-	-	-	-	-	-	-	-	-	-	-	-	-	-	-	-	-	-	-	-	-	-	-	-	-	-	-	-	-	-	-	-	-	-	-	-	-	-	-	-	-	-
546263-3	563	Neisseria elongata	4	0	-	-	-	-	-	-	-	-	-	-	-	-	-	-	-	-	-	-	-	-	-	-	-	-	-	-	-	-	-	-	-	-	-	-	-	-	-	-	-	-	-	-	-	-	-
55167-2141506	564	Neisseria polysaccharea	1	0	-	-	-	-	-	-	-	-	-	-	-	-	-	-	-	-	-	-	-	-	-	-	-	-	-	-	-	-	-	-	-	-	-	-	-	-	-	-	-	-	-	-	-	-	-
56128-567322	565	Neisseria gonorrhoeae	2	2	-	-	-	-	-	-	-	-	-	-	-	-	-	-	-	-	-	-	-	-	-	-	-	-	-	-	-	-	-	-	-	-	-	-	-	-	-	-	-	-	-	-	-	-	-
56132-568630	566	Neisseria gonorrhoeae	65	0.0115591	-	-	-	-	-	-	-	-	-	-	-	-	-	-	-	-	-	-	-	-	-	-	-	-	-	-	-	-	-	-	-	-	-	-	-	-	-	-	-	-	-	-	-	-	-
56141-569223	567	Neisseria gonorrhoeae	1	32	-	-	-	-	-	-	-	-	-	-	-	-	-	-	-	-	-	-	-	-	-	-	-	-	-	-	-	-	-	-	-	-	-	-	-	-	-	-	-	-	-	-	-	-	-
56216-576564	568	Neisseria gonorrhoeae	1	0.016	-	-	-	-	-	-	-	-	-	-	-	-	-	-	-	-	-	-	-	-	-	-	-	-	-	-	-	-	-	-	-	-	-	-	-	-	-	-	-	-	-	-	-	-	-
56264-590785	569	Neisseria gonorrhoeae	4	4	-	-	-	-	-	-	-	-	-	-	-	-	-	-	-	-	-	-	-	-	-	-	-	-	-	-	-	-	-	-	-	-	-	-	-	-	-	-	-	-	-	-	-	-	-
56267-589854	570	Neisseria gonorrhoeae	1	4	-	-	-	-	-	-	-	-	-	-	-	-	-	-	-	-	-	-	-	-	-	-	-	-	-	-	-	-	-	-	-	-	-	-	-	-	-	-	-	-	-	-	-	-	-
56407	571	Neisseria sp.	1	0	-	-	-	-	-	-	-	-	-	-	-	-	-	-	-	-	-	-	-	-	-	-	-	-	-	-	-	-	-	-	-	-	-	-	-	-	-	-	-	-	-	-	-	-	-
56408-10009	572	Neisseria sp.	2	0	-	-	-	-	-	-	-	-	-	-	-	-	-	-	-	-	-	-	-	-	-	-	-	-	-	-	-	-	-	-	-	-	-	-	-	-	-	-	-	-	-	-	-	-	-
57256-LNP29531	573	Neisseria elongata	1	0	-	-	-	-	-	-	-	-	-	-	-	-	-	-	-	-	-	-	-	-	-	-	-	-	-	-	-	-	-	-	-	-	-	-	-	-	-	-	-	-	-	-	-	-	-
58874-LNP-MET	574	Neisseria bergeri	1	0	-	-	-	-	-	-	-	-	-	-	-	-	-	-	-	-	-	-	-	-	-	-	-	-	-	-	-	-	-	-	-	-	-	-	-	-	-	-	-	-	-	-	-	-	-
59511-KNY-NGAMR-9	575	Neisseria gonorrhoeae	2	12	-	-	-	-	-	-	-	-	-	-	-	-	-	-	-	-	-	-	-	-	-	-	-	-	-	-	-	-	-	-	-	-	-	-	-	-	-	-	-	-	-	-	-	-	-
596320-3	576	Neisseria flavescens	1	0	-	-	-	-	-	-	-	-	-	-	-	-	-	-	-	-	-	-	-	-	-	-	-	-	-	-	-	-	-	-	-	-	-	-	-	-	-	-	-	-	-	-	-	-	-
59953-AG2-156	577	Neisseria polysaccharea	1	0	-	-	-	-	-	-	-	-	-	-	-	-	-	-	-	-	-	-	-	-	-	-	-	-	-	-	-	-	-	-	-	-	-	-	-	-	-	-	-	-	-	-	-	-	-
60439-KNY-NGAMR26	578	Neisseria gonorrhoeae	1	1.5	-	-	-	-	-	-	-	-	-	-	-	-	-	-	-	-	-	-	-	-	-	-	-	-	-	-	-	-	-	-	-	-	-	-	-	-	-	-	-	-	-	-	-	-	-
60440-KNY-NGAMR27	579	Neisseria gonorrhoeae	1	24	-	-	-	-	-	-	-	-	-	-	-	-	-	-	-	-	-	-	-	-	-	-	-	-	-	-	-	-	-	-	-	-	-	-	-	-	-	-	-	-	-	-	-	-	-
60495-Ngiss3927	580	Neisseria gonorrhoeae	5	5.81942	-	-	-	-	-	-	-	-	-	-	-	-	-	-	-	-	-	-	-	-	-	-	-	-	-	-	-	-	-	-	-	-	-	-	-	-	-	-	-	-	-	-	-	-	-
60505-KNY-NGAMR6	581	Neisseria gonorrhoeae	1	12	-	-	-	-	-	-	-	-	-	-	-	-	-	-	-	-	-	-	-	-	-	-	-	-	-	-	-	-	-	-	-	-	-	-	-	-	-	-	-	-	-	-	-	-	-
60514-KNY-NGAMR18	582	Neisseria gonorrhoeae	3	1.82516	-	-	-	-	-	-	-	-	-	-	-	-	-	-	-	-	-	-	-	-	-	-	-	-	-	-	-	-	-	-	-	-	-	-	-	-	-	-	-	-	-	-	-	-	-
60516-KNY-NGAMR15	583	Neisseria gonorrhoeae	1	4	-	-	-	-	-	-	-	-	-	-	-	-	-	-	-	-	-	-	-	-	-	-	-	-	-	-	-	-	-	-	-	-	-	-	-	-	-	-	-	-	-	-	-	-	-
60522-KNY-NGAMR29	584	Neisseria gonorrhoeae	2	6	-	-	-	-	-	-	-	-	-	-	-	-	-	-	-	-	-	-	-	-	-	-	-	-	-	-	-	-	-	-	-	-	-	-	-	-	-	-	-	-	-	-	-	-	-
60524-KNY-NGAMR32	585	Neisseria gonorrhoeae	3	4	-	-	-	-	-	-	-	-	-	-	-	-	-	-	-	-	-	-	-	-	-	-	-	-	-	-	-	-	-	-	-	-	-	-	-	-	-	-	-	-	-	-	-	-	-
60526-KNY-NGAMR41	586	Neisseria gonorrhoeae	1	16	-	-	-	-	-	-	-	-	-	-	-	-	-	-	-	-	-	-	-	-	-	-	-	-	-	-	-	-	-	-	-	-	-	-	-	-	-	-	-	-	-	-	-	-	-
60527-KNY-NGAMR42	587	Neisseria gonorrhoeae	1	6	-	-	-	-	-	-	-	-	-	-	-	-	-	-	-	-	-	-	-	-	-	-	-	-	-	-	-	-	-	-	-	-	-	-	-	-	-	-	-	-	-	-	-	-	-
60531-KNY-NGAMR54	588	Neisseria gonorrhoeae	1	2	-	-	-	-	-	-	-	-	-	-	-	-	-	-	-	-	-	-	-	-	-	-	-	-	-	-	-	-	-	-	-	-	-	-	-	-	-	-	-	-	-	-	-	-	-
607711-3	589	Neisseria wadsworthii	1	0	-	-	-	-	-	-	-	-	-	-	-	-	-	-	-	-	-	-	-	-	-	-	-	-	-	-	-	-	-	-	-	-	-	-	-	-	-	-	-	-	-	-	-	-	-
607712-7-CP059567-Nsha	590	Neisseria shayeganii	1	0	-	-	-	-	-	-	-	-	-	-	-	-	-	-	-	-	-	-	-	-	-	-	-	-	-	-	-	-	-	-	-	-	-	-	-	-	-	-	-	-	-	-	-	-	-
60886-BRI001	591	Neisseria lactamica	1	0	-	-	-	-	-	-	-	-	-	-	-	-	-	-	-	-	-	-	-	-	-	-	-	-	-	-	-	-	-	-	-	-	-	-	-	-	-	-	-	-	-	-	-	-	-
61329-20925-23	592	Neisseria subflava	1	0	-	-	-	-	-	-	-	-	-	-	-	-	-	-	-	-	-	-	-	-	-	-	-	-	-	-	-	-	-	-	-	-	-	-	-	-	-	-	-	-	-	-	-	-	-
61622-GU008	593	Neisseria gonorrhoeae	20	12.5207	-	-	-	-	-	-	-	-	-	-	-	-	-	-	-	-	-	-	-	-	-	-	-	-	-	-	-	-	-	-	-	-	-	-	-	-	-	-	-	-	-	-	-	-	-
61652-GU511	594	Neisseria gonorrhoeae	16	32	-	-	-	-	-	-	-	-	-	-	-	-	-	-	-	-	-	-	-	-	-	-	-	-	-	-	-	-	-	-	-	-	-	-	-	-	-	-	-	-	-	-	-	-	-
61672-FC428	595	Neisseria gonorrhoeae	27	16.8763	-	-	-	-	-	-	-	-	-	-	-	-	-	-	-	-	-	-	-	-	-	-	-	-	-	-	-	-	-	-	-	-	-	-	-	-	-	-	-	-	-	-	-	-	-
61675-FC431	596	Neisseria gonorrhoeae	20	21.6154	-	-	-	-	-	-	-	-	-	-	-	-	-	-	-	-	-	-	-	-	-	-	-	-	-	-	-	-	-	-	-	-	-	-	-	-	-	-	-	-	-	-	-	-	-
61697-FC453	597	Neisseria gonorrhoeae	8	32	-	-	-	-	-	-	-	-	-	-	-	-	-	-	-	-	-	-	-	-	-	-	-	-	-	-	-	-	-	-	-	-	-	-	-	-	-	-	-	-	-	-	-	-	-
61707-FC463	598	Neisseria gonorrhoeae	21	15.1054	-	-	-	-	-	-	-	-	-	-	-	-	-	-	-	-	-	-	-	-	-	-	-	-	-	-	-	-	-	-	-	-	-	-	-	-	-	-	-	-	-	-	-	-	-
61737-FC493	599	Neisseria gonorrhoeae	2	2	-	-	-	-	-	-	-	-	-	-	-	-	-	-	-	-	-	-	-	-	-	-	-	-	-	-	-	-	-	-	-	-	-	-	-	-	-	-	-	-	-	-	-	-	-
61747-FC503	600	Neisseria gonorrhoeae	11	18.337	-	-	-	-	-	-	-	-	-	-	-	-	-	-	-	-	-	-	-	-	-	-	-	-	-	-	-	-	-	-	-	-	-	-	-	-	-	-	-	-	-	-	-	-	-
61887-13-068	601	Neisseria gonorrhoeae	1	0	-	-	-	-	-	-	-	-	-	-	-	-	-	-	-	-	-	-	-	-	-	-	-	-	-	-	-	-	-	-	-	-	-	-	-	-	-	-	-	-	-	-	-	-	-
63424-M19-240434	602	Neisseria polysaccharea	1	0	-	-	-	-	-	-	-	-	-	-	-	-	-	-	-	-	-	-	-	-	-	-	-	-	-	-	-	-	-	-	-	-	-	-	-	-	-	-	-	-	-	-	-	-	-
63426-M19-240436	603	Neisseria cinerea	1	0	-	-	-	-	-	-	-	-	-	-	-	-	-	-	-	-	-	-	-	-	-	-	-	-	-	-	-	-	-	-	-	-	-	-	-	-	-	-	-	-	-	-	-	-	-
63427-M19-240437	604	Neisseria polysaccharea	2	0	-	-	-	-	-	-	-	-	-	-	-	-	-	-	-	-	-	-	-	-	-	-	-	-	-	-	-	-	-	-	-	-	-	-	-	-	-	-	-	-	-	-	-	-	-
63428-M19-240438	605	Neisseria cinerea	1	0	-	-	-	-	-	-	-	-	-	-	-	-	-	-	-	-	-	-	-	-	-	-	-	-	-	-	-	-	-	-	-	-	-	-	-	-	-	-	-	-	-	-	-	-	-
63430-M19-240440	606	Neisseria cinerea	1	0	-	-	-	-	-	-	-	-	-	-	-	-	-	-	-	-	-	-	-	-	-	-	-	-	-	-	-	-	-	-	-	-	-	-	-	-	-	-	-	-	-	-	-	-	-
63431-M19-240441	607	Neisseria cinerea	1	0	-	-	-	-	-	-	-	-	-	-	-	-	-	-	-	-	-	-	-	-	-	-	-	-	-	-	-	-	-	-	-	-	-	-	-	-	-	-	-	-	-	-	-	-	-
63432-M19-240442	608	Neisseria cinerea	2	0	-	-	-	-	-	-	-	-	-	-	-	-	-	-	-	-	-	-	-	-	-	-	-	-	-	-	-	-	-	-	-	-	-	-	-	-	-	-	-	-	-	-	-	-	-
63433-M19-240443	609	Neisseria cinerea	1	0	-	-	-	-	-	-	-	-	-	-	-	-	-	-	-	-	-	-	-	-	-	-	-	-	-	-	-	-	-	-	-	-	-	-	-	-	-	-	-	-	-	-	-	-	-
640030-3-CP031700-Nza	610	Neisseria zalophi	1	0	-	-	-	-	-	-	-	-	-	-	-	-	-	-	-	-	-	-	-	-	-	-	-	-	-	-	-	-	-	-	-	-	-	-	-	-	-	-	-	-	-	-	-	-	-
6415-OX9931485	611	Neisseria subflava	1	0	-	-	-	-	-	-	-	-	-	-	-	-	-	-	-	-	-	-	-	-	-	-	-	-	-	-	-	-	-	-	-	-	-	-	-	-	-	-	-	-	-	-	-	-	-
70797-P1986	612	Neisseria gonorrhoeae	6	0	-	-	-	-	-	-	-	-	-	-	-	-	-	-	-	-	-	-	-	-	-	-	-	-	-	-	-	-	-	-	-	-	-	-	-	-	-	-	-	-	-	-	-	-	-
71450-Mcbar-1617	613	Neisseria polysaccharea	1	0	-	-	-	-	-	-	-	-	-	-	-	-	-	-	-	-	-	-	-	-	-	-	-	-	-	-	-	-	-	-	-	-	-	-	-	-	-	-	-	-	-	-	-	-	-
72035-SMG-20-140	614	Neisseria sp.	1	0	-	-	-	-	-	-	-	-	-	-	-	-	-	-	-	-	-	-	-	-	-	-	-	-	-	-	-	-	-	-	-	-	-	-	-	-	-	-	-	-	-	-	-	-	-
74421-HUSE309	615	Neisseria gonorrhoeae	2	0	-	-	-	-	-	-	-	-	-	-	-	-	-	-	-	-	-	-	-	-	-	-	-	-	-	-	-	-	-	-	-	-	-	-	-	-	-	-	-	-	-	-	-	-	-
74466-RYC49	616	Neisseria gonorrhoeae	1	0	-	-	-	-	-	-	-	-	-	-	-	-	-	-	-	-	-	-	-	-	-	-	-	-	-	-	-	-	-	-	-	-	-	-	-	-	-	-	-	-	-	-	-	-	-
74475-RYC65	617	Neisseria gonorrhoeae	1	0	-	-	-	-	-	-	-	-	-	-	-	-	-	-	-	-	-	-	-	-	-	-	-	-	-	-	-	-	-	-	-	-	-	-	-	-	-	-	-	-	-	-	-	-	-
74510-HVH534	618	Neisseria gonorrhoeae	2	0	-	-	-	-	-	-	-	-	-	-	-	-	-	-	-	-	-	-	-	-	-	-	-	-	-	-	-	-	-	-	-	-	-	-	-	-	-	-	-	-	-	-	-	-	-
74525-HVH732	619	Neisseria gonorrhoeae	2	0.07	-	-	-	-	-	-	-	-	-	-	-	-	-	-	-	-	-	-	-	-	-	-	-	-	-	-	-	-	-	-	-	-	-	-	-	-	-	-	-	-	-	-	-	-	-
75034-P206399499U	620	Neisseria polysaccharea	1	0	-	-	-	-	-	-	-	-	-	-	-	-	-	-	-	-	-	-	-	-	-	-	-	-	-	-	-	-	-	-	-	-	-	-	-	-	-	-	-	-	-	-	-	-	-
76304-577543	621	Neisseria gonorrhoeae	2	2	-	-	-	-	-	-	-	-	-	-	-	-	-	-	-	-	-	-	-	-	-	-	-	-	-	-	-	-	-	-	-	-	-	-	-	-	-	-	-	-	-	-	-	-	-
76346-593250	622	Neisseria gonorrhoeae	2	0.004	-	-	-	-	-	-	-	-	-	-	-	-	-	-	-	-	-	-	-	-	-	-	-	-	-	-	-	-	-	-	-	-	-	-	-	-	-	-	-	-	-	-	-	-	-
76459-601023	623	Neisseria gonorrhoeae	2	32	-	-	-	-	-	-	-	-	-	-	-	-	-	-	-	-	-	-	-	-	-	-	-	-	-	-	-	-	-	-	-	-	-	-	-	-	-	-	-	-	-	-	-	-	-
76512-609610	624	Neisseria gonorrhoeae	2	0.008	-	-	-	-	-	-	-	-	-	-	-	-	-	-	-	-	-	-	-	-	-	-	-	-	-	-	-	-	-	-	-	-	-	-	-	-	-	-	-	-	-	-	-	-	-
77388-543557	625	Neisseria gonorrhoeae	1	0.008	-	-	-	-	-	-	-	-	-	-	-	-	-	-	-	-	-	-	-	-	-	-	-	-	-	-	-	-	-	-	-	-	-	-	-	-	-	-	-	-	-	-	-	-	-
77854-SMG-20-1074	626	Neisseria sp.	1	0	-	-	-	-	-	-	-	-	-	-	-	-	-	-	-	-	-	-	-	-	-	-	-	-	-	-	-	-	-	-	-	-	-	-	-	-	-	-	-	-	-	-	-	-	-
78480-15363	627	Neisseria gonorrhoeae	2	0.016	-	-	-	-	-	-	-	-	-	-	-	-	-	-	-	-	-	-	-	-	-	-	-	-	-	-	-	-	-	-	-	-	-	-	-	-	-	-	-	-	-	-	-	-	-
78486-22890	628	Neisseria gonorrhoeae	2	0.063	-	-	-	-	-	-	-	-	-	-	-	-	-	-	-	-	-	-	-	-	-	-	-	-	-	-	-	-	-	-	-	-	-	-	-	-	-	-	-	-	-	-	-	-	-
CD53 78495-26446	629	Neisseria gonorrhoeae	2	64	-	-	-	-	-	-	-	-	-	-	-	-	-	-	-	-	-	-	-	-	-	-	-	-	-	-	-	-	-	-	-	-	-	-	-	-	-	-	-	-	-	-	-	-	-
78577-33681	630	Neisseria gonorrhoeae	3	0.00493243	-	-	-	-	-	-	-	-	-	-	-	-	-	-	-	-	-	-	-	-	-	-	-	-	-	-	-	-	-	-	-	-	-	-	-	-	-	-	-	-	-	-	-	-	-
78627-35425	631	Neisseria gonorrhoeae	2	0.016	-	-	-	-	-	-	-	-	-	-	-	-	-	-	-	-	-	-	-	-	-	-	-	-	-	-	-	-	-	-	-	-	-	-	-	-	-	-	-	-	-	-	-	-	-
78638-DO11394	632	Neisseria gonorrhoeae	2	0.02	-	-	-	-	-	-	-	-	-	-	-	-	-	-	-	-	-	-	-	-	-	-	-	-	-	-	-	-	-	-	-	-	-	-	-	-	-	-	-	-	-	-	-	-	-
78639-DO12954	633	Neisseria gonorrhoeae	7	0.02	-	-	-	-	-	-	-	-	-	-	-	-	-	-	-	-	-	-	-	-	-	-	-	-	-	-	-	-	-	-	-	-	-	-	-	-	-	-	-	-	-	-	-	-	-
78641-DO20618	634	Neisseria gonorrhoeae	8	0.02	-	-	-	-	-	-	-	-	-	-	-	-	-	-	-	-	-	-	-	-	-	-	-	-	-	-	-	-	-	-	-	-	-	-	-	-	-	-	-	-	-	-	-	-	-
78642-DO20662	635	Neisseria gonorrhoeae	2	0.02	-	-	-	-	-	-	-	-	-	-	-	-	-	-	-	-	-	-	-	-	-	-	-	-	-	-	-	-	-	-	-	-	-	-	-	-	-	-	-	-	-	-	-	-	-
78654-DO1823	636	Neisseria gonorrhoeae	2	0.02	-	-	-	-	-	-	-	-	-	-	-	-	-	-	-	-	-	-	-	-	-	-	-	-	-	-	-	-	-	-	-	-	-	-	-	-	-	-	-	-	-	-	-	-	-
78655-DO2141	637	Neisseria gonorrhoeae	4	0.02	-	-	-	-	-	-	-	-	-	-	-	-	-	-	-	-	-	-	-	-	-	-	-	-	-	-	-	-	-	-	-	-	-	-	-	-	-	-	-	-	-	-	-	-	-
78656-DO2179	638	Neisseria gonorrhoeae	4	0.02	-	-	-	-	-	-	-	-	-	-	-	-	-	-	-	-	-	-	-	-	-	-	-	-	-	-	-	-	-	-	-	-	-	-	-	-	-	-	-	-	-	-	-	-	-
78658-DO140	639	Neisseria gonorrhoeae	6	0.02	-	-	-	-	-	-	-	-	-	-	-	-	-	-	-	-	-	-	-	-	-	-	-	-	-	-	-	-	-	-	-	-	-	-	-	-	-	-	-	-	-	-	-	-	-
78659-DO371	640	Neisseria gonorrhoeae	2	0.02	-	-	-	-	-	-	-	-	-	-	-	-	-	-	-	-	-	-	-	-	-	-	-	-	-	-	-	-	-	-	-	-	-	-	-	-	-	-	-	-	-	-	-	-	-
78660-DO750	641	Neisseria gonorrhoeae	2	0.02	-	-	-	-	-	-	-	-	-	-	-	-	-	-	-	-	-	-	-	-	-	-	-	-	-	-	-	-	-	-	-	-	-	-	-	-	-	-	-	-	-	-	-	-	-
78666-DO932	642	Neisseria gonorrhoeae	2	0.02	-	-	-	-	-	-	-	-	-	-	-	-	-	-	-	-	-	-	-	-	-	-	-	-	-	-	-	-	-	-	-	-	-	-	-	-	-	-	-	-	-	-	-	-	-
78668-DO14675	643	Neisseria gonorrhoeae	2	0.02	-	-	-	-	-	-	-	-	-	-	-	-	-	-	-	-	-	-	-	-	-	-	-	-	-	-	-	-	-	-	-	-	-	-	-	-	-	-	-	-	-	-	-	-	-
78669-DOU3	644	Neisseria gonorrhoeae	2	0.02	-	-	-	-	-	-	-	-	-	-	-	-	-	-	-	-	-	-	-	-	-	-	-	-	-	-	-	-	-	-	-	-	-	-	-	-	-	-	-	-	-	-	-	-	-
78671-DO23096	645	Neisseria gonorrhoeae	2	0.02	-	-	-	-	-	-	-	-	-	-	-	-	-	-	-	-	-	-	-	-	-	-	-	-	-	-	-	-	-	-	-	-	-	-	-	-	-	-	-	-	-	-	-	-	-
78672-DO26346	646	Neisseria gonorrhoeae	4	0.02	-	-	-	-	-	-	-	-	-	-	-	-	-	-	-	-	-	-	-	-	-	-	-	-	-	-	-	-	-	-	-	-	-	-	-	-	-	-	-	-	-	-	-	-	-
78675-DO26580	647	Neisseria gonorrhoeae	2	0.02	-	-	-	-	-	-	-	-	-	-	-	-	-	-	-	-	-	-	-	-	-	-	-	-	-	-	-	-	-	-	-	-	-	-	-	-	-	-	-	-	-	-	-	-	-
78677-DO66401	648	Neisseria gonorrhoeae	4	0.02	-	-	-	-	-	-	-	-	-	-	-	-	-	-	-	-	-	-	-	-	-	-	-	-	-	-	-	-	-	-	-	-	-	-	-	-	-	-	-	-	-	-	-	-	-
78682-DO41417	649	Neisseria gonorrhoeae	2	0.02	-	-	-	-	-	-	-	-	-	-	-	-	-	-	-	-	-	-	-	-	-	-	-	-	-	-	-	-	-	-	-	-	-	-	-	-	-	-	-	-	-	-	-	-	-
78684-DO46386	650	Neisseria gonorrhoeae	2	0.02	-	-	-	-	-	-	-	-	-	-	-	-	-	-	-	-	-	-	-	-	-	-	-	-	-	-	-	-	-	-	-	-	-	-	-	-	-	-	-	-	-	-	-	-	-
78687-DO3783	651	Neisseria gonorrhoeae	2	0.02	-	-	-	-	-	-	-	-	-	-	-	-	-	-	-	-	-	-	-	-	-	-	-	-	-	-	-	-	-	-	-	-	-	-	-	-	-	-	-	-	-	-	-	-	-
78688-DO41290	652	Neisseria gonorrhoeae	2	0.02	-	-	-	-	-	-	-	-	-	-	-	-	-	-	-	-	-	-	-	-	-	-	-	-	-	-	-	-	-	-	-	-	-	-	-	-	-	-	-	-	-	-	-	-	-
78699-DO11271	653	Neisseria gonorrhoeae	6	0.02	-	-	-	-	-	-	-	-	-	-	-	-	-	-	-	-	-	-	-	-	-	-	-	-	-	-	-	-	-	-	-	-	-	-	-	-	-	-	-	-	-	-	-	-	-
78717-DO06-400	654	Neisseria gonorrhoeae	2	0.07	-	-	-	-	-	-	-	-	-	-	-	-	-	-	-	-	-	-	-	-	-	-	-	-	-	-	-	-	-	-	-	-	-	-	-	-	-	-	-	-	-	-	-	-	-
78739-DO13-242	655	Neisseria gonorrhoeae	2	0.07	-	-	-	-	-	-	-	-	-	-	-	-	-	-	-	-	-	-	-	-	-	-	-	-	-	-	-	-	-	-	-	-	-	-	-	-	-	-	-	-	-	-	-	-	-
78740-DO13-263	656	Neisseria gonorrhoeae	2	0.02	-	-	-	-	-	-	-	-	-	-	-	-	-	-	-	-	-	-	-	-	-	-	-	-	-	-	-	-	-	-	-	-	-	-	-	-	-	-	-	-	-	-	-	-	-
78766-DONV51-26544	657	Neisseria gonorrhoeae	2	0	-	-	-	-	-	-	-	-	-	-	-	-	-	-	-	-	-	-	-	-	-	-	-	-	-	-	-	-	-	-	-	-	-	-	-	-	-	-	-	-	-	-	-	-	-
78782-DONV43-19018	658	Neisseria gonorrhoeae	2	0	-	-	-	-	-	-	-	-	-	-	-	-	-	-	-	-	-	-	-	-	-	-	-	-	-	-	-	-	-	-	-	-	-	-	-	-	-	-	-	-	-	-	-	-	-
78787-DONV40-17566	659	Neisseria gonorrhoeae	2	0	-	-	-	-	-	-	-	-	-	-	-	-	-	-	-	-	-	-	-	-	-	-	-	-	-	-	-	-	-	-	-	-	-	-	-	-	-	-	-	-	-	-	-	-	-
78791-DONV43-64995	660	Neisseria gonorrhoeae	2	0	-	-	-	-	-	-	-	-	-	-	-	-	-	-	-	-	-	-	-	-	-	-	-	-	-	-	-	-	-	-	-	-	-	-	-	-	-	-	-	-	-	-	-	-	-
78822-VNM11-21	661	Neisseria gonorrhoeae	7	0.07	-	-	-	-	-	-	-	-	-	-	-	-	-	-	-	-	-	-	-	-	-	-	-	-	-	-	-	-	-	-	-	-	-	-	-	-	-	-	-	-	-	-	-	-	-
78832-VNM11-30	662	Neisseria gonorrhoeae	24	1.20197	-	-	-	-	-	-	-	-	-	-	-	-	-	-	-	-	-	-	-	-	-	-	-	-	-	-	-	-	-	-	-	-	-	-	-	-	-	-	-	-	-	-	-	-	-
78929-VNM16-118	663	Neisseria gonorrhoeae	12	1.82184	-	-	-	-	-	-	-	-	-	-	-	-	-	-	-	-	-	-	-	-	-	-	-	-	-	-	-	-	-	-	-	-	-	-	-	-	-	-	-	-	-	-	-	-	-
78930-VNM16-119	664	Neisseria gonorrhoeae	4	0.07	-	-	-	-	-	-	-	-	-	-	-	-	-	-	-	-	-	-	-	-	-	-	-	-	-	-	-	-	-	-	-	-	-	-	-	-	-	-	-	-	-	-	-	-	-
78952-VNM16-21	665	Neisseria gonorrhoeae	18	2.0891	-	-	-	-	-	-	-	-	-	-	-	-	-	-	-	-	-	-	-	-	-	-	-	-	-	-	-	-	-	-	-	-	-	-	-	-	-	-	-	-	-	-	-	-	-
78957-VNM16-28	666	Neisseria gonorrhoeae	14	0.07	-	-	-	-	-	-	-	-	-	-	-	-	-	-	-	-	-	-	-	-	-	-	-	-	-	-	-	-	-	-	-	-	-	-	-	-	-	-	-	-	-	-	-	-	-
78965-VNM16-36	667	Neisseria gonorrhoeae	4	0.07	-	-	-	-	-	-	-	-	-	-	-	-	-	-	-	-	-	-	-	-	-	-	-	-	-	-	-	-	-	-	-	-	-	-	-	-	-	-	-	-	-	-	-	-	-
78978-VNM16-48	668	Neisseria gonorrhoeae	6	0.07	-	-	-	-	-	-	-	-	-	-	-	-	-	-	-	-	-	-	-	-	-	-	-	-	-	-	-	-	-	-	-	-	-	-	-	-	-	-	-	-	-	-	-	-	-
78979-VNM16-49	669	Neisseria gonorrhoeae	4	0.07	-	-	-	-	-	-	-	-	-	-	-	-	-	-	-	-	-	-	-	-	-	-	-	-	-	-	-	-	-	-	-	-	-	-	-	-	-	-	-	-	-	-	-	-	-
78982-VNM16-51	670	Neisseria gonorrhoeae	8	0.07	-	-	-	-	-	-	-	-	-	-	-	-	-	-	-	-	-	-	-	-	-	-	-	-	-	-	-	-	-	-	-	-	-	-	-	-	-	-	-	-	-	-	-	-	-
78988-VNM16-6	671	Neisseria gonorrhoeae	2	0.07	-	-	-	-	-	-	-	-	-	-	-	-	-	-	-	-	-	-	-	-	-	-	-	-	-	-	-	-	-	-	-	-	-	-	-	-	-	-	-	-	-	-	-	-	-
78995-VNM16-66	672	Neisseria gonorrhoeae	3	1.0583	-	-	-	-	-	-	-	-	-	-	-	-	-	-	-	-	-	-	-	-	-	-	-	-	-	-	-	-	-	-	-	-	-	-	-	-	-	-	-	-	-	-	-	-	-
79000-VNM16-70	673	Neisseria gonorrhoeae	17	4.28521	-	-	-	-	-	-	-	-	-	-	-	-	-	-	-	-	-	-	-	-	-	-	-	-	-	-	-	-	-	-	-	-	-	-	-	-	-	-	-	-	-	-	-	-	-
79026-VNM16-97	674	Neisseria gonorrhoeae	2	0.07	-	-	-	-	-	-	-	-	-	-	-	-	-	-	-	-	-	-	-	-	-	-	-	-	-	-	-	-	-	-	-	-	-	-	-	-	-	-	-	-	-	-	-	-	-
79064-GCWGS-0394	675	Neisseria gonorrhoeae	2	0.015	-	-	-	-	-	-	-	-	-	-	-	-	-	-	-	-	-	-	-	-	-	-	-	-	-	-	-	-	-	-	-	-	-	-	-	-	-	-	-	-	-	-	-	-	-
79078-GCWGS-0023	676	Neisseria gonorrhoeae	6	0.015	-	-	-	-	-	-	-	-	-	-	-	-	-	-	-	-	-	-	-	-	-	-	-	-	-	-	-	-	-	-	-	-	-	-	-	-	-	-	-	-	-	-	-	-	-
79126-GCWGS-0656	677	Neisseria gonorrhoeae	2	0.015	-	-	-	-	-	-	-	-	-	-	-	-	-	-	-	-	-	-	-	-	-	-	-	-	-	-	-	-	-	-	-	-	-	-	-	-	-	-	-	-	-	-	-	-	-
79300-LRRBGS-0187	678	Neisseria gonorrhoeae	2	0.015	-	-	-	-	-	-	-	-	-	-	-	-	-	-	-	-	-	-	-	-	-	-	-	-	-	-	-	-	-	-	-	-	-	-	-	-	-	-	-	-	-	-	-	-	-
79310-LRRBGS-0282	679	Neisseria gonorrhoeae	2	0.015	-	-	-	-	-	-	-	-	-	-	-	-	-	-	-	-	-	-	-	-	-	-	-	-	-	-	-	-	-	-	-	-	-	-	-	-	-	-	-	-	-	-	-	-	-
79317-LRRBGS-0272	680	Neisseria gonorrhoeae	4	0.015	-	-	-	-	-	-	-	-	-	-	-	-	-	-	-	-	-	-	-	-	-	-	-	-	-	-	-	-	-	-	-	-	-	-	-	-	-	-	-	-	-	-	-	-	-
79350-LRRBGS-0207	681	Neisseria gonorrhoeae	8	0.015	-	-	-	-	-	-	-	-	-	-	-	-	-	-	-	-	-	-	-	-	-	-	-	-	-	-	-	-	-	-	-	-	-	-	-	-	-	-	-	-	-	-	-	-	-
79361-GCWGS-0605	682	Neisseria gonorrhoeae	3	0.015	-	-	-	-	-	-	-	-	-	-	-	-	-	-	-	-	-	-	-	-	-	-	-	-	-	-	-	-	-	-	-	-	-	-	-	-	-	-	-	-	-	-	-	-	-
82319-AUSMDU00005525	683	Neisseria gonorrhoeae	1	0.03	-	-	-	-	-	-	-	-	-	-	-	-	-	-	-	-	-	-	-	-	-	-	-	-	-	-	-	-	-	-	-	-	-	-	-	-	-	-	-	-	-	-	-	-	-
82388-AUSMDU00005594	684	Neisseria gonorrhoeae	6	2	-	-	-	-	-	-	-	-	-	-	-	-	-	-	-	-	-	-	-	-	-	-	-	-	-	-	-	-	-	-	-	-	-	-	-	-	-	-	-	-	-	-	-	-	-
82395-AUSMDU00005601	685	Neisseria gonorrhoeae	2	0.03	-	-	-	-	-	-	-	-	-	-	-	-	-	-	-	-	-	-	-	-	-	-	-	-	-	-	-	-	-	-	-	-	-	-	-	-	-	-	-	-	-	-	-	-	-
82612-EXNM702	686	Neisseria mucosa	2	0	-	-	-	-	-	-	-	-	-	-	-	-	-	-	-	-	-	-	-	-	-	-	-	-	-	-	-	-	-	-	-	-	-	-	-	-	-	-	-	-	-	-	-	-	-
82617-ExNm708	687	Neisseria mucosa	1	0	-	-	-	-	-	-	-	-	-	-	-	-	-	-	-	-	-	-	-	-	-	-	-	-	-	-	-	-	-	-	-	-	-	-	-	-	-	-	-	-	-	-	-	-	-
82618-ExNm709	688	Neisseria subflava	1	0	-	-	-	-	-	-	-	-	-	-	-	-	-	-	-	-	-	-	-	-	-	-	-	-	-	-	-	-	-	-	-	-	-	-	-	-	-	-	-	-	-	-	-	-	-
82619-ExNm711	689	Neisseria mucosa	1	0	-	-	-	-	-	-	-	-	-	-	-	-	-	-	-	-	-	-	-	-	-	-	-	-	-	-	-	-	-	-	-	-	-	-	-	-	-	-	-	-	-	-	-	-	-
82621-ExNm713	690	Neisseria mucosa	1	0	-	-	-	-	-	-	-	-	-	-	-	-	-	-	-	-	-	-	-	-	-	-	-	-	-	-	-	-	-	-	-	-	-	-	-	-	-	-	-	-	-	-	-	-	-
82623-ExNm715	691	Neisseria subflava	1	0	-	-	-	-	-	-	-	-	-	-	-	-	-	-	-	-	-	-	-	-	-	-	-	-	-	-	-	-	-	-	-	-	-	-	-	-	-	-	-	-	-	-	-	-	-
82624-ExNm716	692	Neisseria subflava	1	0	-	-	-	-	-	-	-	-	-	-	-	-	-	-	-	-	-	-	-	-	-	-	-	-	-	-	-	-	-	-	-	-	-	-	-	-	-	-	-	-	-	-	-	-	-
82625-ExNm717	693	Neisseria oralis	1	0	-	-	-	-	-	-	-	-	-	-	-	-	-	-	-	-	-	-	-	-	-	-	-	-	-	-	-	-	-	-	-	-	-	-	-	-	-	-	-	-	-	-	-	-	-
82629-ExNm725	694	Neisseria subflava	1	0	-	-	-	-	-	-	-	-	-	-	-	-	-	-	-	-	-	-	-	-	-	-	-	-	-	-	-	-	-	-	-	-	-	-	-	-	-	-	-	-	-	-	-	-	-
83682-KL1-161	695	Neisseria lactamica	1	0	-	-	-	-	-	-	-	-	-	-	-	-	-	-	-	-	-	-	-	-	-	-	-	-	-	-	-	-	-	-	-	-	-	-	-	-	-	-	-	-	-	-	-	-	-
84198-Nei018	696	Neisseria lactamica	1	0	-	-	-	-	-	-	-	-	-	-	-	-	-	-	-	-	-	-	-	-	-	-	-	-	-	-	-	-	-	-	-	-	-	-	-	-	-	-	-	-	-	-	-	-	-
84206-Nei042	697	Neisseria lactamica	1	0	-	-	-	-	-	-	-	-	-	-	-	-	-	-	-	-	-	-	-	-	-	-	-	-	-	-	-	-	-	-	-	-	-	-	-	-	-	-	-	-	-	-	-	-	-
84263-Nei437	698	Neisseria subflava	2	0	-	-	-	-	-	-	-	-	-	-	-	-	-	-	-	-	-	-	-	-	-	-	-	-	-	-	-	-	-	-	-	-	-	-	-	-	-	-	-	-	-	-	-	-	-
84474-Nei110	699	Neisseria lactamica	1	0	-	-	-	-	-	-	-	-	-	-	-	-	-	-	-	-	-	-	-	-	-	-	-	-	-	-	-	-	-	-	-	-	-	-	-	-	-	-	-	-	-	-	-	-	-
84477-Nei139	700	Neisseria lactamica	1	0	-	-	-	-	-	-	-	-	-	-	-	-	-	-	-	-	-	-	-	-	-	-	-	-	-	-	-	-	-	-	-	-	-	-	-	-	-	-	-	-	-	-	-	-	-
85853-EF-190	701	Neisseria polysaccharea	1	0	-	-	-	-	-	-	-	-	-	-	-	-	-	-	-	-	-	-	-	-	-	-	-	-	-	-	-	-	-	-	-	-	-	-	-	-	-	-	-	-	-	-	-	-	-
86036-NG106	702	Neisseria gonorrhoeae	26	2.82399	-	-	-	-	-	-	-	-	-	-	-	-	-	-	-	-	-	-	-	-	-	-	-	-	-	-	-	-	-	-	-	-	-	-	-	-	-	-	-	-	-	-	-	-	-
86040-NG102	703	Neisseria gonorrhoeae	1	16	-	-	-	-	-	-	-	-	-	-	-	-	-	-	-	-	-	-	-	-	-	-	-	-	-	-	-	-	-	-	-	-	-	-	-	-	-	-	-	-	-	-	-	-	-
86043-NG405	704	Neisseria gonorrhoeae	2	22.6274	-	-	-	-	-	-	-	-	-	-	-	-	-	-	-	-	-	-	-	-	-	-	-	-	-	-	-	-	-	-	-	-	-	-	-	-	-	-	-	-	-	-	-	-	-
86062-NG263	705	Neisseria gonorrhoeae	10	11.3137	-	-	-	-	-	-	-	-	-	-	-	-	-	-	-	-	-	-	-	-	-	-	-	-	-	-	-	-	-	-	-	-	-	-	-	-	-	-	-	-	-	-	-	-	-
86065-NG319	706	Neisseria gonorrhoeae	1	4	-	-	-	-	-	-	-	-	-	-	-	-	-	-	-	-	-	-	-	-	-	-	-	-	-	-	-	-	-	-	-	-	-	-	-	-	-	-	-	-	-	-	-	-	-
86067-NG321	707	Neisseria gonorrhoeae	2	8	-	-	-	-	-	-	-	-	-	-	-	-	-	-	-	-	-	-	-	-	-	-	-	-	-	-	-	-	-	-	-	-	-	-	-	-	-	-	-	-	-	-	-	-	-
86074-NG259	708	Neisseria gonorrhoeae	3	8	-	-	-	-	-	-	-	-	-	-	-	-	-	-	-	-	-	-	-	-	-	-	-	-	-	-	-	-	-	-	-	-	-	-	-	-	-	-	-	-	-	-	-	-	-
86080-NG134	709	Neisseria gonorrhoeae	4	6.72717	-	-	-	-	-	-	-	-	-	-	-	-	-	-	-	-	-	-	-	-	-	-	-	-	-	-	-	-	-	-	-	-	-	-	-	-	-	-	-	-	-	-	-	-	-
86081-NG141	710	Neisseria gonorrhoeae	2	16	-	-	-	-	-	-	-	-	-	-	-	-	-	-	-	-	-	-	-	-	-	-	-	-	-	-	-	-	-	-	-	-	-	-	-	-	-	-	-	-	-	-	-	-	-
86092-NG037	711	Neisseria gonorrhoeae	1	4	-	-	-	-	-	-	-	-	-	-	-	-	-	-	-	-	-	-	-	-	-	-	-	-	-	-	-	-	-	-	-	-	-	-	-	-	-	-	-	-	-	-	-	-	-
86109-NG189	712	Neisseria gonorrhoeae	4	4	-	-	-	-	-	-	-	-	-	-	-	-	-	-	-	-	-	-	-	-	-	-	-	-	-	-	-	-	-	-	-	-	-	-	-	-	-	-	-	-	-	-	-	-	-
86120-NG355	713	Neisseria gonorrhoeae	2	5.65685	-	-	-	-	-	-	-	-	-	-	-	-	-	-	-	-	-	-	-	-	-	-	-	-	-	-	-	-	-	-	-	-	-	-	-	-	-	-	-	-	-	-	-	-	-
86126-NG173	714	Neisseria gonorrhoeae	2	4	-	-	-	-	-	-	-	-	-	-	-	-	-	-	-	-	-	-	-	-	-	-	-	-	-	-	-	-	-	-	-	-	-	-	-	-	-	-	-	-	-	-	-	-	-
86157-NG130	715	Neisseria gonorrhoeae	1	16	-	-	-	-	-	-	-	-	-	-	-	-	-	-	-	-	-	-	-	-	-	-	-	-	-	-	-	-	-	-	-	-	-	-	-	-	-	-	-	-	-	-	-	-	-
86158-NG131	716	Neisseria gonorrhoeae	2	11.3137	-	-	-	-	-	-	-	-	-	-	-	-	-	-	-	-	-	-	-	-	-	-	-	-	-	-	-	-	-	-	-	-	-	-	-	-	-	-	-	-	-	-	-	-	-
86185-NG237	717	Neisseria gonorrhoeae	1	8	-	-	-	-	-	-	-	-	-	-	-	-	-	-	-	-	-	-	-	-	-	-	-	-	-	-	-	-	-	-	-	-	-	-	-	-	-	-	-	-	-	-	-	-	-
86190-NG432	718	Neisseria gonorrhoeae	1	16	-	-	-	-	-	-	-	-	-	-	-	-	-	-	-	-	-	-	-	-	-	-	-	-	-	-	-	-	-	-	-	-	-	-	-	-	-	-	-	-	-	-	-	-	-
86199-NG349	719	Neisseria gonorrhoeae	1	16	-	-	-	-	-	-	-	-	-	-	-	-	-	-	-	-	-	-	-	-	-	-	-	-	-	-	-	-	-	-	-	-	-	-	-	-	-	-	-	-	-	-	-	-	-
86202-NG348	720	Neisseria gonorrhoeae	1	16	-	-	-	-	-	-	-	-	-	-	-	-	-	-	-	-	-	-	-	-	-	-	-	-	-	-	-	-	-	-	-	-	-	-	-	-	-	-	-	-	-	-	-	-	-
86206-NG172	721	Neisseria gonorrhoeae	2	22.6274	-	-	-	-	-	-	-	-	-	-	-	-	-	-	-	-	-	-	-	-	-	-	-	-	-	-	-	-	-	-	-	-	-	-	-	-	-	-	-	-	-	-	-	-	-
86208-NG286	722	Neisseria gonorrhoeae	1	16	-	-	-	-	-	-	-	-	-	-	-	-	-	-	-	-	-	-	-	-	-	-	-	-	-	-	-	-	-	-	-	-	-	-	-	-	-	-	-	-	-	-	-	-	-
86218-NG163	723	Neisseria gonorrhoeae	1	16	-	-	-	-	-	-	-	-	-	-	-	-	-	-	-	-	-	-	-	-	-	-	-	-	-	-	-	-	-	-	-	-	-	-	-	-	-	-	-	-	-	-	-	-	-
86239-NG273	724	Neisseria gonorrhoeae	2	11.3137	-	-	-	-	-	-	-	-	-	-	-	-	-	-	-	-	-	-	-	-	-	-	-	-	-	-	-	-	-	-	-	-	-	-	-	-	-	-	-	-	-	-	-	-	-
86241-NG308	725	Neisseria gonorrhoeae	1	16	-	-	-	-	-	-	-	-	-	-	-	-	-	-	-	-	-	-	-	-	-	-	-	-	-	-	-	-	-	-	-	-	-	-	-	-	-	-	-	-	-	-	-	-	-
86300-NG312	726	Neisseria gonorrhoeae	2	4	-	-	-	-	-	-	-	-	-	-	-	-	-	-	-	-	-	-	-	-	-	-	-	-	-	-	-	-	-	-	-	-	-	-	-	-	-	-	-	-	-	-	-	-	-
86304-NG217	727	Neisseria gonorrhoeae	1	16	-	-	-	-	-	-	-	-	-	-	-	-	-	-	-	-	-	-	-	-	-	-	-	-	-	-	-	-	-	-	-	-	-	-	-	-	-	-	-	-	-	-	-	-	-
86317-NG195	728	Neisseria gonorrhoeae	1	2	-	-	-	-	-	-	-	-	-	-	-	-	-	-	-	-	-	-	-	-	-	-	-	-	-	-	-	-	-	-	-	-	-	-	-	-	-	-	-	-	-	-	-	-	-
86318-NG194	729	Neisseria gonorrhoeae	1	8	-	-	-	-	-	-	-	-	-	-	-	-	-	-	-	-	-	-	-	-	-	-	-	-	-	-	-	-	-	-	-	-	-	-	-	-	-	-	-	-	-	-	-	-	-
86340-NG371	730	Neisseria gonorrhoeae	2	2	-	-	-	-	-	-	-	-	-	-	-	-	-	-	-	-	-	-	-	-	-	-	-	-	-	-	-	-	-	-	-	-	-	-	-	-	-	-	-	-	-	-	-	-	-
86390-NG010	731	Neisseria gonorrhoeae	1	4	-	-	-	-	-	-	-	-	-	-	-	-	-	-	-	-	-	-	-	-	-	-	-	-	-	-	-	-	-	-	-	-	-	-	-	-	-	-	-	-	-	-	-	-	-
86405-NG294	732	Neisseria gonorrhoeae	1	4	-	-	-	-	-	-	-	-	-	-	-	-	-	-	-	-	-	-	-	-	-	-	-	-	-	-	-	-	-	-	-	-	-	-	-	-	-	-	-	-	-	-	-	-	-
86414-NG303	733	Neisseria gonorrhoeae	1	4	-	-	-	-	-	-	-	-	-	-	-	-	-	-	-	-	-	-	-	-	-	-	-	-	-	-	-	-	-	-	-	-	-	-	-	-	-	-	-	-	-	-	-	-	-
86418-NG434	734	Neisseria gonorrhoeae	1	16	-	-	-	-	-	-	-	-	-	-	-	-	-	-	-	-	-	-	-	-	-	-	-	-	-	-	-	-	-	-	-	-	-	-	-	-	-	-	-	-	-	-	-	-	-
86439-NG282	735	Neisseria gonorrhoeae	1	4	-	-	-	-	-	-	-	-	-	-	-	-	-	-	-	-	-	-	-	-	-	-	-	-	-	-	-	-	-	-	-	-	-	-	-	-	-	-	-	-	-	-	-	-	-
86444-NG083	736	Neisseria gonorrhoeae	2	16	-	-	-	-	-	-	-	-	-	-	-	-	-	-	-	-	-	-	-	-	-	-	-	-	-	-	-	-	-	-	-	-	-	-	-	-	-	-	-	-	-	-	-	-	-
86457-NG376	737	Neisseria gonorrhoeae	1	16	-	-	-	-	-	-	-	-	-	-	-	-	-	-	-	-	-	-	-	-	-	-	-	-	-	-	-	-	-	-	-	-	-	-	-	-	-	-	-	-	-	-	-	-	-
86532-AUSMDU00006991	738	Neisseria gonorrhoeae	2	0.002	-	-	-	-	-	-	-	-	-	-	-	-	-	-	-	-	-	-	-	-	-	-	-	-	-	-	-	-	-	-	-	-	-	-	-	-	-	-	-	-	-	-	-	-	-
86556-AUSMDU00006787	739	Neisseria gonorrhoeae	40	1.20461	-	-	-	-	-	-	-	-	-	-	-	-	-	-	-	-	-	-	-	-	-	-	-	-	-	-	-	-	-	-	-	-	-	-	-	-	-	-	-	-	-	-	-	-	-
86582-AUSMDU00006879	740	Neisseria gonorrhoeae	2	0.002	-	-	-	-	-	-	-	-	-	-	-	-	-	-	-	-	-	-	-	-	-	-	-	-	-	-	-	-	-	-	-	-	-	-	-	-	-	-	-	-	-	-	-	-	-
86588-AUSMDU00006886	741	Neisseria gonorrhoeae	3	0.00251984	-	-	-	-	-	-	-	-	-	-	-	-	-	-	-	-	-	-	-	-	-	-	-	-	-	-	-	-	-	-	-	-	-	-	-	-	-	-	-	-	-	-	-	-	-
86610-AUSMDU00006965	742	Neisseria gonorrhoeae	15	0.00297199	-	-	-	-	-	-	-	-	-	-	-	-	-	-	-	-	-	-	-	-	-	-	-	-	-	-	-	-	-	-	-	-	-	-	-	-	-	-	-	-	-	-	-	-	-
86619-AUSMDU00006929	743	Neisseria gonorrhoeae	8	0.00345873	-	-	-	-	-	-	-	-	-	-	-	-	-	-	-	-	-	-	-	-	-	-	-	-	-	-	-	-	-	-	-	-	-	-	-	-	-	-	-	-	-	-	-	-	-
86639-AUSMDU00007140	744	Neisseria gonorrhoeae	6	6.3496	-	-	-	-	-	-	-	-	-	-	-	-	-	-	-	-	-	-	-	-	-	-	-	-	-	-	-	-	-	-	-	-	-	-	-	-	-	-	-	-	-	-	-	-	-
86653-AUSMDU00007006	745	Neisseria gonorrhoeae	6	0.00251984	-	-	-	-	-	-	-	-	-	-	-	-	-	-	-	-	-	-	-	-	-	-	-	-	-	-	-	-	-	-	-	-	-	-	-	-	-	-	-	-	-	-	-	-	-
86733-AUSMDU00007045	746	Neisseria gonorrhoeae	2	4	-	-	-	-	-	-	-	-	-	-	-	-	-	-	-	-	-	-	-	-	-	-	-	-	-	-	-	-	-	-	-	-	-	-	-	-	-	-	-	-	-	-	-	-	-
86734-AUSMDU00007044	747	Neisseria gonorrhoeae	8	0.00237841	-	-	-	-	-	-	-	-	-	-	-	-	-	-	-	-	-	-	-	-	-	-	-	-	-	-	-	-	-	-	-	-	-	-	-	-	-	-	-	-	-	-	-	-	-
86904-AUSMDU00006984	748	Neisseria gonorrhoeae	2	0.002	-	-	-	-	-	-	-	-	-	-	-	-	-	-	-	-	-	-	-	-	-	-	-	-	-	-	-	-	-	-	-	-	-	-	-	-	-	-	-	-	-	-	-	-	-
86917-AUSMDU00006944	749	Neisseria gonorrhoeae	2	0.004	-	-	-	-	-	-	-	-	-	-	-	-	-	-	-	-	-	-	-	-	-	-	-	-	-	-	-	-	-	-	-	-	-	-	-	-	-	-	-	-	-	-	-	-	-
87077-ECDC-AT13-483	750	Neisseria gonorrhoeae	26	0.07	-	-	-	-	-	-	-	-	-	-	-	-	-	-	-	-	-	-	-	-	-	-	-	-	-	-	-	-	-	-	-	-	-	-	-	-	-	-	-	-	-	-	-	-	-
87078-ECDC-AT13-484	751	Neisseria gonorrhoeae	16	0.0255085	-	-	-	-	-	-	-	-	-	-	-	-	-	-	-	-	-	-	-	-	-	-	-	-	-	-	-	-	-	-	-	-	-	-	-	-	-	-	-	-	-	-	-	-	-
87082-ECDC-AT13-488	752	Neisseria gonorrhoeae	5	4.154	-	-	-	-	-	-	-	-	-	-	-	-	-	-	-	-	-	-	-	-	-	-	-	-	-	-	-	-	-	-	-	-	-	-	-	-	-	-	-	-	-	-	-	-	-
87123-ECDC-AT13-530	753	Neisseria gonorrhoeae	2	0.07	-	-	-	-	-	-	-	-	-	-	-	-	-	-	-	-	-	-	-	-	-	-	-	-	-	-	-	-	-	-	-	-	-	-	-	-	-	-	-	-	-	-	-	-	-
87186-ECDC-CY13-006	754	Neisseria gonorrhoeae	2	0.07	-	-	-	-	-	-	-	-	-	-	-	-	-	-	-	-	-	-	-	-	-	-	-	-	-	-	-	-	-	-	-	-	-	-	-	-	-	-	-	-	-	-	-	-	-
87261-ECDC-ES018	755	Neisseria gonorrhoeae	16	1.30843	-	-	-	-	-	-	-	-	-	-	-	-	-	-	-	-	-	-	-	-	-	-	-	-	-	-	-	-	-	-	-	-	-	-	-	-	-	-	-	-	-	-	-	-	-
87287-ECDC-ES045	756	Neisseria gonorrhoeae	2	32	-	-	-	-	-	-	-	-	-	-	-	-	-	-	-	-	-	-	-	-	-	-	-	-	-	-	-	-	-	-	-	-	-	-	-	-	-	-	-	-	-	-	-	-	-
87313-ECDC-FR13-068	757	Neisseria gonorrhoeae	2	0.004	-	-	-	-	-	-	-	-	-	-	-	-	-	-	-	-	-	-	-	-	-	-	-	-	-	-	-	-	-	-	-	-	-	-	-	-	-	-	-	-	-	-	-	-	-
87366-ECDC-GC-065	758	Neisseria gonorrhoeae	3	0.52915	-	-	-	-	-	-	-	-	-	-	-	-	-	-	-	-	-	-	-	-	-	-	-	-	-	-	-	-	-	-	-	-	-	-	-	-	-	-	-	-	-	-	-	-	-
87389-ECDC-GC-088	759	Neisseria gonorrhoeae	2	0.07	-	-	-	-	-	-	-	-	-	-	-	-	-	-	-	-	-	-	-	-	-	-	-	-	-	-	-	-	-	-	-	-	-	-	-	-	-	-	-	-	-	-	-	-	-
87407-ECDC-GC-106	760	Neisseria gonorrhoeae	3	1.49666	-	-	-	-	-	-	-	-	-	-	-	-	-	-	-	-	-	-	-	-	-	-	-	-	-	-	-	-	-	-	-	-	-	-	-	-	-	-	-	-	-	-	-	-	-
87416-ECDC-GE13-058	761	Neisseria gonorrhoeae	2	0.07	-	-	-	-	-	-	-	-	-	-	-	-	-	-	-	-	-	-	-	-	-	-	-	-	-	-	-	-	-	-	-	-	-	-	-	-	-	-	-	-	-	-	-	-	-
87490-ECDC-GR13056	762	Neisseria gonorrhoeae	2	0.006	-	-	-	-	-	-	-	-	-	-	-	-	-	-	-	-	-	-	-	-	-	-	-	-	-	-	-	-	-	-	-	-	-	-	-	-	-	-	-	-	-	-	-	-	-
87509-ECDC-HU13-044	763	Neisseria gonorrhoeae	2	0.07	-	-	-	-	-	-	-	-	-	-	-	-	-	-	-	-	-	-	-	-	-	-	-	-	-	-	-	-	-	-	-	-	-	-	-	-	-	-	-	-	-	-	-	-	-
87518-ECDC-HU13-056	764	Neisseria gonorrhoeae	6	0.07	-	-	-	-	-	-	-	-	-	-	-	-	-	-	-	-	-	-	-	-	-	-	-	-	-	-	-	-	-	-	-	-	-	-	-	-	-	-	-	-	-	-	-	-	-
87560-ECDC-IT2930	765	Neisseria gonorrhoeae	2	0.012	-	-	-	-	-	-	-	-	-	-	-	-	-	-	-	-	-	-	-	-	-	-	-	-	-	-	-	-	-	-	-	-	-	-	-	-	-	-	-	-	-	-	-	-	-
87604-ECDC-LV13-023	766	Neisseria gonorrhoeae	6	0.0228943	-	-	-	-	-	-	-	-	-	-	-	-	-	-	-	-	-	-	-	-	-	-	-	-	-	-	-	-	-	-	-	-	-	-	-	-	-	-	-	-	-	-	-	-	-
87806-ECDC-PT13-107	767	Neisseria gonorrhoeae	2	3	-	-	-	-	-	-	-	-	-	-	-	-	-	-	-	-	-	-	-	-	-	-	-	-	-	-	-	-	-	-	-	-	-	-	-	-	-	-	-	-	-	-	-	-	-
87826-ECDC-RB13001466	768	Neisseria gonorrhoeae	53	0.03	-	-	-	-	-	-	-	-	-	-	-	-	-	-	-	-	-	-	-	-	-	-	-	-	-	-	-	-	-	-	-	-	-	-	-	-	-	-	-	-	-	-	-	-	-
87879-ECDC-RB13001983	769	Neisseria gonorrhoeae	9	0.03	-	-	-	-	-	-	-	-	-	-	-	-	-	-	-	-	-	-	-	-	-	-	-	-	-	-	-	-	-	-	-	-	-	-	-	-	-	-	-	-	-	-	-	-	-
87911-ECDC-RB13002255	770	Neisseria gonorrhoeae	2	0.03	-	-	-	-	-	-	-	-	-	-	-	-	-	-	-	-	-	-	-	-	-	-	-	-	-	-	-	-	-	-	-	-	-	-	-	-	-	-	-	-	-	-	-	-	-
87931-ECDC-SE13-061	771	Neisseria gonorrhoeae	4	0.004	-	-	-	-	-	-	-	-	-	-	-	-	-	-	-	-	-	-	-	-	-	-	-	-	-	-	-	-	-	-	-	-	-	-	-	-	-	-	-	-	-	-	-	-	-
87935-ECDC-SE13-065	772	Neisseria gonorrhoeae	2	6	-	-	-	-	-	-	-	-	-	-	-	-	-	-	-	-	-	-	-	-	-	-	-	-	-	-	-	-	-	-	-	-	-	-	-	-	-	-	-	-	-	-	-	-	-
87941-ECDC-SE13-071	773	Neisseria gonorrhoeae	2	0.006	-	-	-	-	-	-	-	-	-	-	-	-	-	-	-	-	-	-	-	-	-	-	-	-	-	-	-	-	-	-	-	-	-	-	-	-	-	-	-	-	-	-	-	-	-
87949-ECDC-SE13-079	774	Neisseria gonorrhoeae	4	6	-	-	-	-	-	-	-	-	-	-	-	-	-	-	-	-	-	-	-	-	-	-	-	-	-	-	-	-	-	-	-	-	-	-	-	-	-	-	-	-	-	-	-	-	-
87968-ECDC-SE13-098	775	Neisseria gonorrhoeae	2	4	-	-	-	-	-	-	-	-	-	-	-	-	-	-	-	-	-	-	-	-	-	-	-	-	-	-	-	-	-	-	-	-	-	-	-	-	-	-	-	-	-	-	-	-	-
88003-ECDC-SI13-059	776	Neisseria gonorrhoeae	2	0.07	-	-	-	-	-	-	-	-	-	-	-	-	-	-	-	-	-	-	-	-	-	-	-	-	-	-	-	-	-	-	-	-	-	-	-	-	-	-	-	-	-	-	-	-	-
88214-19491	777	Neisseria gonorrhoeae	2	0	-	-	-	-	-	-	-	-	-	-	-	-	-	-	-	-	-	-	-	-	-	-	-	-	-	-	-	-	-	-	-	-	-	-	-	-	-	-	-	-	-	-	-	-	-
88820-M37162	778	Neisseria lactamica	1	0	-	-	-	-	-	-	-	-	-	-	-	-	-	-	-	-	-	-	-	-	-	-	-	-	-	-	-	-	-	-	-	-	-	-	-	-	-	-	-	-	-	-	-	-	-
88825-M37168	779	Neisseria lactamica	1	0	-	-	-	-	-	-	-	-	-	-	-	-	-	-	-	-	-	-	-	-	-	-	-	-	-	-	-	-	-	-	-	-	-	-	-	-	-	-	-	-	-	-	-	-	-
88829-M37172	780	Neisseria lactamica	1	0	-	-	-	-	-	-	-	-	-	-	-	-	-	-	-	-	-	-	-	-	-	-	-	-	-	-	-	-	-	-	-	-	-	-	-	-	-	-	-	-	-	-	-	-	-
89163-Nei082	781	Neisseria lactamica	2	0	-	-	-	-	-	-	-	-	-	-	-	-	-	-	-	-	-	-	-	-	-	-	-	-	-	-	-	-	-	-	-	-	-	-	-	-	-	-	-	-	-	-	-	-	-
8917-039-03	782	Neisseria lactamica	1	0	-	-	-	-	-	-	-	-	-	-	-	-	-	-	-	-	-	-	-	-	-	-	-	-	-	-	-	-	-	-	-	-	-	-	-	-	-	-	-	-	-	-	-	-	-
90242-3	783	Neisseria iguanae	1	0	-	-	-	-	-	-	-	-	-	-	-	-	-	-	-	-	-	-	-	-	-	-	-	-	-	-	-	-	-	-	-	-	-	-	-	-	-	-	-	-	-	-	-	-	-
91772-3-MEX	784	Neisseria polysaccharea	1	0	-	-	-	-	-	-	-	-	-	-	-	-	-	-	-	-	-	-	-	-	-	-	-	-	-	-	-	-	-	-	-	-	-	-	-	-	-	-	-	-	-	-	-	-	-
92688-6688	785	Neisseria gonorrhoeae	1	0	-	-	-	-	-	-	-	-	-	-	-	-	-	-	-	-	-	-	-	-	-	-	-	-	-	-	-	-	-	-	-	-	-	-	-	-	-	-	-	-	-	-	-	-	-
92873-Nei090	786	Neisseria lactamica	1	0	-	-	-	-	-	-	-	-	-	-	-	-	-	-	-	-	-	-	-	-	-	-	-	-	-	-	-	-	-	-	-	-	-	-	-	-	-	-	-	-	-	-	-	-	-
92874-Nei198	787	Neisseria lactamica	1	0	-	-	-	-	-	-	-	-	-	-	-	-	-	-	-	-	-	-	-	-	-	-	-	-	-	-	-	-	-	-	-	-	-	-	-	-	-	-	-	-	-	-	-	-	-
92875-Nei409	788	Neisseria lactamica	1	0	-	-	-	-	-	-	-	-	-	-	-	-	-	-	-	-	-	-	-	-	-	-	-	-	-	-	-	-	-	-	-	-	-	-	-	-	-	-	-	-	-	-	-	-	-
933266-3	789	Neisseria sicca	1	0	-	-	-	-	-	-	-	-	-	-	-	-	-	-	-	-	-	-	-	-	-	-	-	-	-	-	-	-	-	-	-	-	-	-	-	-	-	-	-	-	-	-	-	-	-
95874-UMNJ13-06BO	790	Neisseria gonorrhoeae	1	0	-	-	-	-	-	-	-	-	-	-	-	-	-	-	-	-	-	-	-	-	-	-	-	-	-	-	-	-	-	-	-	-	-	-	-	-	-	-	-	-	-	-	-	-	-
95879-UMNJ38-M4CE	791	Neisseria gonorrhoeae	1	0	-	-	-	-	-	-	-	-	-	-	-	-	-	-	-	-	-	-	-	-	-	-	-	-	-	-	-	-	-	-	-	-	-	-	-	-	-	-	-	-	-	-	-	-	-
95880-UMNJ40-M4GC	792	Neisseria gonorrhoeae	1	0	-	-	-	-	-	-	-	-	-	-	-	-	-	-	-	-	-	-	-	-	-	-	-	-	-	-	-	-	-	-	-	-	-	-	-	-	-	-	-	-	-	-	-	-	-
96169-R3	793	Neisseria gonorrhoeae	1	0.064	-	-	-	-	-	-	-	-	-	-	-	-	-	-	-	-	-	-	-	-	-	-	-	-	-	-	-	-	-	-	-	-	-	-	-	-	-	-	-	-	-	-	-	-	-
AL157959-1-NM-SeroA	794	Neisseria meningitidis	1	0	-	-	-	-	-	-	-	-	-	-	-	-	-	-	-	-	-	-	-	-	-	-	-	-	-	-	-	-	-	-	-	-	-	-	-	-	-	-	-	-	-	-	-	-	-
CP000381-Nm	795	Neisseria meningitidis	1	0	-	-	-	-	-	-	-	-	-	-	-	-	-	-	-	-	-	-	-	-	-	-	-	-	-	-	-	-	-	-	-	-	-	-	-	-	-	-	-	-	-	-	-	-	-
CP020452	796	Neisseria sicca	1	0	-	-	-	-	-	-	-	-	-	-	-	-	-	-	-	-	-	-	-	-	-	-	-	-	-	-	-	-	-	-	-	-	-	-	-	-	-	-	-	-	-	-	-	-	-
CP022278	797	Neisseria sp.	1	0	-	-	-	-	-	-	-	-	-	-	-	-	-	-	-	-	-	-	-	-	-	-	-	-	-	-	-	-	-	-	-	-	-	-	-	-	-	-	-	-	-	-	-	-	-
CP031255	798	Neisseria elongata	2	0	-	-	-	-	-	-	-	-	-	-	-	-	-	-	-	-	-	-	-	-	-	-	-	-	-	-	-	-	-	-	-	-	-	-	-	-	-	-	-	-	-	-	-	-	-
ECDC-PT13-071	799	Neisseria gonorrhoeae	1	0.003	-	-	-	-	-	-	-	-	-	-	-	-	-	-	-	-	-	-	-	-	-	-	-	-	-	-	-	-	-	-	-	-	-	-	-	-	-	-	-	-	-	-	-	-	-
ERR1067756	800	Neisseria gonorrhoeae	1	0.004	-	-	-	-	-	-	-	-	-	-	-	-	-	-	-	-	-	-	-	-	-	-	-	-	-	-	-	-	-	-	-	-	-	-	-	-	-	-	-	-	-	-	-	-	-
ERR1067777	801	Neisseria gonorrhoeae	2	0.0109545	-	-	-	-	-	-	-	-	-	-	-	-	-	-	-	-	-	-	-	-	-	-	-	-	-	-	-	-	-	-	-	-	-	-	-	-	-	-	-	-	-	-	-	-	-
ERR1067846	802	Neisseria gonorrhoeae	2	0.004	-	-	-	-	-	-	-	-	-	-	-	-	-	-	-	-	-	-	-	-	-	-	-	-	-	-	-	-	-	-	-	-	-	-	-	-	-	-	-	-	-	-	-	-	-
ERR1067884	803	Neisseria gonorrhoeae	1	0.004	-	-	-	-	-	-	-	-	-	-	-	-	-	-	-	-	-	-	-	-	-	-	-	-	-	-	-	-	-	-	-	-	-	-	-	-	-	-	-	-	-	-	-	-	-
ERR1082165	804	Neisseria gonorrhoeae	1	0.004	-	-	-	-	-	-	-	-	-	-	-	-	-	-	-	-	-	-	-	-	-	-	-	-	-	-	-	-	-	-	-	-	-	-	-	-	-	-	-	-	-	-	-	-	-
ERR1082217	805	Neisseria gonorrhoeae	1	0.03	-	-	-	-	-	-	-	-	-	-	-	-	-	-	-	-	-	-	-	-	-	-	-	-	-	-	-	-	-	-	-	-	-	-	-	-	-	-	-	-	-	-	-	-	-
ERR1426717	806	Neisseria gonorrhoeae	1	0	-	-	-	-	-	-	-	-	-	-	-	-	-	-	-	-	-	-	-	-	-	-	-	-	-	-	-	-	-	-	-	-	-	-	-	-	-	-	-	-	-	-	-	-	-
ERR1426729	807	Neisseria gonorrhoeae	1	0	-	-	-	-	-	-	-	-	-	-	-	-	-	-	-	-	-	-	-	-	-	-	-	-	-	-	-	-	-	-	-	-	-	-	-	-	-	-	-	-	-	-	-	-	-
ERR3325319	808	Neisseria gonorrhoeae	1	0.008	-	-	-	-	-	-	-	-	-	-	-	-	-	-	-	-	-	-	-	-	-	-	-	-	-	-	-	-	-	-	-	-	-	-	-	-	-	-	-	-	-	-	-	-	-
ERR3577450	809	Neisseria gonorrhoeae	2	16	-	-	-	-	-	-	-	-	-	-	-	-	-	-	-	-	-	-	-	-	-	-	-	-	-	-	-	-	-	-	-	-	-	-	-	-	-	-	-	-	-	-	-	-	-
ERR3577470	810	Neisseria gonorrhoeae	2	8	-	-	-	-	-	-	-	-	-	-	-	-	-	-	-	-	-	-	-	-	-	-	-	-	-	-	-	-	-	-	-	-	-	-	-	-	-	-	-	-	-	-	-	-	-
ERR3577528	811	Neisseria gonorrhoeae	1	8	-	-	-	-	-	-	-	-	-	-	-	-	-	-	-	-	-	-	-	-	-	-	-	-	-	-	-	-	-	-	-	-	-	-	-	-	-	-	-	-	-	-	-	-	-
ERR3577563	812	Neisseria gonorrhoeae	2	32	-	-	-	-	-	-	-	-	-	-	-	-	-	-	-	-	-	-	-	-	-	-	-	-	-	-	-	-	-	-	-	-	-	-	-	-	-	-	-	-	-	-	-	-	-
ERR3577565	813	Neisseria gonorrhoeae	1	32	-	-	-	-	-	-	-	-	-	-	-	-	-	-	-	-	-	-	-	-	-	-	-	-	-	-	-	-	-	-	-	-	-	-	-	-	-	-	-	-	-	-	-	-	-
ERR3577598	814	Neisseria gonorrhoeae	1	16	-	-	-	-	-	-	-	-	-	-	-	-	-	-	-	-	-	-	-	-	-	-	-	-	-	-	-	-	-	-	-	-	-	-	-	-	-	-	-	-	-	-	-	-	-
ERR3577811	815	Neisseria gonorrhoeae	8	0.03	-	-	-	-	-	-	-	-	-	-	-	-	-	-	-	-	-	-	-	-	-	-	-	-	-	-	-	-	-	-	-	-	-	-	-	-	-	-	-	-	-	-	-	-	-
ERR3577816	816	Neisseria gonorrhoeae	3	0.03	-	-	-	-	-	-	-	-	-	-	-	-	-	-	-	-	-	-	-	-	-	-	-	-	-	-	-	-	-	-	-	-	-	-	-	-	-	-	-	-	-	-	-	-	-
ERR3577829	817	Neisseria gonorrhoeae	1	8	-	-	-	-	-	-	-	-	-	-	-	-	-	-	-	-	-	-	-	-	-	-	-	-	-	-	-	-	-	-	-	-	-	-	-	-	-	-	-	-	-	-	-	-	-
ERR3577917	818	Neisseria gonorrhoeae	2	32	-	-	-	-	-	-	-	-	-	-	-	-	-	-	-	-	-	-	-	-	-	-	-	-	-	-	-	-	-	-	-	-	-	-	-	-	-	-	-	-	-	-	-	-	-
ERR3577925	819	Neisseria gonorrhoeae	3	0.03	-	-	-	-	-	-	-	-	-	-	-	-	-	-	-	-	-	-	-	-	-	-	-	-	-	-	-	-	-	-	-	-	-	-	-	-	-	-	-	-	-	-	-	-	-
ERR3577955	820	Neisseria gonorrhoeae	1	0	-	-	-	-	-	-	-	-	-	-	-	-	-	-	-	-	-	-	-	-	-	-	-	-	-	-	-	-	-	-	-	-	-	-	-	-	-	-	-	-	-	-	-	-	-
ERR3578038	821	Neisseria gonorrhoeae	2	0	-	-	-	-	-	-	-	-	-	-	-	-	-	-	-	-	-	-	-	-	-	-	-	-	-	-	-	-	-	-	-	-	-	-	-	-	-	-	-	-	-	-	-	-	-
ERR3578054	822	Neisseria gonorrhoeae	1	0	-	-	-	-	-	-	-	-	-	-	-	-	-	-	-	-	-	-	-	-	-	-	-	-	-	-	-	-	-	-	-	-	-	-	-	-	-	-	-	-	-	-	-	-	-
ERR3578068	823	Neisseria gonorrhoeae	1	0	-	-	-	-	-	-	-	-	-	-	-	-	-	-	-	-	-	-	-	-	-	-	-	-	-	-	-	-	-	-	-	-	-	-	-	-	-	-	-	-	-	-	-	-	-
ERR3578134	824	Neisseria gonorrhoeae	1	0	-	-	-	-	-	-	-	-	-	-	-	-	-	-	-	-	-	-	-	-	-	-	-	-	-	-	-	-	-	-	-	-	-	-	-	-	-	-	-	-	-	-	-	-	-
ERR3578849	825	Neisseria gonorrhoeae	1	0.03	-	-	-	-	-	-	-	-	-	-	-	-	-	-	-	-	-	-	-	-	-	-	-	-	-	-	-	-	-	-	-	-	-	-	-	-	-	-	-	-	-	-	-	-	-
ERR3579000	826	Neisseria gonorrhoeae	1	0.03	-	-	-	-	-	-	-	-	-	-	-	-	-	-	-	-	-	-	-	-	-	-	-	-	-	-	-	-	-	-	-	-	-	-	-	-	-	-	-	-	-	-	-	-	-
ERR3579054	827	Neisseria gonorrhoeae	2	0.748331	-	-	-	-	-	-	-	-	-	-	-	-	-	-	-	-	-	-	-	-	-	-	-	-	-	-	-	-	-	-	-	-	-	-	-	-	-	-	-	-	-	-	-	-	-
ERR976914	828	Neisseria gonorrhoeae	1	0	-	-	-	-	-	-	-	-	-	-	-	-	-	-	-	-	-	-	-	-	-	-	-	-	-	-	-	-	-	-	-	-	-	-	-	-	-	-	-	-	-	-	-	-	-
GCA-000146655-1-ASM14665v1	829	Neisseria meningitidis	1	0	-	-	-	-	-	-	-	-	-	-	-	-	-	-	-	-	-	-	-	-	-	-	-	-	-	-	-	-	-	-	-	-	-	-	-	-	-	-	-	-	-	-	-	-	-
GCA-901873995-1-Ns	830	Neisseria subflava	1	0	-	-	-	-	-	-	-	-	-	-	-	-	-	-	-	-	-	-	-	-	-	-	-	-	-	-	-	-	-	-	-	-	-	-	-	-	-	-	-	-	-	-	-	-	-
GCF-001061435-1-ASM106143v1	831	Neisseria elongata	1	0	-	-	-	-	-	-	-	-	-	-	-	-	-	-	-	-	-	-	-	-	-	-	-	-	-	-	-	-	-	-	-	-	-	-	-	-	-	-	-	-	-	-	-	-	-
GCF-001064875-1-ASM106487v1	832	Neisseria elongata	2	0	-	-	-	-	-	-	-	-	-	-	-	-	-	-	-	-	-	-	-	-	-	-	-	-	-	-	-	-	-	-	-	-	-	-	-	-	-	-	-	-	-	-	-	-	-
GCF-016900855-1-ASM1690085v1	833	Neisseria elongata	2	0.25	-	-	-	-	-	-	-	-	-	-	-	-	-	-	-	-	-	-	-	-	-	-	-	-	-	-	-	-	-	-	-	-	-	-	-	-	-	-	-	-	-	-	-	-	-
GCF-901875325-1-Ns	834	Neisseria subflava	1	0	-	-	-	-	-	-	-	-	-	-	-	-	-	-	-	-	-	-	-	-	-	-	-	-	-	-	-	-	-	-	-	-	-	-	-	-	-	-	-	-	-	-	-	-	-
LT571436	835	Neisseria weaveri	1	0	-	-	-	-	-	-	-	-	-	-	-	-	-	-	-	-	-	-	-	-	-	-	-	-	-	-	-	-	-	-	-	-	-	-	-	-	-	-	-	-	-	-	-	-	-
MO00012-1-S4-contigs-Nm	836	Neisseria meningitidis	1	0	-	-	-	-	-	-	-	-	-	-	-	-	-	-	-	-	-	-	-	-	-	-	-	-	-	-	-	-	-	-	-	-	-	-	-	-	-	-	-	-	-	-	-	-	-
MO00012-2-S4-contigs-Nmu	837	Neisseria mucosa	1	0	-	-	-	-	-	-	-	-	-	-	-	-	-	-	-	-	-	-	-	-	-	-	-	-	-	-	-	-	-	-	-	-	-	-	-	-	-	-	-	-	-	-	-	-	-
MO00018-1-S1-contigs-No	838	Neisseria oralis	2	0	-	-	-	-	-	-	-	-	-	-	-	-	-	-	-	-	-	-	-	-	-	-	-	-	-	-	-	-	-	-	-	-	-	-	-	-	-	-	-	-	-	-	-	-	-
MO00018-2-S2-contigs-Nmu	839	Neisseria mucosa	1	0	-	-	-	-	-	-	-	-	-	-	-	-	-	-	-	-	-	-	-	-	-	-	-	-	-	-	-	-	-	-	-	-	-	-	-	-	-	-	-	-	-	-	-	-	-
MO00021-1-S3-contigs-Nm	840	Neisseria meningitidis	1	0	-	-	-	-	-	-	-	-	-	-	-	-	-	-	-	-	-	-	-	-	-	-	-	-	-	-	-	-	-	-	-	-	-	-	-	-	-	-	-	-	-	-	-	-	-
MO00027-1-S4-contigs-Ns	841	Neisseria subflava	1	0	-	-	-	-	-	-	-	-	-	-	-	-	-	-	-	-	-	-	-	-	-	-	-	-	-	-	-	-	-	-	-	-	-	-	-	-	-	-	-	-	-	-	-	-	-
MO00027-2-S7-contigs-Ns	842	Neisseria subflava	1	0	-	-	-	-	-	-	-	-	-	-	-	-	-	-	-	-	-	-	-	-	-	-	-	-	-	-	-	-	-	-	-	-	-	-	-	-	-	-	-	-	-	-	-	-	-
MO00029-1-S5-contigs-Ns	843	Neisseria subflava	1	0	-	-	-	-	-	-	-	-	-	-	-	-	-	-	-	-	-	-	-	-	-	-	-	-	-	-	-	-	-	-	-	-	-	-	-	-	-	-	-	-	-	-	-	-	-
MO0003-1-S1-contigs-Nm	844	Neisseria meningitidis	1	0	-	-	-	-	-	-	-	-	-	-	-	-	-	-	-	-	-	-	-	-	-	-	-	-	-	-	-	-	-	-	-	-	-	-	-	-	-	-	-	-	-	-	-	-	-
MO0003-2-S2-contigs-Ns	845	Neisseria subflava	1	0	-	-	-	-	-	-	-	-	-	-	-	-	-	-	-	-	-	-	-	-	-	-	-	-	-	-	-	-	-	-	-	-	-	-	-	-	-	-	-	-	-	-	-	-	-
MO00036-1-S3-contigs-Ns	846	Neisseria subflava	2	0	-	-	-	-	-	-	-	-	-	-	-	-	-	-	-	-	-	-	-	-	-	-	-	-	-	-	-	-	-	-	-	-	-	-	-	-	-	-	-	-	-	-	-	-	-
MO00041-1-S6-contigs-Ns	847	Neisseria subflava	1	0	-	-	-	-	-	-	-	-	-	-	-	-	-	-	-	-	-	-	-	-	-	-	-	-	-	-	-	-	-	-	-	-	-	-	-	-	-	-	-	-	-	-	-	-	-
MO00045-1-S8-contigs-Ns	848	Neisseria subflava	1	0	-	-	-	-	-	-	-	-	-	-	-	-	-	-	-	-	-	-	-	-	-	-	-	-	-	-	-	-	-	-	-	-	-	-	-	-	-	-	-	-	-	-	-	-	-
MO00049-1-Ns	849	Neisseria subflava	1	0	-	-	-	-	-	-	-	-	-	-	-	-	-	-	-	-	-	-	-	-	-	-	-	-	-	-	-	-	-	-	-	-	-	-	-	-	-	-	-	-	-	-	-	-	-
MO0009-1-Ns	850	Neisseria subflava	1	0	-	-	-	-	-	-	-	-	-	-	-	-	-	-	-	-	-	-	-	-	-	-	-	-	-	-	-	-	-	-	-	-	-	-	-	-	-	-	-	-	-	-	-	-	-
MO0009-2-Ns	851	Neisseria subflava	1	0	-	-	-	-	-	-	-	-	-	-	-	-	-	-	-	-	-	-	-	-	-	-	-	-	-	-	-	-	-	-	-	-	-	-	-	-	-	-	-	-	-	-	-	-	-
SRR12148929	852	Neisseria mucosa	1	0	-	-	-	-	-	-	-	-	-	-	-	-	-	-	-	-	-	-	-	-	-	-	-	-	-	-	-	-	-	-	-	-	-	-	-	-	-	-	-	-	-	-	-	-	-
SRR12148930	853	Neisseria lactamica	1	0.008	-	-	-	-	-	-	-	-	-	-	-	-	-	-	-	-	-	-	-	-	-	-	-	-	-	-	-	-	-	-	-	-	-	-	-	-	-	-	-	-	-	-	-	-	-
SRR12148932	854	Neisseria bacilliformis	1	6	-	-	-	-	-	-	-	-	-	-	-	-	-	-	-	-	-	-	-	-	-	-	-	-	-	-	-	-	-	-	-	-	-	-	-	-	-	-	-	-	-	-	-	M	P
SRR12148933	855	Neisseria gonorrhoeae	1	4	-	-	-	-	-	-	-	-	-	-	-	-	-	-	-	-	-	-	-	-	-	-	-	-	-	-	-	-	-	-	-	-	-	-	-	-	-	-	-	-	-	-	-	-	-
SRR12148939	856	Neisseria weaveri	1	0.006	-	-	-	-	-	-	-	-	-	-	-	-	-	-	-	-	-	-	-	-	-	-	-	-	-	-	-	-	-	-	-	-	-	-	-	-	-	-	-	-	-	-	-	-	-
SRR12148940	857	Neisseria gonorrhoeae	1	0.006	-	-	-	-	-	-	-	-	-	-	-	-	-	-	-	-	-	-	-	-	-	-	-	-	-	-	-	-	-	-	-	-	-	-	-	-	-	-	-	-	-	-	-	-	-
SRR12148941	858	Neisseria subflava	2	0.0894427	-	-	-	-	-	-	-	-	-	-	-	-	-	-	-	-	-	-	-	-	-	-	-	-	-	-	-	-	-	-	-	-	-	-	-	-	-	-	-	-	-	-	-	-	-
SRR12148942	859	Neisseria subflava	1	0.75	M	K	W	F	Q	T	A	F	F	V	E	M	D	S	I	C	C	P	D	S	V	S	L	I	V	A	A	L	P	F	I	T	Q	I	G	Y	D	Y	R	F	C	F	T	I	S
SRR12148944	860	Neisseria subflava	1	0.047	-	-	-	-	-	-	-	-	-	-	-	-	-	-	-	-	-	-	-	-	-	-	-	-	-	-	-	-	-	-	-	-	-	-	-	-	-	-	-	-	-	-	-	-	-
SRR12148945	861	Neisseria subflava	1	0.75	-	-	-	-	-	-	-	-	-	-	-	-	-	-	-	-	-	-	-	-	-	-	-	-	-	-	-	-	-	-	-	-	-	-	-	-	-	-	-	-	-	-	-	-	-
SRR12148948	862	Neisseria macacae	1	0.032	-	-	-	-	-	-	-	-	-	-	-	-	-	-	-	-	-	-	-	-	-	-	-	-	-	-	-	-	-	-	-	-	-	-	-	-	-	-	-	-	-	-	-	-	-
SRR12148949	863	Neisseria macacae	1	0.125	-	-	-	-	-	-	-	-	-	-	-	-	-	-	-	-	-	-	-	-	-	-	-	-	-	-	-	-	-	-	-	-	-	-	-	-	-	-	-	-	-	-	-	-	-
SRR12148950	864	Neisseria canis	1	0.008	-	-	-	-	-	-	-	-	-	-	-	-	-	-	-	-	-	-	-	-	-	-	-	-	-	-	-	-	-	-	-	-	-	-	-	-	-	-	-	-	-	-	-	-	-
SRR3349197	865	Neisseria gonorrhoeae	1	0	-	-	-	-	-	-	-	-	-	-	-	-	-	-	-	-	-	-	-	-	-	-	-	-	-	-	-	-	-	-	-	-	-	-	-	-	-	-	-	-	-	-	-	-	-
SRR3349880	866	Neisseria gonorrhoeae	2	0	-	-	-	-	-	-	-	-	-	-	-	-	-	-	-	-	-	-	-	-	-	-	-	-	-	-	-	-	-	-	-	-	-	-	-	-	-	-	-	-	-	-	-	-	-
SRR3349899	867	Neisseria gonorrhoeae	3	0	-	-	-	-	-	-	-	-	-	-	-	-	-	-	-	-	-	-	-	-	-	-	-	-	-	-	-	-	-	-	-	-	-	-	-	-	-	-	-	-	-	-	-	-	-
SRR3349949	868	Neisseria gonorrhoeae	2	0	-	-	-	-	-	-	-	-	-	-	-	-	-	-	-	-	-	-	-	-	-	-	-	-	-	-	-	-	-	-	-	-	-	-	-	-	-	-	-	-	-	-	-	-	-
SRR3357170	869	Neisseria gonorrhoeae	1	0	-	-	-	-	-	-	-	-	-	-	-	-	-	-	-	-	-	-	-	-	-	-	-	-	-	-	-	-	-	-	-	-	-	-	-	-	-	-	-	-	-	-	-	-	-
SRR3360629	870	Neisseria gonorrhoeae	2	0	-	-	-	-	-	-	-	-	-	-	-	-	-	-	-	-	-	-	-	-	-	-	-	-	-	-	-	-	-	-	-	-	-	-	-	-	-	-	-	-	-	-	-	-	-
SRR3360662	871	Neisseria gonorrhoeae	1	0	-	-	-	-	-	-	-	-	-	-	-	-	-	-	-	-	-	-	-	-	-	-	-	-	-	-	-	-	-	-	-	-	-	-	-	-	-	-	-	-	-	-	-	-	-
SRR3360677	872	Neisseria gonorrhoeae	1	0	-	-	-	-	-	-	-	-	-	-	-	-	-	-	-	-	-	-	-	-	-	-	-	-	-	-	-	-	-	-	-	-	-	-	-	-	-	-	-	-	-	-	-	-	-
SRR3360947	873	Neisseria gonorrhoeae	1	0	-	-	-	-	-	-	-	-	-	-	-	-	-	-	-	-	-	-	-	-	-	-	-	-	-	-	-	-	-	-	-	-	-	-	-	-	-	-	-	-	-	-	-	-	-
SRR3361315	874	Neisseria gonorrhoeae	1	0	-	-	-	-	-	-	-	-	-	-	-	-	-	-	-	-	-	-	-	-	-	-	-	-	-	-	-	-	-	-	-	-	-	-	-	-	-	-	-	-	-	-	-	-	-
SRR5198489	875	Neisseria gonorrhoeae	1	0	-	-	-	-	-	-	-	-	-	-	-	-	-	-	-	-	-	-	-	-	-	-	-	-	-	-	-	-	-	-	-	-	-	-	-	-	-	-	-	-	-	-	-	-	-
SRR5990490	876	Neisseria gonorrhoeae	1	0	-	-	-	-	-	-	-	-	-	-	-	-	-	-	-	-	-	-	-	-	-	-	-	-	-	-	-	-	-	-	-	-	-	-	-	-	-	-	-	-	-	-	-	-	-
SRR8071121	877	Neisseria gonorrhoeae	1	0	-	-	-	-	-	-	-	-	-	-	-	-	-	-	-	-	-	-	-	-	-	-	-	-	-	-	-	-	-	-	-	-	-	-	-	-	-	-	-	-	-	-	-	-	-
SRR8071168	878	Neisseria gonorrhoeae	1	0	-	-	-	-	-	-	-	-	-	-	-	-	-	-	-	-	-	-	-	-	-	-	-	-	-	-	-	-	-	-	-	-	-	-	-	-	-	-	-	-	-	-	-	-	-
SRR8559188	879	Neisseria gonorrhoeae	16	0.07	-	-	-	-	-	-	-	-	-	-	-	-	-	-	-	-	-	-	-	-	-	-	-	-	-	-	-	-	-	-	-	-	-	-	-	-	-	-	-	-	-	-	-	-	-
SRR8559436	880	Neisseria gonorrhoeae	2	0.07	-	-	-	-	-	-	-	-	-	-	-	-	-	-	-	-	-	-	-	-	-	-	-	-	-	-	-	-	-	-	-	-	-	-	-	-	-	-	-	-	-	-	-	-	-
SRR8559457	881	Neisseria gonorrhoeae	1	0.07	-	-	-	-	-	-	-	-	-	-	-	-	-	-	-	-	-	-	-	-	-	-	-	-	-	-	-	-	-	-	-	-	-	-	-	-	-	-	-	-	-	-	-	-	-
SRR8559575	882	Neisseria gonorrhoeae	1	0.07	-	-	-	-	-	-	-	-	-	-	-	-	-	-	-	-	-	-	-	-	-	-	-	-	-	-	-	-	-	-	-	-	-	-	-	-	-	-	-	-	-	-	-	-	-
SRR8559599	883	Neisseria gonorrhoeae	1	0.07	-	-	-	-	-	-	-	-	-	-	-	-	-	-	-	-	-	-	-	-	-	-	-	-	-	-	-	-	-	-	-	-	-	-	-	-	-	-	-	-	-	-	-	-	-
SRR8559619	884	Neisseria gonorrhoeae	1	0.07	-	-	-	-	-	-	-	-	-	-	-	-	-	-	-	-	-	-	-	-	-	-	-	-	-	-	-	-	-	-	-	-	-	-	-	-	-	-	-	-	-	-	-	-	-
SRR8559689	885	Neisseria gonorrhoeae	1	0.07	-	-	-	-	-	-	-	-	-	-	-	-	-	-	-	-	-	-	-	-	-	-	-	-	-	-	-	-	-	-	-	-	-	-	-	-	-	-	-	-	-	-	-	-	-
SRR8559896	886	Neisseria gonorrhoeae	1	0.07	-	-	-	-	-	-	-	-	-	-	-	-	-	-	-	-	-	-	-	-	-	-	-	-	-	-	-	-	-	-	-	-	-	-	-	-	-	-	-	-	-	-	-	-	-
SRR8560181	887	Neisseria gonorrhoeae	1	0.02	-	-	-	-	-	-	-	-	-	-	-	-	-	-	-	-	-	-	-	-	-	-	-	-	-	-	-	-	-	-	-	-	-	-	-	-	-	-	-	-	-	-	-	-	-
SRR8560358	888	Neisseria gonorrhoeae	3	0.07	-	-	-	-	-	-	-	-	-	-	-	-	-	-	-	-	-	-	-	-	-	-	-	-	-	-	-	-	-	-	-	-	-	-	-	-	-	-	-	-	-	-	-	-	-
SRR8566505	889	Neisseria gonorrhoeae	1	0.07	-	-	-	-	-	-	-	-	-	-	-	-	-	-	-	-	-	-	-	-	-	-	-	-	-	-	-	-	-	-	-	-	-	-	-	-	-	-	-	-	-	-	-	-	-
SRR8566537	890	Neisseria gonorrhoeae	1	0.02	-	-	-	-	-	-	-	-	-	-	-	-	-	-	-	-	-	-	-	-	-	-	-	-	-	-	-	-	-	-	-	-	-	-	-	-	-	-	-	-	-	-	-	-	-
SRR8566652	891	Neisseria gonorrhoeae	1	0.02	-	-	-	-	-	-	-	-	-	-	-	-	-	-	-	-	-	-	-	-	-	-	-	-	-	-	-	-	-	-	-	-	-	-	-	-	-	-	-	-	-	-	-	-	-
SRR8566750	892	Neisseria gonorrhoeae	1	0.07	-	-	-	-	-	-	-	-	-	-	-	-	-	-	-	-	-	-	-	-	-	-	-	-	-	-	-	-	-	-	-	-	-	-	-	-	-	-	-	-	-	-	-	-	-
SRR8567086	893	Neisseria gonorrhoeae	1	0.07	-	-	-	-	-	-	-	-	-	-	-	-	-	-	-	-	-	-	-	-	-	-	-	-	-	-	-	-	-	-	-	-	-	-	-	-	-	-	-	-	-	-	-	-	-
[truncated: 860 more columns]

## Sheet: Supplementary Table 6D
Supplementary Table 6D: Alignment of Par-E alleles
Amino acid position with reference to FA1090
														1	1	1	1	1	1	1	1	1	1	2	2	2	2	2	2	2	2	2	2	3	3	3	3	3	3	3	3	3	3	4	4	4	4	4	4
parE-ID	allele	Species	No_of_isolates	GM_MIC	1	2	3	4	5	6	7	8	9	0	1	2	3	4	5	6	7	8	9	0	1	2	3	4	5	6	7	8	9	0	1	2	3	4	5	6	7	8	9	0	1	2	3	4	5
FA1090	1	Neisseria gonorrhoeae	1	0	-	-	-	-	-	-	-	-	-	-	-	-	-	-	-	-	-	-	-	-	-	-	-	-	-	-	-	-	-	-	-	-	-	-	-	-	-	-	-	-	-	-	-	-	-
102323-NCTC10928	2	Neisseria gonorrhoeae	1802	0.0325375	-	-	-	-	-	-	-	-	-	-	-	-	-	-	-	-	-	-	-	-	-	-	-	-	-	-	-	-	-	-	-	-	-	-	-	-	-	-	-	-	-	-	-	-	-
102324-NCTC10931	3	Neisseria gonorrhoeae	9	0.02	-	-	-	-	-	-	-	-	-	-	-	-	-	-	-	-	-	-	-	-	-	-	-	-	-	-	-	-	-	-	-	-	-	-	-	-	-	-	-	-	-	-	-	-	-
102325-NCTC12700	4	Neisseria gonorrhoeae	10737	0.163348	-	-	-	-	-	-	-	-	-	-	-	-	-	-	-	-	-	-	-	-	-	-	-	-	-	-	-	-	-	-	-	-	-	-	-	-	-	-	-	-	-	-	-	-	-
102326-NCTC13795	5	Neisseria gonorrhoeae	715	6.91947	-	-	-	-	-	-	-	-	-	-	-	-	-	-	-	-	-	-	-	-	-	-	-	-	-	-	-	-	-	-	-	-	-	-	-	-	-	-	-	-	-	-	-	-	-
102330-NCTC13801	6	Neisseria gonorrhoeae	711	4.3364	-	-	-	-	-	-	-	-	-	-	-	-	-	-	-	-	-	-	-	-	-	-	-	-	-	-	-	-	-	-	-	-	-	-	-	-	-	-	-	-	-	-	-	-	-
102601-GCWGS-6898	7	Neisseria gonorrhoeae	517	0.0102624	-	-	-	-	-	-	-	-	-	-	-	-	-	-	-	-	-	-	-	-	-	-	-	-	-	-	-	-	-	-	-	-	-	-	-	-	-	-	-	-	-	-	-	-	-
1030841-3	8	Neisseria wadsworthii	2	0	-	-	-	-	-	-	-	-	-	-	-	-	-	-	-	-	-	-	-	-	-	-	-	-	-	-	-	-	-	-	-	-	-	-	-	-	-	-	-	-	-	-	-	-	-
1032488-3	9	Neisseria shayeganii	2	0	-	-	-	-	-	-	-	-	-	-	-	-	-	-	-	-	-	-	-	-	-	-	-	-	-	-	-	-	-	-	-	-	-	-	-	-	-	-	-	-	-	-	-	-	-
103530-AK-2152	10	Neisseria cinerea	1	0	-	-	-	-	-	-	-	-	-	-	-	-	-	-	-	-	-	-	-	-	-	-	-	-	-	-	-	-	-	-	-	-	-	-	-	-	-	-	-	-	-	-	-	-	-
1051972-3	11	Neisseria weaveri	1	0	-	-	-	-	-	-	-	-	-	-	-	-	-	-	-	-	-	-	-	-	-	-	-	-	-	-	-	-	-	-	-	-	-	-	-	-	-	-	-	-	-	-	-	-	-
1051985-3	12	Neisseria weaveri	4	0	-	-	-	-	-	-	-	-	-	-	-	-	-	-	-	-	-	-	-	-	-	-	-	-	-	-	-	-	-	-	-	-	-	-	-	-	-	-	-	-	-	-	-	-	-
1095748-3	13	Neisseria mucosa|Neisseria sicca	2	0	-	-	-	-	-	-	-	-	-	-	-	-	-	-	-	-	-	-	-	-	-	-	-	-	-	-	-	-	-	-	-	-	-	-	-	-	-	-	-	-	-	-	-	-	-
1470200-3	14	Neisseria sp.	1	0	-	-	-	-	-	-	-	-	-	-	-	-	-	-	-	-	-	-	-	-	-	-	-	-	-	-	-	-	-	-	-	-	-	-	-	-	-	-	-	-	-	-	-	-	-
14732-NRL30031	15	Neisseria flavescens|Neisseria subflava	6	0	-	-	-	-	-	-	-	-	-	-	-	-	-	-	-	-	-	-	-	-	-	-	-	-	-	-	-	-	-	-	-	-	-	-	-	-	-	-	-	-	-	-	-	-	-
15698-DGI2	16	Neisseria gonorrhoeae	1394	0.0844148	-	-	-	-	-	-	-	-	-	-	-	-	-	-	-	-	-	-	-	-	-	-	-	-	-	-	-	-	-	-	-	-	-	-	-	-	-	-	-	-	-	-	-	-	-
1770-028-12	17	Neisseria lactamica	23	0	-	-	-	-	-	-	-	-	-	-	-	-	-	-	-	-	-	-	-	-	-	-	-	-	-	-	-	-	-	-	-	-	-	-	-	-	-	-	-	-	-	-	-	-	-
1777-049-12	18	Neisseria lactamica	1	0	-	-	-	-	-	-	-	-	-	-	-	-	-	-	-	-	-	-	-	-	-	-	-	-	-	-	-	-	-	-	-	-	-	-	-	-	-	-	-	-	-	-	-	-	-
1780-016-24	19	Neisseria lactamica	9	0	-	-	-	-	-	-	-	-	-	-	-	-	-	-	-	-	-	-	-	-	-	-	-	-	-	-	-	-	-	-	-	-	-	-	-	-	-	-	-	-	-	-	-	-	-
1809-224	20	Neisseria lactamica	26	0	-	-	-	-	-	-	-	-	-	-	-	-	-	-	-	-	-	-	-	-	-	-	-	-	-	-	-	-	-	-	-	-	-	-	-	-	-	-	-	-	-	-	-	-	-
1815583-14-Nmus	21	Neisseria musculi	9	0	-	-	-	-	-	-	-	-	-	-	-	-	-	-	-	-	-	-	-	-	-	-	-	-	-	-	-	-	-	-	-	-	-	-	-	-	-	-	-	-	-	-	-	-	-
1827-005-12	22	Neisseria lactamica	45	0	-	-	-	-	-	-	-	-	-	-	-	-	-	-	-	-	-	-	-	-	-	-	-	-	-	-	-	-	-	-	-	-	-	-	-	-	-	-	-	-	-	-	-	-	-
1853279-3	23	Neisseria sp.	2	0	-	-	-	-	-	-	-	-	-	-	-	-	-	-	-	-	-	-	-	-	-	-	-	-	-	-	-	-	-	-	-	-	-	-	-	-	-	-	-	-	-	-	-	-	-
1906581-3	24	Neisseria bergeri	6	0	-	-	-	-	-	-	-	-	-	-	-	-	-	-	-	-	-	-	-	-	-	-	-	-	-	-	-	-	-	-	-	-	-	-	-	-	-	-	-	-	-	-	-	-	-
1906581-5	25	Neisseria bergeri	33	0	-	-	-	-	-	-	-	-	-	-	-	-	-	-	-	-	-	-	-	-	-	-	-	-	-	-	-	-	-	-	-	-	-	-	-	-	-	-	-	-	-	-	-	-	-
19077-CCUG-50858-T	26	Neisseria bacilliformis	1	0	-	-	-	-	-	-	-	-	-	-	-	-	-	-	-	-	-	-	-	-	-	-	-	-	-	-	-	-	-	-	-	-	-	-	-	-	-	-	-	-	-	-	-	-	-
19091-CCUG-26878-T	27	Neisseria oralis	1	0	-	-	-	-	-	-	-	-	-	-	-	-	-	-	-	-	-	-	-	-	-	-	-	-	-	-	-	-	-	-	-	-	-	-	-	-	-	-	-	-	-	-	-	-	-
1931273-3	28	Neisseria sp.	2	0	-	-	-	-	-	-	-	-	-	-	-	-	-	-	-	-	-	-	-	-	-	-	-	-	-	-	-	-	-	-	-	-	-	-	-	-	-	-	-	-	-	-	-	-	-
1931274-3	29	Neisseria sp.	2	0	-	-	-	-	-	-	-	-	-	-	-	-	-	-	-	-	-	-	-	-	-	-	-	-	-	-	-	-	-	-	-	-	-	-	-	-	-	-	-	-	-	-	-	-	-
1931275-3	30	Neisseria sp.	2	0	-	-	-	-	-	-	-	-	-	-	-	-	-	-	-	-	-	-	-	-	-	-	-	-	-	-	-	-	-	-	-	-	-	-	-	-	-	-	-	-	-	-	-	-	-
194197-3	31	Neisseria dentiae	4	0	-	-	-	-	-	-	-	-	-	-	-	-	-	-	-	-	-	-	-	-	-	-	-	-	-	-	-	-	-	-	-	-	-	-	-	-	-	-	-	-	-	-	-	-	-
19940-CCUG-808	32	Neisseria animalis	4	0	-	-	-	-	-	-	-	-	-	-	-	-	-	-	-	-	-	-	-	-	-	-	-	-	-	-	-	-	-	-	-	-	-	-	-	-	-	-	-	-	-	-	-	-	-
20515-CCUG-30802T	33	Neisseria elongata	1	0	-	-	-	-	-	-	-	-	-	-	-	-	-	-	-	-	-	-	-	-	-	-	-	-	-	-	-	-	-	-	-	-	-	-	-	-	-	-	-	-	-	-	-	-	-
20516-CCUG-2043T	34	Neisseria elongata	7	0	-	-	-	-	-	-	-	-	-	-	-	-	-	-	-	-	-	-	-	-	-	-	-	-	-	-	-	-	-	-	-	-	-	-	-	-	-	-	-	-	-	-	-	-	-
21038-CCUG-30380	35	Neisseria bacilliformis	1	0	-	-	-	-	-	-	-	-	-	-	-	-	-	-	-	-	-	-	-	-	-	-	-	-	-	-	-	-	-	-	-	-	-	-	-	-	-	-	-	-	-	-	-	-	-
21039-CCUG-38158	36	Neisseria bacilliformis	1	0	-	-	-	-	-	-	-	-	-	-	-	-	-	-	-	-	-	-	-	-	-	-	-	-	-	-	-	-	-	-	-	-	-	-	-	-	-	-	-	-	-	-	-	-	-
21040-CCUG-50611	37	Neisseria bacilliformis	1	0	-	-	-	-	-	-	-	-	-	-	-	-	-	-	-	-	-	-	-	-	-	-	-	-	-	-	-	-	-	-	-	-	-	-	-	-	-	-	-	-	-	-	-	-	-
21041-CCUG-53043	38	Neisseria cinerea	1	0	-	-	-	-	-	-	-	-	-	-	-	-	-	-	-	-	-	-	-	-	-	-	-	-	-	-	-	-	-	-	-	-	-	-	-	-	-	-	-	-	-	-	-	-	-
21042-CCUG-4554	39	Neisseria elongata	1	0	-	-	-	-	-	-	-	-	-	-	-	-	-	-	-	-	-	-	-	-	-	-	-	-	-	-	-	-	-	-	-	-	-	-	-	-	-	-	-	-	-	-	-	-	-
21044-F0314	40	Neisseria oralis	1	0	-	-	-	-	-	-	-	-	-	-	-	-	-	-	-	-	-	-	-	-	-	-	-	-	-	-	-	-	-	-	-	-	-	-	-	-	-	-	-	-	-	-	-	-	-
21045-CCUG-10421	41	Neisseria oralis	1	0	-	-	-	-	-	-	-	-	-	-	-	-	-	-	-	-	-	-	-	-	-	-	-	-	-	-	-	-	-	-	-	-	-	-	-	-	-	-	-	-	-	-	-	-	-
21046-CCUG-804	42	Neisseria oralis	1	0	-	-	-	-	-	-	-	-	-	-	-	-	-	-	-	-	-	-	-	-	-	-	-	-	-	-	-	-	-	-	-	-	-	-	-	-	-	-	-	-	-	-	-	-	-
21047-CCUG-4790	43	Neisseria polysaccharea	3	0	-	-	-	-	-	-	-	-	-	-	-	-	-	-	-	-	-	-	-	-	-	-	-	-	-	-	-	-	-	-	-	-	-	-	-	-	-	-	-	-	-	-	-	-	-
21061-CCUG-17327	44	Neisseria mucosa	2	0	-	-	-	-	-	-	-	-	-	-	-	-	-	-	-	-	-	-	-	-	-	-	-	-	-	-	-	-	-	-	-	-	-	-	-	-	-	-	-	-	-	-	-	-	-
21062-CCUG-21444	45	Neisseria sp.	1	0	-	-	-	-	-	-	-	-	-	-	-	-	-	-	-	-	-	-	-	-	-	-	-	-	-	-	-	-	-	-	-	-	-	-	-	-	-	-	-	-	-	-	-	-	-
21063-CCUG-24841	46	Neisseria subflava	1	0	-	-	-	-	-	-	-	-	-	-	-	-	-	-	-	-	-	-	-	-	-	-	-	-	-	-	-	-	-	-	-	-	-	-	-	-	-	-	-	-	-	-	-	-	-
21064-CCUG-24844	47	Neisseria subflava	1	0	-	-	-	-	-	-	-	-	-	-	-	-	-	-	-	-	-	-	-	-	-	-	-	-	-	-	-	-	-	-	-	-	-	-	-	-	-	-	-	-	-	-	-	-	-
26478-BB97	48	Neisseria lactamica	229	0	-	-	-	-	-	-	-	-	-	-	-	-	-	-	-	-	-	-	-	-	-	-	-	-	-	-	-	-	-	-	-	-	-	-	-	-	-	-	-	-	-	-	-	-	-
26577-GT4A-CT1	49	Neisseria mucosa	1	0	-	-	-	-	-	-	-	-	-	-	-	-	-	-	-	-	-	-	-	-	-	-	-	-	-	-	-	-	-	-	-	-	-	-	-	-	-	-	-	-	-	-	-	-	-
2666100-3	50	Neisseria brasiliensis|Neisseria sp.	4	0	-	-	-	-	-	-	-	-	-	-	-	-	-	-	-	-	-	-	-	-	-	-	-	-	-	-	-	-	-	-	-	-	-	-	-	-	-	-	-	-	-	-	-	-	-
2666100-4-CP046027-Nbs	51	Neisseria brasiliensis|Neisseria sp.	2	0	-	-	-	-	-	-	-	-	-	-	-	-	-	-	-	-	-	-	-	-	-	-	-	-	-	-	-	-	-	-	-	-	-	-	-	-	-	-	-	-	-	-	-	-	-
CS26 267212-13-CP059571-Nbc	52	Neisseria bacilliformis	3	0	V	L	C	F	N	F	V	E	V	C	F	Q	K	C	H	P	R	V	G	G	D	G	L	F	R	P	E	P	A	V	R	P	C	R	A	G	G	G	G	L	R	A	R	I	R
26870-12007-2012	53	Neisseria perflava|Neisseria subflava	5	0	-	-	-	-	-	-	-	-	-	-	-	-	-	-	-	-	-	-	-	-	-	-	-	-	-	-	-	-	-	-	-	-	-	-	-	-	-	-	-	-	-	-	-	-	-
26871-12008-2012	54	Neisseria cinerea	1	0	-	-	-	-	-	-	-	-	-	-	-	-	-	-	-	-	-	-	-	-	-	-	-	-	-	-	-	-	-	-	-	-	-	-	-	-	-	-	-	-	-	-	-	-	-
26876-12013-2012	55	Neisseria cinerea	1	0	-	-	-	-	-	-	-	-	-	-	-	-	-	-	-	-	-	-	-	-	-	-	-	-	-	-	-	-	-	-	-	-	-	-	-	-	-	-	-	-	-	-	-	-	-
27000-90142v4	56	Neisseria lactamica	46	0	-	-	-	-	-	-	-	-	-	-	-	-	-	-	-	-	-	-	-	-	-	-	-	-	-	-	-	-	-	-	-	-	-	-	-	-	-	-	-	-	-	-	-	-	-
27090-S339	57	Neisseria gonorrhoeae	260	0.0113603	-	-	-	-	-	-	-	-	-	-	-	-	-	-	-	-	-	-	-	-	-	-	-	-	-	-	-	-	-	-	-	-	-	-	-	-	-	-	-	-	-	-	-	-	-
27270-GCGS0200	58	Neisseria gonorrhoeae	133	0.0112774	-	-	-	-	-	-	-	-	-	-	-	-	-	-	-	-	-	-	-	-	-	-	-	-	-	-	-	-	-	-	-	-	-	-	-	-	-	-	-	-	-	-	-	-	-
27285-GCGS0082	59	Neisseria gonorrhoeae	421	1.22714	-	-	-	-	-	-	-	-	-	-	-	-	-	-	-	-	-	-	-	-	-	-	-	-	-	-	-	-	-	-	-	-	-	-	-	-	-	-	-	-	-	-	-	-	-
27300-GCGS0152	60	Neisseria gonorrhoeae	1	16	-	-	-	-	-	-	-	-	-	-	-	-	-	-	-	-	-	-	-	-	-	-	-	-	-	-	-	-	-	-	-	-	-	-	-	-	-	-	-	-	-	-	-	-	-
27466-GCGS0034	61	Neisseria gonorrhoeae	110	1.58589	-	-	-	-	-	-	-	-	-	-	-	-	-	-	-	-	-	-	-	-	-	-	-	-	-	-	-	-	-	-	-	-	-	-	-	-	-	-	-	-	-	-	-	-	-
27471-GCGS0072	62	Neisseria gonorrhoeae	32	0.0188163	-	-	-	-	-	-	-	-	-	-	-	-	-	-	-	-	-	-	-	-	-	-	-	-	-	-	-	-	-	-	-	-	-	-	-	-	-	-	-	-	-	-	-	-	-
27632-CCUG-805	63	Neisseria mucosa	3	0	-	-	-	-	-	-	-	-	-	-	-	-	-	-	-	-	-	-	-	-	-	-	-	-	-	-	-	-	-	-	-	-	-	-	-	-	-	-	-	-	-	-	-	-	-
28091-5	64	Neisseria weaveri	1	0	-	-	-	-	-	-	-	-	-	-	-	-	-	-	-	-	-	-	-	-	-	-	-	-	-	-	-	-	-	-	-	-	-	-	-	-	-	-	-	-	-	-	-	-	-
28091-6	65	Neisseria weaveri	1	0	-	-	-	-	-	-	-	-	-	-	-	-	-	-	-	-	-	-	-	-	-	-	-	-	-	-	-	-	-	-	-	-	-	-	-	-	-	-	-	-	-	-	-	-	-
28091-7	66	Neisseria weaveri	1	0	-	-	-	-	-	-	-	-	-	-	-	-	-	-	-	-	-	-	-	-	-	-	-	-	-	-	-	-	-	-	-	-	-	-	-	-	-	-	-	-	-	-	-	-	-
28449-10	67	Neisseria subflava	2	0	-	-	-	-	-	-	-	-	-	-	-	-	-	-	-	-	-	-	-	-	-	-	-	-	-	-	-	-	-	-	-	-	-	-	-	-	-	-	-	-	-	-	-	-	-
28449-11	68	Neisseria subflava	2	0	-	-	-	-	-	-	-	-	-	-	-	-	-	-	-	-	-	-	-	-	-	-	-	-	-	-	-	-	-	-	-	-	-	-	-	-	-	-	-	-	-	-	-	-	-
28449-12	69	Neisseria subflava	2	0	-	-	-	-	-	-	-	-	-	-	-	-	-	-	-	-	-	-	-	-	-	-	-	-	-	-	-	-	-	-	-	-	-	-	-	-	-	-	-	-	-	-	-	-	-
28449-13	70	Neisseria subflava	2	0	-	-	-	-	-	-	-	-	-	-	-	-	-	-	-	-	-	-	-	-	-	-	-	-	-	-	-	-	-	-	-	-	-	-	-	-	-	-	-	-	-	-	-	-	-
28449-14	71	Neisseria subflava	2	0	-	-	-	-	-	-	-	-	-	-	-	-	-	-	-	-	-	-	-	-	-	-	-	-	-	-	-	-	-	-	-	-	-	-	-	-	-	-	-	-	-	-	-	-	-
28449-15	72	Neisseria subflava	2	0	-	-	-	-	-	-	-	-	-	-	-	-	-	-	-	-	-	-	-	-	-	-	-	-	-	-	-	-	-	-	-	-	-	-	-	-	-	-	-	-	-	-	-	-	-
28449-16	73	Neisseria subflava	2	0	-	-	-	-	-	-	-	-	-	-	-	-	-	-	-	-	-	-	-	-	-	-	-	-	-	-	-	-	-	-	-	-	-	-	-	-	-	-	-	-	-	-	-	-	-
28449-200-CP039887-Nsu	74	Neisseria subflava	3	0	-	-	-	-	-	-	-	-	-	-	-	-	-	-	-	-	-	-	-	-	-	-	-	-	-	-	-	-	-	-	-	-	-	-	-	-	-	-	-	-	-	-	-	-	-
28449-5	75	Neisseria subflava	4	0	-	-	-	-	-	-	-	-	-	-	-	-	-	-	-	-	-	-	-	-	-	-	-	-	-	-	-	-	-	-	-	-	-	-	-	-	-	-	-	-	-	-	-	-	-
28449-59-CP031251-Nsu	76	Neisseria subflava	2	0	-	-	-	-	-	-	-	-	-	-	-	-	-	-	-	-	-	-	-	-	-	-	-	-	-	-	-	-	-	-	-	-	-	-	-	-	-	-	-	-	-	-	-	-	-
28449-6	77	Neisseria subflava	2	0	-	-	-	-	-	-	-	-	-	-	-	-	-	-	-	-	-	-	-	-	-	-	-	-	-	-	-	-	-	-	-	-	-	-	-	-	-	-	-	-	-	-	-	-	-
28449-7	78	Neisseria subflava	3	0	-	-	-	-	-	-	-	-	-	-	-	-	-	-	-	-	-	-	-	-	-	-	-	-	-	-	-	-	-	-	-	-	-	-	-	-	-	-	-	-	-	-	-	-	-
28449-8	79	Neisseria subflava	3	0	-	-	-	-	-	-	-	-	-	-	-	-	-	-	-	-	-	-	-	-	-	-	-	-	-	-	-	-	-	-	-	-	-	-	-	-	-	-	-	-	-	-	-	-	-
29271-BM35a	80	Neisseria lactamica	15	0	-	-	-	-	-	-	-	-	-	-	-	-	-	-	-	-	-	-	-	-	-	-	-	-	-	-	-	-	-	-	-	-	-	-	-	-	-	-	-	-	-	-	-	-	-
30770-M45-1	81	Neisseria lactamica	22	0	-	-	-	-	-	-	-	-	-	-	-	-	-	-	-	-	-	-	-	-	-	-	-	-	-	-	-	-	-	-	-	-	-	-	-	-	-	-	-	-	-	-	-	-	-
31464-590-10	82	Neisseria gonorrhoeae	19	2.36321	-	-	-	-	-	-	-	-	-	-	-	-	-	-	-	-	-	-	-	-	-	-	-	-	-	-	-	-	-	-	-	-	-	-	-	-	-	-	-	-	-	-	-	-	-
31470-BEL-09-12	83	Neisseria gonorrhoeae	28	0.00681577	-	-	-	-	-	-	-	-	-	-	-	-	-	-	-	-	-	-	-	-	-	-	-	-	-	-	-	-	-	-	-	-	-	-	-	-	-	-	-	-	-	-	-	-	-
31484-EST-10-25	84	Neisseria gonorrhoeae	2	32	-	-	-	-	-	-	-	-	-	-	-	-	-	-	-	-	-	-	-	-	-	-	-	-	-	-	-	-	-	-	-	-	-	-	-	-	-	-	-	-	-	-	-	-	-
31491-POL-10-24	85	Neisseria gonorrhoeae	24	1.18718	-	-	-	-	-	-	-	-	-	-	-	-	-	-	-	-	-	-	-	-	-	-	-	-	-	-	-	-	-	-	-	-	-	-	-	-	-	-	-	-	-	-	-	-	-
31492-POL-10-29	86	Neisseria gonorrhoeae	6	2.8845	-	-	-	-	-	-	-	-	-	-	-	-	-	-	-	-	-	-	-	-	-	-	-	-	-	-	-	-	-	-	-	-	-	-	-	-	-	-	-	-	-	-	-	-	-
31496-SI10-28	87	Neisseria gonorrhoeae	33	0.0344119	-	-	-	-	-	-	-	-	-	-	-	-	-	-	-	-	-	-	-	-	-	-	-	-	-	-	-	-	-	-	-	-	-	-	-	-	-	-	-	-	-	-	-	-	-
31512-EST-12-26	88	Neisseria gonorrhoeae	15	0.00552056	-	-	-	-	-	-	-	-	-	-	-	-	-	-	-	-	-	-	-	-	-	-	-	-	-	-	-	-	-	-	-	-	-	-	-	-	-	-	-	-	-	-	-	-	-
31518-SI12-32	89	Neisseria gonorrhoeae	2	32	-	-	-	-	-	-	-	-	-	-	-	-	-	-	-	-	-	-	-	-	-	-	-	-	-	-	-	-	-	-	-	-	-	-	-	-	-	-	-	-	-	-	-	-	-
31524-989000300	90	Neisseria gonorrhoeae	2	0.25	-	-	-	-	-	-	-	-	-	-	-	-	-	-	-	-	-	-	-	-	-	-	-	-	-	-	-	-	-	-	-	-	-	-	-	-	-	-	-	-	-	-	-	-	-
31534-989000077	91	Neisseria gonorrhoeae	20	0.348536	-	-	-	-	-	-	-	-	-	-	-	-	-	-	-	-	-	-	-	-	-	-	-	-	-	-	-	-	-	-	-	-	-	-	-	-	-	-	-	-	-	-	-	-	-
31536-989000438	92	Neisseria gonorrhoeae	98	0.145603	-	-	-	-	-	-	-	-	-	-	-	-	-	-	-	-	-	-	-	-	-	-	-	-	-	-	-	-	-	-	-	-	-	-	-	-	-	-	-	-	-	-	-	-	-
31545-IN-10-167	93	Neisseria gonorrhoeae	2	8	-	-	-	-	-	-	-	-	-	-	-	-	-	-	-	-	-	-	-	-	-	-	-	-	-	-	-	-	-	-	-	-	-	-	-	-	-	-	-	-	-	-	-	-	-
31585-989000352	94	Neisseria gonorrhoeae	7	0.0205642	-	-	-	-	-	-	-	-	-	-	-	-	-	-	-	-	-	-	-	-	-	-	-	-	-	-	-	-	-	-	-	-	-	-	-	-	-	-	-	-	-	-	-	-	-
31595-05-590-385	95	Neisseria gonorrhoeae	374	0.0130251	-	-	-	-	-	-	-	-	-	-	-	-	-	-	-	-	-	-	-	-	-	-	-	-	-	-	-	-	-	-	-	-	-	-	-	-	-	-	-	-	-	-	-	-	-
31666-WHO-I	96	Neisseria gonorrhoeae	11	0.890417	-	-	-	-	-	-	-	-	-	-	-	-	-	-	-	-	-	-	-	-	-	-	-	-	-	-	-	-	-	-	-	-	-	-	-	-	-	-	-	-	-	-	-	-	-
31677-989000103	97	Neisseria gonorrhoeae	6	0.2	-	-	-	-	-	-	-	-	-	-	-	-	-	-	-	-	-	-	-	-	-	-	-	-	-	-	-	-	-	-	-	-	-	-	-	-	-	-	-	-	-	-	-	-	-
31688-999000072	98	Neisseria gonorrhoeae	2	2	-	-	-	-	-	-	-	-	-	-	-	-	-	-	-	-	-	-	-	-	-	-	-	-	-	-	-	-	-	-	-	-	-	-	-	-	-	-	-	-	-	-	-	-	-
31689-999000085	99	Neisseria gonorrhoeae	24	3.42125	-	-	-	-	-	-	-	-	-	-	-	-	-	-	-	-	-	-	-	-	-	-	-	-	-	-	-	-	-	-	-	-	-	-	-	-	-	-	-	-	-	-	-	-	-
31692-NG0047	100	Neisseria gonorrhoeae	2	1.5	-	-	-	-	-	-	-	-	-	-	-	-	-	-	-	-	-	-	-	-	-	-	-	-	-	-	-	-	-	-	-	-	-	-	-	-	-	-	-	-	-	-	-	-	-
31704-08-590-411	101	Neisseria gonorrhoeae	42	20.872	-	-	-	-	-	-	-	-	-	-	-	-	-	-	-	-	-	-	-	-	-	-	-	-	-	-	-	-	-	-	-	-	-	-	-	-	-	-	-	-	-	-	-	-	-
31712-IN-09-3501	102	Neisseria gonorrhoeae	2	32	-	-	-	-	-	-	-	-	-	-	-	-	-	-	-	-	-	-	-	-	-	-	-	-	-	-	-	-	-	-	-	-	-	-	-	-	-	-	-	-	-	-	-	-	-
31720-IN-10-1457	103	Neisseria gonorrhoeae	8	8.88282	-	-	-	-	-	-	-	-	-	-	-	-	-	-	-	-	-	-	-	-	-	-	-	-	-	-	-	-	-	-	-	-	-	-	-	-	-	-	-	-	-	-	-	-	-
31721-IN-10-1412	104	Neisseria gonorrhoeae	4	0.43359	-	-	-	-	-	-	-	-	-	-	-	-	-	-	-	-	-	-	-	-	-	-	-	-	-	-	-	-	-	-	-	-	-	-	-	-	-	-	-	-	-	-	-	-	-
31723-IN-10-1820	105	Neisseria gonorrhoeae	2	0.75	-	-	-	-	-	-	-	-	-	-	-	-	-	-	-	-	-	-	-	-	-	-	-	-	-	-	-	-	-	-	-	-	-	-	-	-	-	-	-	-	-	-	-	-	-
31748-08-590-278	106	Neisseria gonorrhoeae	10	10.6811	-	-	-	-	-	-	-	-	-	-	-	-	-	-	-	-	-	-	-	-	-	-	-	-	-	-	-	-	-	-	-	-	-	-	-	-	-	-	-	-	-	-	-	-	-
31753-08-590-57	107	Neisseria gonorrhoeae	7	0.821876	-	-	-	-	-	-	-	-	-	-	-	-	-	-	-	-	-	-	-	-	-	-	-	-	-	-	-	-	-	-	-	-	-	-	-	-	-	-	-	-	-	-	-	-	-
31756-NG0106	108	Neisseria gonorrhoeae	2	6	-	-	-	-	-	-	-	-	-	-	-	-	-	-	-	-	-	-	-	-	-	-	-	-	-	-	-	-	-	-	-	-	-	-	-	-	-	-	-	-	-	-	-	-	-
31763-989000201	109	Neisseria gonorrhoeae	2	0.25	-	-	-	-	-	-	-	-	-	-	-	-	-	-	-	-	-	-	-	-	-	-	-	-	-	-	-	-	-	-	-	-	-	-	-	-	-	-	-	-	-	-	-	-	-
31812-05-590-273	110	Neisseria gonorrhoeae	43	0.0109126	-	-	-	-	-	-	-	-	-	-	-	-	-	-	-	-	-	-	-	-	-	-	-	-	-	-	-	-	-	-	-	-	-	-	-	-	-	-	-	-	-	-	-	-	-
31848-999000133	111	Neisseria gonorrhoeae	1	0	-	-	-	-	-	-	-	-	-	-	-	-	-	-	-	-	-	-	-	-	-	-	-	-	-	-	-	-	-	-	-	-	-	-	-	-	-	-	-	-	-	-	-	-	-
31950-BA4664	112	Neisseria gonorrhoeae	1	0	-	-	-	-	-	-	-	-	-	-	-	-	-	-	-	-	-	-	-	-	-	-	-	-	-	-	-	-	-	-	-	-	-	-	-	-	-	-	-	-	-	-	-	-	-
31955-05-200	113	Neisseria gonorrhoeae	20	9.69719	-	-	-	-	-	-	-	-	-	-	-	-	-	-	-	-	-	-	-	-	-	-	-	-	-	-	-	-	-	-	-	-	-	-	-	-	-	-	-	-	-	-	-	-	-
31960-08-125	114	Neisseria gonorrhoeae	19	0.324608	-	-	-	-	-	-	-	-	-	-	-	-	-	-	-	-	-	-	-	-	-	-	-	-	-	-	-	-	-	-	-	-	-	-	-	-	-	-	-	-	-	-	-	-	-
31988-08-590-00128	115	Neisseria gonorrhoeae	9	0.00244949	-	-	-	-	-	-	-	-	-	-	-	-	-	-	-	-	-	-	-	-	-	-	-	-	-	-	-	-	-	-	-	-	-	-	-	-	-	-	-	-	-	-	-	-	-
32014-590-313	116	Neisseria gonorrhoeae	24	0.103896	-	-	-	-	-	-	-	-	-	-	-	-	-	-	-	-	-	-	-	-	-	-	-	-	-	-	-	-	-	-	-	-	-	-	-	-	-	-	-	-	-	-	-	-	-
32015-590-105	117	Neisseria gonorrhoeae	1	0	-	-	-	-	-	-	-	-	-	-	-	-	-	-	-	-	-	-	-	-	-	-	-	-	-	-	-	-	-	-	-	-	-	-	-	-	-	-	-	-	-	-	-	-	-
32050-DO18273	118	Neisseria gonorrhoeae	4	0.02	-	-	-	-	-	-	-	-	-	-	-	-	-	-	-	-	-	-	-	-	-	-	-	-	-	-	-	-	-	-	-	-	-	-	-	-	-	-	-	-	-	-	-	-	-
326522-3	119	Neisseria animaloris	2	0	-	-	-	-	-	-	-	-	-	-	-	-	-	-	-	-	-	-	-	-	-	-	-	-	-	-	-	-	-	-	-	-	-	-	-	-	-	-	-	-	-	-	-	-	-
326522-5	120	Neisseria animaloris	1	0	-	-	-	-	-	-	-	-	-	-	-	-	-	-	-	-	-	-	-	-	-	-	-	-	-	-	-	-	-	-	-	-	-	-	-	-	-	-	-	-	-	-	-	-	-
326522-6	121	Neisseria animaloris	1	0	-	-	-	-	-	-	-	-	-	-	-	-	-	-	-	-	-	-	-	-	-	-	-	-	-	-	-	-	-	-	-	-	-	-	-	-	-	-	-	-	-	-	-	-	-
326522-8-LR134516-Nas	122	Neisseria animaloris	1	0	-	-	-	-	-	-	-	-	-	-	-	-	-	-	-	-	-	-	-	-	-	-	-	-	-	-	-	-	-	-	-	-	-	-	-	-	-	-	-	-	-	-	-	-	-
326523-3	123	Neisseria zoodegmatis	3	0	-	-	-	-	-	-	-	-	-	-	-	-	-	-	-	-	-	-	-	-	-	-	-	-	-	-	-	-	-	-	-	-	-	-	-	-	-	-	-	-	-	-	-	-	-
326523-7	124	Neisseria zoodegmatis	1	0	-	-	-	-	-	-	-	-	-	-	-	-	-	-	-	-	-	-	-	-	-	-	-	-	-	-	-	-	-	-	-	-	-	-	-	-	-	-	-	-	-	-	-	-	-
3416-OX9931913	125	Neisseria cinerea	2	0	-	-	-	-	-	-	-	-	-	-	-	-	-	-	-	-	-	-	-	-	-	-	-	-	-	-	-	-	-	-	-	-	-	-	-	-	-	-	-	-	-	-	-	-	-
3426-OX9932380	126	Neisseria lactamica	7	0	-	-	-	-	-	-	-	-	-	-	-	-	-	-	-	-	-	-	-	-	-	-	-	-	-	-	-	-	-	-	-	-	-	-	-	-	-	-	-	-	-	-	-	-	-
34747-GC1-182	127	Neisseria gonorrhoeae	1	0	-	-	-	-	-	-	-	-	-	-	-	-	-	-	-	-	-	-	-	-	-	-	-	-	-	-	-	-	-	-	-	-	-	-	-	-	-	-	-	-	-	-	-	-	-
34748-SK708	128	Neisseria gonorrhoeae	271	0.0161418	-	-	-	-	-	-	-	-	-	-	-	-	-	-	-	-	-	-	-	-	-	-	-	-	-	-	-	-	-	-	-	-	-	-	-	-	-	-	-	-	-	-	-	-	-
36140-12015-2014	129	Neisseria polysaccharea	2	0	-	-	-	-	-	-	-	-	-	-	-	-	-	-	-	-	-	-	-	-	-	-	-	-	-	-	-	-	-	-	-	-	-	-	-	-	-	-	-	-	-	-	-	-	-
36142-12017-2014	130	Neisseria polysaccharea	2	0	-	-	-	-	-	-	-	-	-	-	-	-	-	-	-	-	-	-	-	-	-	-	-	-	-	-	-	-	-	-	-	-	-	-	-	-	-	-	-	-	-	-	-	-	-
36148-12024-2014	131	Neisseria polysaccharea	1	0	-	-	-	-	-	-	-	-	-	-	-	-	-	-	-	-	-	-	-	-	-	-	-	-	-	-	-	-	-	-	-	-	-	-	-	-	-	-	-	-	-	-	-	-	-
36153-12030-2014	132	Neisseria polysaccharea	1	0	-	-	-	-	-	-	-	-	-	-	-	-	-	-	-	-	-	-	-	-	-	-	-	-	-	-	-	-	-	-	-	-	-	-	-	-	-	-	-	-	-	-	-	-	-
36161-12040-2014	133	Neisseria cinerea	1	0	-	-	-	-	-	-	-	-	-	-	-	-	-	-	-	-	-	-	-	-	-	-	-	-	-	-	-	-	-	-	-	-	-	-	-	-	-	-	-	-	-	-	-	-	-
36174-M15-1	134	Neisseria lactamica	1	0	-	-	-	-	-	-	-	-	-	-	-	-	-	-	-	-	-	-	-	-	-	-	-	-	-	-	-	-	-	-	-	-	-	-	-	-	-	-	-	-	-	-	-	-	-
36250-58767	135	Neisseria gonorrhoeae	35	1.90932	-	-	-	-	-	-	-	-	-	-	-	-	-	-	-	-	-	-	-	-	-	-	-	-	-	-	-	-	-	-	-	-	-	-	-	-	-	-	-	-	-	-	-	-	-
36855-Q36	136	Neisseria lactamica	6	0	-	-	-	-	-	-	-	-	-	-	-	-	-	-	-	-	-	-	-	-	-	-	-	-	-	-	-	-	-	-	-	-	-	-	-	-	-	-	-	-	-	-	-	-	-
36856-S291	137	Neisseria lactamica	3	0	-	-	-	-	-	-	-	-	-	-	-	-	-	-	-	-	-	-	-	-	-	-	-	-	-	-	-	-	-	-	-	-	-	-	-	-	-	-	-	-	-	-	-	-	-
36880-Q139	138	Neisseria lactamica	4	0	-	-	-	-	-	-	-	-	-	-	-	-	-	-	-	-	-	-	-	-	-	-	-	-	-	-	-	-	-	-	-	-	-	-	-	-	-	-	-	-	-	-	-	-	-
36934-W59	139	Neisseria lactamica	12	0	-	-	-	-	-	-	-	-	-	-	-	-	-	-	-	-	-	-	-	-	-	-	-	-	-	-	-	-	-	-	-	-	-	-	-	-	-	-	-	-	-	-	-	-	-
37032-GCGS1024	140	Neisseria gonorrhoeae	1	16	-	-	-	-	-	-	-	-	-	-	-	-	-	-	-	-	-	-	-	-	-	-	-	-	-	-	-	-	-	-	-	-	-	-	-	-	-	-	-	-	-	-	-	-	-
37078-GCGS0878	141	Neisseria gonorrhoeae	15	16	-	-	-	-	-	-	-	-	-	-	-	-	-	-	-	-	-	-	-	-	-	-	-	-	-	-	-	-	-	-	-	-	-	-	-	-	-	-	-	-	-	-	-	-	-
37092-GCGS0882	142	Neisseria gonorrhoeae	2	16	-	-	-	-	-	-	-	-	-	-	-	-	-	-	-	-	-	-	-	-	-	-	-	-	-	-	-	-	-	-	-	-	-	-	-	-	-	-	-	-	-	-	-	-	-
37113-GCGS0397	143	Neisseria gonorrhoeae	2	16	-	-	-	-	-	-	-	-	-	-	-	-	-	-	-	-	-	-	-	-	-	-	-	-	-	-	-	-	-	-	-	-	-	-	-	-	-	-	-	-	-	-	-	-	-
37115-GCGS0399	144	Neisseria gonorrhoeae	19	15.4349	-	-	-	-	-	-	-	-	-	-	-	-	-	-	-	-	-	-	-	-	-	-	-	-	-	-	-	-	-	-	-	-	-	-	-	-	-	-	-	-	-	-	-	-	-
37175-GCGS0667	145	Neisseria gonorrhoeae	6	4	-	-	-	-	-	-	-	-	-	-	-	-	-	-	-	-	-	-	-	-	-	-	-	-	-	-	-	-	-	-	-	-	-	-	-	-	-	-	-	-	-	-	-	-	-
37261-07AZI-T-009	146	Neisseria lactamica	5	0	-	-	-	-	-	-	-	-	-	-	-	-	-	-	-	-	-	-	-	-	-	-	-	-	-	-	-	-	-	-	-	-	-	-	-	-	-	-	-	-	-	-	-	-	-
37477-GCGS0822	147	Neisseria gonorrhoeae	2	8	-	-	-	-	-	-	-	-	-	-	-	-	-	-	-	-	-	-	-	-	-	-	-	-	-	-	-	-	-	-	-	-	-	-	-	-	-	-	-	-	-	-	-	-	-
37778-M14-240642	148	Neisseria mucosa	1	0	-	-	-	-	-	-	-	-	-	-	-	-	-	-	-	-	-	-	-	-	-	-	-	-	-	-	-	-	-	-	-	-	-	-	-	-	-	-	-	-	-	-	-	-	-
38390-TRI-648	149	Neisseria lactamica	4	0	-	-	-	-	-	-	-	-	-	-	-	-	-	-	-	-	-	-	-	-	-	-	-	-	-	-	-	-	-	-	-	-	-	-	-	-	-	-	-	-	-	-	-	-	-
38974-LNP16475	150	Neisseria mucosa	1	0	-	-	-	-	-	-	-	-	-	-	-	-	-	-	-	-	-	-	-	-	-	-	-	-	-	-	-	-	-	-	-	-	-	-	-	-	-	-	-	-	-	-	-	-	-
38975-LNP17075	151	Neisseria lactamica	8	0	-	-	-	-	-	-	-	-	-	-	-	-	-	-	-	-	-	-	-	-	-	-	-	-	-	-	-	-	-	-	-	-	-	-	-	-	-	-	-	-	-	-	-	-	-
38976-LNP17345	152	Neisseria subflava	1	0	-	-	-	-	-	-	-	-	-	-	-	-	-	-	-	-	-	-	-	-	-	-	-	-	-	-	-	-	-	-	-	-	-	-	-	-	-	-	-	-	-	-	-	-	-
38978-LNP18981	153	Neisseria cinerea	2	0	-	-	-	-	-	-	-	-	-	-	-	-	-	-	-	-	-	-	-	-	-	-	-	-	-	-	-	-	-	-	-	-	-	-	-	-	-	-	-	-	-	-	-	-	-
38979-LNP19085	154	Neisseria subflava	1	0	-	-	-	-	-	-	-	-	-	-	-	-	-	-	-	-	-	-	-	-	-	-	-	-	-	-	-	-	-	-	-	-	-	-	-	-	-	-	-	-	-	-	-	-	-
38980-LNP22706	155	Neisseria polysaccharea	2	0	-	-	-	-	-	-	-	-	-	-	-	-	-	-	-	-	-	-	-	-	-	-	-	-	-	-	-	-	-	-	-	-	-	-	-	-	-	-	-	-	-	-	-	-	-
38984-LNP26654	156	Neisseria cinerea	1	0	-	-	-	-	-	-	-	-	-	-	-	-	-	-	-	-	-	-	-	-	-	-	-	-	-	-	-	-	-	-	-	-	-	-	-	-	-	-	-	-	-	-	-	-	-
38986-LNP23132	157	Neisseria cinerea	1	0	-	-	-	-	-	-	-	-	-	-	-	-	-	-	-	-	-	-	-	-	-	-	-	-	-	-	-	-	-	-	-	-	-	-	-	-	-	-	-	-	-	-	-	-	-
39090-65080	158	Neisseria gonorrhoeae	2	0	-	-	-	-	-	-	-	-	-	-	-	-	-	-	-	-	-	-	-	-	-	-	-	-	-	-	-	-	-	-	-	-	-	-	-	-	-	-	-	-	-	-	-	-	-
39715-LNP16858	159	Neisseria mucosa	1	0	-	-	-	-	-	-	-	-	-	-	-	-	-	-	-	-	-	-	-	-	-	-	-	-	-	-	-	-	-	-	-	-	-	-	-	-	-	-	-	-	-	-	-	-	-
39716-LNP16983	160	Neisseria canis	1	0	-	-	-	-	-	-	-	-	-	-	-	-	-	-	-	-	-	-	-	-	-	-	-	-	-	-	-	-	-	-	-	-	-	-	-	-	-	-	-	-	-	-	-	-	-
39717-LNP20692	161	Neisseria cinerea	3	0	-	-	-	-	-	-	-	-	-	-	-	-	-	-	-	-	-	-	-	-	-	-	-	-	-	-	-	-	-	-	-	-	-	-	-	-	-	-	-	-	-	-	-	-	-
39719-LNP25397	162	Neisseria sp.	2	0	-	-	-	-	-	-	-	-	-	-	-	-	-	-	-	-	-	-	-	-	-	-	-	-	-	-	-	-	-	-	-	-	-	-	-	-	-	-	-	-	-	-	-	-	-
39721-LNP981	163	Neisseria cinerea	1	0	-	-	-	-	-	-	-	-	-	-	-	-	-	-	-	-	-	-	-	-	-	-	-	-	-	-	-	-	-	-	-	-	-	-	-	-	-	-	-	-	-	-	-	-	-
39722-LNP26332	164	Neisseria subflava	1	0	-	-	-	-	-	-	-	-	-	-	-	-	-	-	-	-	-	-	-	-	-	-	-	-	-	-	-	-	-	-	-	-	-	-	-	-	-	-	-	-	-	-	-	-	-
39723-LNP26308	165	Neisseria subflava	1	0	-	-	-	-	-	-	-	-	-	-	-	-	-	-	-	-	-	-	-	-	-	-	-	-	-	-	-	-	-	-	-	-	-	-	-	-	-	-	-	-	-	-	-	-	-
39725-LNP24849	166	Neisseria zoodegmatis	1	0	-	-	-	-	-	-	-	-	-	-	-	-	-	-	-	-	-	-	-	-	-	-	-	-	-	-	-	-	-	-	-	-	-	-	-	-	-	-	-	-	-	-	-	-	-
40248-LNP28315	167	Neisseria polysaccharea	1	0	-	-	-	-	-	-	-	-	-	-	-	-	-	-	-	-	-	-	-	-	-	-	-	-	-	-	-	-	-	-	-	-	-	-	-	-	-	-	-	-	-	-	-	-	-
40261-LNP28331	168	Neisseria subflava	1	0	-	-	-	-	-	-	-	-	-	-	-	-	-	-	-	-	-	-	-	-	-	-	-	-	-	-	-	-	-	-	-	-	-	-	-	-	-	-	-	-	-	-	-	-	-
40270-LNP28340	169	Neisseria subflava	1	0	-	-	-	-	-	-	-	-	-	-	-	-	-	-	-	-	-	-	-	-	-	-	-	-	-	-	-	-	-	-	-	-	-	-	-	-	-	-	-	-	-	-	-	-	-
41408-3194-II	170	Neisseria gonorrhoeae	1	32	-	-	-	-	-	-	-	-	-	-	-	-	-	-	-	-	-	-	-	-	-	-	-	-	-	-	-	-	-	-	-	-	-	-	-	-	-	-	-	-	-	-	-	-	-
41474-M15-240880	171	Neisseria polysaccharea	9	0	-	-	-	-	-	-	-	-	-	-	-	-	-	-	-	-	-	-	-	-	-	-	-	-	-	-	-	-	-	-	-	-	-	-	-	-	-	-	-	-	-	-	-	-	-
41652-2748	172	Neisseria sp.	1	0	-	-	-	-	-	-	-	-	-	-	-	-	-	-	-	-	-	-	-	-	-	-	-	-	-	-	-	-	-	-	-	-	-	-	-	-	-	-	-	-	-	-	-	-	-
42055-LNP28051	173	Neisseria polysaccharea	1	0	-	-	-	-	-	-	-	-	-	-	-	-	-	-	-	-	-	-	-	-	-	-	-	-	-	-	-	-	-	-	-	-	-	-	-	-	-	-	-	-	-	-	-	-	-
42057-LNP28127	174	Neisseria oralis	1	0	-	-	-	-	-	-	-	-	-	-	-	-	-	-	-	-	-	-	-	-	-	-	-	-	-	-	-	-	-	-	-	-	-	-	-	-	-	-	-	-	-	-	-	-	-
42058-LNP28155	175	Neisseria cinerea	2	0	-	-	-	-	-	-	-	-	-	-	-	-	-	-	-	-	-	-	-	-	-	-	-	-	-	-	-	-	-	-	-	-	-	-	-	-	-	-	-	-	-	-	-	-	-
42059-LNP28158	176	Neisseria cinerea	1	0	-	-	-	-	-	-	-	-	-	-	-	-	-	-	-	-	-	-	-	-	-	-	-	-	-	-	-	-	-	-	-	-	-	-	-	-	-	-	-	-	-	-	-	-	-
42060-LNP28165	177	Neisseria cinerea	1	0	-	-	-	-	-	-	-	-	-	-	-	-	-	-	-	-	-	-	-	-	-	-	-	-	-	-	-	-	-	-	-	-	-	-	-	-	-	-	-	-	-	-	-	-	-
42061-LNP28181	178	Neisseria subflava	3	0	-	-	-	-	-	-	-	-	-	-	-	-	-	-	-	-	-	-	-	-	-	-	-	-	-	-	-	-	-	-	-	-	-	-	-	-	-	-	-	-	-	-	-	-	-
42062-LNP28272	179	Neisseria cinerea	1	0	-	-	-	-	-	-	-	-	-	-	-	-	-	-	-	-	-	-	-	-	-	-	-	-	-	-	-	-	-	-	-	-	-	-	-	-	-	-	-	-	-	-	-	-	-
42198-LNP28499	180	Neisseria cinerea	3	0	-	-	-	-	-	-	-	-	-	-	-	-	-	-	-	-	-	-	-	-	-	-	-	-	-	-	-	-	-	-	-	-	-	-	-	-	-	-	-	-	-	-	-	-	-
42421-LNP28525	181	Neisseria lactamica	1	0	-	-	-	-	-	-	-	-	-	-	-	-	-	-	-	-	-	-	-	-	-	-	-	-	-	-	-	-	-	-	-	-	-	-	-	-	-	-	-	-	-	-	-	-	-
42462-M16-240153	182	Neisseria cinerea	1	0	-	-	-	-	-	-	-	-	-	-	-	-	-	-	-	-	-	-	-	-	-	-	-	-	-	-	-	-	-	-	-	-	-	-	-	-	-	-	-	-	-	-	-	-	-
42471-M15-240769	183	Neisseria cinerea	1	0	-	-	-	-	-	-	-	-	-	-	-	-	-	-	-	-	-	-	-	-	-	-	-	-	-	-	-	-	-	-	-	-	-	-	-	-	-	-	-	-	-	-	-	-	-
42472-M15-240827	184	Neisseria cinerea	5	0	-	-	-	-	-	-	-	-	-	-	-	-	-	-	-	-	-	-	-	-	-	-	-	-	-	-	-	-	-	-	-	-	-	-	-	-	-	-	-	-	-	-	-	-	-
42495-M16-240028	185	Neisseria polysaccharea	3	0	-	-	-	-	-	-	-	-	-	-	-	-	-	-	-	-	-	-	-	-	-	-	-	-	-	-	-	-	-	-	-	-	-	-	-	-	-	-	-	-	-	-	-	-	-
42503-M16-240038	186	Neisseria lactamica	1	0	-	-	-	-	-	-	-	-	-	-	-	-	-	-	-	-	-	-	-	-	-	-	-	-	-	-	-	-	-	-	-	-	-	-	-	-	-	-	-	-	-	-	-	-	-
42804-H140440316	187	Neisseria cinerea	4	4	-	-	-	-	-	-	-	-	-	-	-	-	-	-	-	-	-	-	-	-	-	-	-	-	-	-	-	-	-	-	-	-	-	-	-	-	-	-	-	-	-	-	-	-	-
42838-RB07001981	188	Neisseria gonorrhoeae	1	0	-	-	-	-	-	-	-	-	-	-	-	-	-	-	-	-	-	-	-	-	-	-	-	-	-	-	-	-	-	-	-	-	-	-	-	-	-	-	-	-	-	-	-	-	-
43026-02-11666-XS2-1	189	Neisseria gonorrhoeae	3	0	-	-	-	-	-	-	-	-	-	-	-	-	-	-	-	-	-	-	-	-	-	-	-	-	-	-	-	-	-	-	-	-	-	-	-	-	-	-	-	-	-	-	-	-	-
43128-12-12795-XS2-1	190	Neisseria bergeri	9	0	-	-	-	-	-	-	-	-	-	-	-	-	-	-	-	-	-	-	-	-	-	-	-	-	-	-	-	-	-	-	-	-	-	-	-	-	-	-	-	-	-	-	-	-	-
43335-01-00098-XS1-1	191	Neisseria uirgultaei	12	0	-	-	-	-	-	-	-	-	-	-	-	-	-	-	-	-	-	-	-	-	-	-	-	-	-	-	-	-	-	-	-	-	-	-	-	-	-	-	-	-	-	-	-	-	-
43420-01-13564-XS3-1	192	Neisseria polysaccharea	3	0	-	-	-	-	-	-	-	-	-	-	-	-	-	-	-	-	-	-	-	-	-	-	-	-	-	-	-	-	-	-	-	-	-	-	-	-	-	-	-	-	-	-	-	-	-
43423-01-03957-XS1-1	193	Neisseria polysaccharea	1	0	-	-	-	-	-	-	-	-	-	-	-	-	-	-	-	-	-	-	-	-	-	-	-	-	-	-	-	-	-	-	-	-	-	-	-	-	-	-	-	-	-	-	-	-	-
43425-02-01105-XS1-1	194	Neisseria bergeri	1	0	-	-	-	-	-	-	-	-	-	-	-	-	-	-	-	-	-	-	-	-	-	-	-	-	-	-	-	-	-	-	-	-	-	-	-	-	-	-	-	-	-	-	-	-	-
43430-01-07472-XS1-1	195	Neisseria maigaei	1	0	-	-	-	-	-	-	-	-	-	-	-	-	-	-	-	-	-	-	-	-	-	-	-	-	-	-	-	-	-	-	-	-	-	-	-	-	-	-	-	-	-	-	-	-	-
43431-01-07795-XS1-1	196	Neisseria bergeri	1	0	-	-	-	-	-	-	-	-	-	-	-	-	-	-	-	-	-	-	-	-	-	-	-	-	-	-	-	-	-	-	-	-	-	-	-	-	-	-	-	-	-	-	-	-	-
43546-BR40087	197	Neisseria bergeri	2	0	-	-	-	-	-	-	-	-	-	-	-	-	-	-	-	-	-	-	-	-	-	-	-	-	-	-	-	-	-	-	-	-	-	-	-	-	-	-	-	-	-	-	-	-	-
43547-BR40408	198	Neisseria lactamica	1	0	-	-	-	-	-	-	-	-	-	-	-	-	-	-	-	-	-	-	-	-	-	-	-	-	-	-	-	-	-	-	-	-	-	-	-	-	-	-	-	-	-	-	-	-	-
43563-BR41284	199	Neisseria lactamica	1	0	-	-	-	-	-	-	-	-	-	-	-	-	-	-	-	-	-	-	-	-	-	-	-	-	-	-	-	-	-	-	-	-	-	-	-	-	-	-	-	-	-	-	-	-	-
43570-BR40103	200	Neisseria lactamica	1	0	-	-	-	-	-	-	-	-	-	-	-	-	-	-	-	-	-	-	-	-	-	-	-	-	-	-	-	-	-	-	-	-	-	-	-	-	-	-	-	-	-	-	-	-	-
43574-BR40191	201	Neisseria subflava	4	0	-	-	-	-	-	-	-	-	-	-	-	-	-	-	-	-	-	-	-	-	-	-	-	-	-	-	-	-	-	-	-	-	-	-	-	-	-	-	-	-	-	-	-	-	-
435832-3	202	Neisseria lactamica	2	0	-	-	-	-	-	-	-	-	-	-	-	-	-	-	-	-	-	-	-	-	-	-	-	-	-	-	-	-	-	-	-	-	-	-	-	-	-	-	-	-	-	-	-	-	-
43585-BR40313	203	Neisseria mucosa	1	0	-	-	-	-	-	-	-	-	-	-	-	-	-	-	-	-	-	-	-	-	-	-	-	-	-	-	-	-	-	-	-	-	-	-	-	-	-	-	-	-	-	-	-	-	-
43592-BR40406	204	Neisseria lactamica	3	0	-	-	-	-	-	-	-	-	-	-	-	-	-	-	-	-	-	-	-	-	-	-	-	-	-	-	-	-	-	-	-	-	-	-	-	-	-	-	-	-	-	-	-	-	-
43617-BR41350	205	Neisseria lactamica	1	0	-	-	-	-	-	-	-	-	-	-	-	-	-	-	-	-	-	-	-	-	-	-	-	-	-	-	-	-	-	-	-	-	-	-	-	-	-	-	-	-	-	-	-	-	-
43618-BR41361	206	Neisseria lactamica	29	0	-	-	-	-	-	-	-	-	-	-	-	-	-	-	-	-	-	-	-	-	-	-	-	-	-	-	-	-	-	-	-	-	-	-	-	-	-	-	-	-	-	-	-	-	-
43657-BR41632	207	Neisseria lactamica	1	0	-	-	-	-	-	-	-	-	-	-	-	-	-	-	-	-	-	-	-	-	-	-	-	-	-	-	-	-	-	-	-	-	-	-	-	-	-	-	-	-	-	-	-	-	-
43658-BR41637	208	Neisseria lactamica	1	0	-	-	-	-	-	-	-	-	-	-	-	-	-	-	-	-	-	-	-	-	-	-	-	-	-	-	-	-	-	-	-	-	-	-	-	-	-	-	-	-	-	-	-	-	-
43664-BR41700	209	Neisseria subflava	1	0	-	-	-	-	-	-	-	-	-	-	-	-	-	-	-	-	-	-	-	-	-	-	-	-	-	-	-	-	-	-	-	-	-	-	-	-	-	-	-	-	-	-	-	-	-
43673-BR41783	210	Neisseria lactamica	1	0	-	-	-	-	-	-	-	-	-	-	-	-	-	-	-	-	-	-	-	-	-	-	-	-	-	-	-	-	-	-	-	-	-	-	-	-	-	-	-	-	-	-	-	-	-
43740-BR40599	211	Neisseria lactamica	1	0	-	-	-	-	-	-	-	-	-	-	-	-	-	-	-	-	-	-	-	-	-	-	-	-	-	-	-	-	-	-	-	-	-	-	-	-	-	-	-	-	-	-	-	-	-
43780-BR40976	212	Neisseria subflava	4	0	-	-	-	-	-	-	-	-	-	-	-	-	-	-	-	-	-	-	-	-	-	-	-	-	-	-	-	-	-	-	-	-	-	-	-	-	-	-	-	-	-	-	-	-	-
43786-BR41030	213	Neisseria lactamica	1	0	-	-	-	-	-	-	-	-	-	-	-	-	-	-	-	-	-	-	-	-	-	-	-	-	-	-	-	-	-	-	-	-	-	-	-	-	-	-	-	-	-	-	-	-	-
43793-BR40664	214	Neisseria lactamica	1	0	-	-	-	-	-	-	-	-	-	-	-	-	-	-	-	-	-	-	-	-	-	-	-	-	-	-	-	-	-	-	-	-	-	-	-	-	-	-	-	-	-	-	-	-	-
43987-LNP28609	215	Neisseria subflava	4	0	-	-	-	-	-	-	-	-	-	-	-	-	-	-	-	-	-	-	-	-	-	-	-	-	-	-	-	-	-	-	-	-	-	-	-	-	-	-	-	-	-	-	-	-	-
44065-ST41782	216	Neisseria polysaccharea	2	0	-	-	-	-	-	-	-	-	-	-	-	-	-	-	-	-	-	-	-	-	-	-	-	-	-	-	-	-	-	-	-	-	-	-	-	-	-	-	-	-	-	-	-	-	-
44084-ST41786	217	Neisseria subflava	4	0	-	-	-	-	-	-	-	-	-	-	-	-	-	-	-	-	-	-	-	-	-	-	-	-	-	-	-	-	-	-	-	-	-	-	-	-	-	-	-	-	-	-	-	-	-
44102-BR40761B	218	Neisseria polysaccharea	1	0	-	-	-	-	-	-	-	-	-	-	-	-	-	-	-	-	-	-	-	-	-	-	-	-	-	-	-	-	-	-	-	-	-	-	-	-	-	-	-	-	-	-	-	-	-
4410-OX9931639	219	Neisseria polysaccharea	1	0	-	-	-	-	-	-	-	-	-	-	-	-	-	-	-	-	-	-	-	-	-	-	-	-	-	-	-	-	-	-	-	-	-	-	-	-	-	-	-	-	-	-	-	-	-
44135-ST41374	220	Neisseria lactamica	1	0	-	-	-	-	-	-	-	-	-	-	-	-	-	-	-	-	-	-	-	-	-	-	-	-	-	-	-	-	-	-	-	-	-	-	-	-	-	-	-	-	-	-	-	-	-
44175-ST41190	221	Neisseria lactamica	1	0	-	-	-	-	-	-	-	-	-	-	-	-	-	-	-	-	-	-	-	-	-	-	-	-	-	-	-	-	-	-	-	-	-	-	-	-	-	-	-	-	-	-	-	-	-
44177-ST41350	222	Neisseria lactamica	1	0	-	-	-	-	-	-	-	-	-	-	-	-	-	-	-	-	-	-	-	-	-	-	-	-	-	-	-	-	-	-	-	-	-	-	-	-	-	-	-	-	-	-	-	-	-
44218-GL41050	223	Neisseria lactamica	1	0	-	-	-	-	-	-	-	-	-	-	-	-	-	-	-	-	-	-	-	-	-	-	-	-	-	-	-	-	-	-	-	-	-	-	-	-	-	-	-	-	-	-	-	-	-
44384-ST40746	224	Neisseria lactamica	1	0	-	-	-	-	-	-	-	-	-	-	-	-	-	-	-	-	-	-	-	-	-	-	-	-	-	-	-	-	-	-	-	-	-	-	-	-	-	-	-	-	-	-	-	-	-
44413-ST40345	225	Neisseria lactamica	6	0	-	-	-	-	-	-	-	-	-	-	-	-	-	-	-	-	-	-	-	-	-	-	-	-	-	-	-	-	-	-	-	-	-	-	-	-	-	-	-	-	-	-	-	-	-
44452-OX40143	226	Neisseria lactamica	2	0	-	-	-	-	-	-	-	-	-	-	-	-	-	-	-	-	-	-	-	-	-	-	-	-	-	-	-	-	-	-	-	-	-	-	-	-	-	-	-	-	-	-	-	-	-
44472-OX40301	227	Neisseria lactamica	1	0	-	-	-	-	-	-	-	-	-	-	-	-	-	-	-	-	-	-	-	-	-	-	-	-	-	-	-	-	-	-	-	-	-	-	-	-	-	-	-	-	-	-	-	-	-
44480-OX40430	228	Neisseria lactamica	12	0	-	-	-	-	-	-	-	-	-	-	-	-	-	-	-	-	-	-	-	-	-	-	-	-	-	-	-	-	-	-	-	-	-	-	-	-	-	-	-	-	-	-	-	-	-
44506-OX40810	229	Neisseria lactamica	8	0.008	-	-	-	-	-	-	-	-	-	-	-	-	-	-	-	-	-	-	-	-	-	-	-	-	-	-	-	-	-	-	-	-	-	-	-	-	-	-	-	-	-	-	-	-	-
44508-OX40813	230	Neisseria lactamica	1	0	-	-	-	-	-	-	-	-	-	-	-	-	-	-	-	-	-	-	-	-	-	-	-	-	-	-	-	-	-	-	-	-	-	-	-	-	-	-	-	-	-	-	-	-	-
44512-OX40849	231	Neisseria lactamica	3	0	-	-	-	-	-	-	-	-	-	-	-	-	-	-	-	-	-	-	-	-	-	-	-	-	-	-	-	-	-	-	-	-	-	-	-	-	-	-	-	-	-	-	-	-	-
44518-OX40911	232	Neisseria lactamica	1	0	-	-	-	-	-	-	-	-	-	-	-	-	-	-	-	-	-	-	-	-	-	-	-	-	-	-	-	-	-	-	-	-	-	-	-	-	-	-	-	-	-	-	-	-	-
44553-OX41321	233	Neisseria benedictiae	1	0	-	-	-	-	-	-	-	-	-	-	-	-	-	-	-	-	-	-	-	-	-	-	-	-	-	-	-	-	-	-	-	-	-	-	-	-	-	-	-	-	-	-	-	-	-
44555-OX41331	234	Neisseria lactamica	2	0	-	-	-	-	-	-	-	-	-	-	-	-	-	-	-	-	-	-	-	-	-	-	-	-	-	-	-	-	-	-	-	-	-	-	-	-	-	-	-	-	-	-	-	-	-
44611-OX41959	235	Neisseria lactamica	1	0	-	-	-	-	-	-	-	-	-	-	-	-	-	-	-	-	-	-	-	-	-	-	-	-	-	-	-	-	-	-	-	-	-	-	-	-	-	-	-	-	-	-	-	-	-
44616-OX42006	236	Neisseria lactamica	1	0	-	-	-	-	-	-	-	-	-	-	-	-	-	-	-	-	-	-	-	-	-	-	-	-	-	-	-	-	-	-	-	-	-	-	-	-	-	-	-	-	-	-	-	-	-
44620-OX42049	237	Neisseria subflava	1	0	-	-	-	-	-	-	-	-	-	-	-	-	-	-	-	-	-	-	-	-	-	-	-	-	-	-	-	-	-	-	-	-	-	-	-	-	-	-	-	-	-	-	-	-	-
44630-OX42150	238	Neisseria subflava	3	0	-	-	-	-	-	-	-	-	-	-	-	-	-	-	-	-	-	-	-	-	-	-	-	-	-	-	-	-	-	-	-	-	-	-	-	-	-	-	-	-	-	-	-	-	-
44631-OX42181	239	Neisseria polysaccharea	1	0	-	-	-	-	-	-	-	-	-	-	-	-	-	-	-	-	-	-	-	-	-	-	-	-	-	-	-	-	-	-	-	-	-	-	-	-	-	-	-	-	-	-	-	-	-
44922-AR01252-T8	240	Neisseria cinerea	1	0	-	-	-	-	-	-	-	-	-	-	-	-	-	-	-	-	-	-	-	-	-	-	-	-	-	-	-	-	-	-	-	-	-	-	-	-	-	-	-	-	-	-	-	-	-
45032-EXNG301	241	Neisseria lactamica	4	0.03	-	-	-	-	-	-	-	-	-	-	-	-	-	-	-	-	-	-	-	-	-	-	-	-	-	-	-	-	-	-	-	-	-	-	-	-	-	-	-	-	-	-	-	-	-
45355-LNP28655	242	Neisseria gonorrhoeae	1	0	-	-	-	-	-	-	-	-	-	-	-	-	-	-	-	-	-	-	-	-	-	-	-	-	-	-	-	-	-	-	-	-	-	-	-	-	-	-	-	-	-	-	-	-	-
46032-12026-15	243	Neisseria mucosa	3	0	-	-	-	-	-	-	-	-	-	-	-	-	-	-	-	-	-	-	-	-	-	-	-	-	-	-	-	-	-	-	-	-	-	-	-	-	-	-	-	-	-	-	-	-	-
46033-12027-15A	244	Neisseria subflava	2	0	-	-	-	-	-	-	-	-	-	-	-	-	-	-	-	-	-	-	-	-	-	-	-	-	-	-	-	-	-	-	-	-	-	-	-	-	-	-	-	-	-	-	-	-	-
46079-T-20455-10	245	Neisseria subflava	1	0	-	-	-	-	-	-	-	-	-	-	-	-	-	-	-	-	-	-	-	-	-	-	-	-	-	-	-	-	-	-	-	-	-	-	-	-	-	-	-	-	-	-	-	-	-
46114-LNP28729	246	Neisseria subflava	1	0	-	-	-	-	-	-	-	-	-	-	-	-	-	-	-	-	-	-	-	-	-	-	-	-	-	-	-	-	-	-	-	-	-	-	-	-	-	-	-	-	-	-	-	-	-
46192-G97-1403	247	Neisseria mucosa	2	0	-	-	-	-	-	-	-	-	-	-	-	-	-	-	-	-	-	-	-	-	-	-	-	-	-	-	-	-	-	-	-	-	-	-	-	-	-	-	-	-	-	-	-	-	-
46199-G97-1072	248	Neisseria basseii	1	0	-	-	-	-	-	-	-	-	-	-	-	-	-	-	-	-	-	-	-	-	-	-	-	-	-	-	-	-	-	-	-	-	-	-	-	-	-	-	-	-	-	-	-	-	-
46230-M-676M	249	Neisseria polysaccharea	17	0	-	-	-	-	-	-	-	-	-	-	-	-	-	-	-	-	-	-	-	-	-	-	-	-	-	-	-	-	-	-	-	-	-	-	-	-	-	-	-	-	-	-	-	-	-
46231-M-700M	250	Neisseria bergeri	13	0	-	-	-	-	-	-	-	-	-	-	-	-	-	-	-	-	-	-	-	-	-	-	-	-	-	-	-	-	-	-	-	-	-	-	-	-	-	-	-	-	-	-	-	-	-
46283-NG05	251	Neisseria blantyrii	1	0	-	-	-	-	-	-	-	-	-	-	-	-	-	-	-	-	-	-	-	-	-	-	-	-	-	-	-	-	-	-	-	-	-	-	-	-	-	-	-	-	-	-	-	-	-
46403-M-046	252	Neisseria gonorrhoeae	1	0	-	-	-	-	-	-	-	-	-	-	-	-	-	-	-	-	-	-	-	-	-	-	-	-	-	-	-	-	-	-	-	-	-	-	-	-	-	-	-	-	-	-	-	-	-
46404-M-052	253	Neisseria blantyrii	2	0	-	-	-	-	-	-	-	-	-	-	-	-	-	-	-	-	-	-	-	-	-	-	-	-	-	-	-	-	-	-	-	-	-	-	-	-	-	-	-	-	-	-	-	-	-
46405-M-064	254	Neisseria bergeri	21	0	-	-	-	-	-	-	-	-	-	-	-	-	-	-	-	-	-	-	-	-	-	-	-	-	-	-	-	-	-	-	-	-	-	-	-	-	-	-	-	-	-	-	-	-	-
46409-M-080	255	Neisseria viridiae	8	0	-	-	-	-	-	-	-	-	-	-	-	-	-	-	-	-	-	-	-	-	-	-	-	-	-	-	-	-	-	-	-	-	-	-	-	-	-	-	-	-	-	-	-	-	-
46411-M-091	256	Neisseria polysaccharea	2	0	-	-	-	-	-	-	-	-	-	-	-	-	-	-	-	-	-	-	-	-	-	-	-	-	-	-	-	-	-	-	-	-	-	-	-	-	-	-	-	-	-	-	-	-	-
46445-M-256C	257	Neisseria benedictiae	1	0	-	-	-	-	-	-	-	-	-	-	-	-	-	-	-	-	-	-	-	-	-	-	-	-	-	-	-	-	-	-	-	-	-	-	-	-	-	-	-	-	-	-	-	-	-
46449-M-264	258	Neisseria bergeri	3	0	-	-	-	-	-	-	-	-	-	-	-	-	-	-	-	-	-	-	-	-	-	-	-	-	-	-	-	-	-	-	-	-	-	-	-	-	-	-	-	-	-	-	-	-	-
46552-GL40145	259	Neisseria polysaccharea	2	0	-	-	-	-	-	-	-	-	-	-	-	-	-	-	-	-	-	-	-	-	-	-	-	-	-	-	-	-	-	-	-	-	-	-	-	-	-	-	-	-	-	-	-	-	-
46557-GL40222	260	Neisseria lactamica	1	0	-	-	-	-	-	-	-	-	-	-	-	-	-	-	-	-	-	-	-	-	-	-	-	-	-	-	-	-	-	-	-	-	-	-	-	-	-	-	-	-	-	-	-	-	-
46564-GL40486	261	Neisseria lactamica	2	0	-	-	-	-	-	-	-	-	-	-	-	-	-	-	-	-	-	-	-	-	-	-	-	-	-	-	-	-	-	-	-	-	-	-	-	-	-	-	-	-	-	-	-	-	-
46580-GL40670	262	Neisseria lactamica	1	0	-	-	-	-	-	-	-	-	-	-	-	-	-	-	-	-	-	-	-	-	-	-	-	-	-	-	-	-	-	-	-	-	-	-	-	-	-	-	-	-	-	-	-	-	-
46622-GL41391	263	Neisseria lactamica	1	0	-	-	-	-	-	-	-	-	-	-	-	-	-	-	-	-	-	-	-	-	-	-	-	-	-	-	-	-	-	-	-	-	-	-	-	-	-	-	-	-	-	-	-	-	-
46636-GL41710	264	Neisseria lactamica	1	0	-	-	-	-	-	-	-	-	-	-	-	-	-	-	-	-	-	-	-	-	-	-	-	-	-	-	-	-	-	-	-	-	-	-	-	-	-	-	-	-	-	-	-	-	-
46712-GL42800	265	Neisseria lactamica	1	0	-	-	-	-	-	-	-	-	-	-	-	-	-	-	-	-	-	-	-	-	-	-	-	-	-	-	-	-	-	-	-	-	-	-	-	-	-	-	-	-	-	-	-	-	-
46878-530591	266	Neisseria lactamica	1	1	-	-	-	-	-	-	-	-	-	-	-	-	-	-	-	-	-	-	-	-	-	-	-	-	-	-	-	-	-	-	-	-	-	-	-	-	-	-	-	-	-	-	-	-	-
46882-534296	267	Neisseria gonorrhoeae	16	13.3396	-	-	-	-	-	-	-	-	-	-	-	-	-	-	-	-	-	-	-	-	-	-	-	-	-	-	-	-	-	-	-	-	-	-	-	-	-	-	-	-	-	-	-	-	-
46922-539457	268	Neisseria gonorrhoeae	1	1	-	-	-	-	-	-	-	-	-	-	-	-	-	-	-	-	-	-	-	-	-	-	-	-	-	-	-	-	-	-	-	-	-	-	-	-	-	-	-	-	-	-	-	-	-
46939-534452	269	Neisseria gonorrhoeae	1	32	-	-	-	-	-	-	-	-	-	-	-	-	-	-	-	-	-	-	-	-	-	-	-	-	-	-	-	-	-	-	-	-	-	-	-	-	-	-	-	-	-	-	-	-	-
46958-537159	270	Neisseria gonorrhoeae	19	2.88236	-	-	-	-	-	-	-	-	-	-	-	-	-	-	-	-	-	-	-	-	-	-	-	-	-	-	-	-	-	-	-	-	-	-	-	-	-	-	-	-	-	-	-	-	-
47027-GNCWGS-03SQ-89	271	Neisseria gonorrhoeae	1	0	-	-	-	-	-	-	-	-	-	-	-	-	-	-	-	-	-	-	-	-	-	-	-	-	-	-	-	-	-	-	-	-	-	-	-	-	-	-	-	-	-	-	-	-	-
47031-GNCWGS-061Z	272	Neisseria gonorrhoeae	3	8	-	-	-	-	-	-	-	-	-	-	-	-	-	-	-	-	-	-	-	-	-	-	-	-	-	-	-	-	-	-	-	-	-	-	-	-	-	-	-	-	-	-	-	-	-
47033-GNCWGS-0747-64	273	Neisseria gonorrhoeae	2	0	-	-	-	-	-	-	-	-	-	-	-	-	-	-	-	-	-	-	-	-	-	-	-	-	-	-	-	-	-	-	-	-	-	-	-	-	-	-	-	-	-	-	-	-	-
47035-GNCWGS-07AD-68	274	Neisseria gonorrhoeae	9	4.59479	-	-	-	-	-	-	-	-	-	-	-	-	-	-	-	-	-	-	-	-	-	-	-	-	-	-	-	-	-	-	-	-	-	-	-	-	-	-	-	-	-	-	-	-	-
47048-GNCWGS-M1KK-99	275	Neisseria gonorrhoeae	2	8	-	-	-	-	-	-	-	-	-	-	-	-	-	-	-	-	-	-	-	-	-	-	-	-	-	-	-	-	-	-	-	-	-	-	-	-	-	-	-	-	-	-	-	-	-
47345-M16-240660	276	Neisseria gonorrhoeae	3	0	-	-	-	-	-	-	-	-	-	-	-	-	-	-	-	-	-	-	-	-	-	-	-	-	-	-	-	-	-	-	-	-	-	-	-	-	-	-	-	-	-	-	-	-	-
483-52-NZ-CP065726-1-Ncin	277	Neisseria cinerea	3	0	-	-	-	-	-	-	-	-	-	-	-	-	-	-	-	-	-	-	-	-	-	-	-	-	-	-	-	-	-	-	-	-	-	-	-	-	-	-	-	-	-	-	-	-	-
483-7	278	Neisseria cinerea	2	0	-	-	-	-	-	-	-	-	-	-	-	-	-	-	-	-	-	-	-	-	-	-	-	-	-	-	-	-	-	-	-	-	-	-	-	-	-	-	-	-	-	-	-	-	-
483-8	279	Neisseria cinerea	2	0	-	-	-	-	-	-	-	-	-	-	-	-	-	-	-	-	-	-	-	-	-	-	-	-	-	-	-	-	-	-	-	-	-	-	-	-	-	-	-	-	-	-	-	-	-
483-9	280	Neisseria cinerea	2	0	-	-	-	-	-	-	-	-	-	-	-	-	-	-	-	-	-	-	-	-	-	-	-	-	-	-	-	-	-	-	-	-	-	-	-	-	-	-	-	-	-	-	-	-	-
484-298	281	Neisseria cinerea	4	0	-	-	-	-	-	-	-	-	-	-	-	-	-	-	-	-	-	-	-	-	-	-	-	-	-	-	-	-	-	-	-	-	-	-	-	-	-	-	-	-	-	-	-	-	-
484-299	282	Neisseria flavescens|Neisseria subflava	1	0	-	-	-	-	-	-	-	-	-	-	-	-	-	-	-	-	-	-	-	-	-	-	-	-	-	-	-	-	-	-	-	-	-	-	-	-	-	-	-	-	-	-	-	-	-
484-300	283	Neisseria flavescens	1	0	-	-	-	-	-	-	-	-	-	-	-	-	-	-	-	-	-	-	-	-	-	-	-	-	-	-	-	-	-	-	-	-	-	-	-	-	-	-	-	-	-	-	-	-	-
[truncated: 308 more rows]
[truncated: 680 more columns]

## Sheet: Supplementary Table 7A
Supplementary Table 7A: Recombination events for gyrA
[truncated: 2,684 more rows]

[truncated: 1 more sheets: Supplementary Table 7B]
