# Supplementary material for: Horizontal Gene Transfer of Fluoroquinolone Resistance-Conferring Genes From Commensal Neisseria to Neisseria gonorrhoeae: A Global Phylogenetic Analysis of 20,047 Isolates
Source: Front Microbiol. 2022 Mar 17;13:793612. doi: 10.3389/fmicb.2022.793612 (PMC8973304; doi:10.3389/fmicb.2022.793612)
Supplement: Supplementary file 4 [file Table_1.xlsx]

## Sheet: Table 1
	Table 1: Molecular characterization of susceptible, intermediate-, and resistant-ciprofloxacin N. gonorrhoeae isolates and their known resistance-associated mutations.
		CIP MIC (mg/L)	gyrA															gyrB	parC																			parE
			S91A	S91F	S91I	S91L	S91T	S91V	S91Y	A92P	D95A	D95E	D95G	D95H	D95N	D95Q	D95Y	D429V	G85C	G85D	G85S	D86N	S87A	S87C	S87I	S87N	S87R	S87Y	S88P	A89T	E91A	E91D	E91G	E91K	E91Q	A92T	R116H	G410V
	Susceptible	0.0015	0	1	0	0	0	0	0	0	0	0	1	0	0	0	0	0	0	0	0	0	0	0	0	0	1	0	0	0	0	0	0	0	0	0	0	0
		0.002	0	0	0	0	0	0	0	0	0	0	0	0	0	0	0	0	2	0	0	0	0	0	0	0	0	0	0	0	0	0	0	0	0	0	0	0
		0.003	0	4	0	0	0	0	0	0	0	0	4	0	0	0	0	0	0	0	0	0	0	0	0	0	7	0	0	0	0	0	0	0	0	0	0	0
		0.004	0	11	0	0	0	0	0	1	5	0	6	0	0	0	0	0	4	0	0	1	0	0	1	0	6	0	0	0	0	0	4	0	0	0	0	0
		0.006	0	1	0	0	6	0	0	0	1	0	0	0	0	0	0	0	0	0	0	1	0	0	0	0	0	0	0	0	0	0	0	0	0	0	0	0
		0.008	0	5	0	0	4	0	0	0	0	0	5	0	0	0	0	0	0	0	0	0	0	0	0	0	6	0	0	0	0	1	1	0	0	0	0	0
		0.012	0	0	0	0	0	0	0	0	0	0	0	0	0	0	0	0	0	0	0	0	0	0	0	0	2	0	0	0	0	0	0	0	0	0	0	0
		0.015	0	11	0	0	0	0	0	0	7	0	4	0	0	0	0	0	1	0	0	6	0	0	0	0	8	0	0	0	0	0	0	0	0	0	0	0
		0.016	0	1	0	0	0	0	0	0	0	0	1	0	0	0	0	0	0	0	0	0	0	0	0	0	1	0	0	0	0	0	0	0	0	0	0	0
		0.02	0	2	0	0	3	0	0	0	0	0	2	0	1	0	0	0	0	0	0	9	0	0	0	0	1	0	0	0	0	0	1	0	0	0	0	0
		0.023	0	0	0	0	0	0	0	0	0	0	2	0	0	0	0	0	0	0	0	0	0	0	0	0	0	0	0	0	0	0	0	0	0	0	0	0
	Intermediate	0.03	0	4	0	0	0	0	0	0	3	0	1	0	0	0	0	0	0	0	0	0	0	0	0	1	1	0	0	0	1	0	0	0	0	0	0	0
		0.032	0	0	0	0	0	0	0	0	0	0	1	0	0	0	0	0	0	0	0	0	0	0	0	0	0	0	0	0	0	0	0	0	0	0	0	0
		0.047	0	4	0	0	1	0	2	0	0	0	2	0	0	0	0	0	0	0	0	0	0	0	0	0	0	0	0	0	0	0	0	0	0	0	0	0
		0.06	0	2	0	0	0	0	0	0	0	0	2	0	3	0	0	0	0	0	0	0	0	0	0	0	0	0	0	0	0	0	0	0	0	0	0	0
	Resistant	0.063	0	0	0	0	0	0	2	0	0	0	0	0	0	0	0	0	0	0	0	0	0	0	0	0	0	0	0	0	0	0	0	0	0	0	0	0
		0.064	0	9	0	0	1	0	0	0	0	0	7	0	2	0	0	0	0	0	0	0	0	0	0	0	0	0	0	0	0	0	0	0	0	0	0	2
		0.07	0	1136	0	0	0	0	0	9	552	0	498	0	80	0	5	0	4	2	0	276	0	1	53	137	507	0	64	0	0	0	135	42	48	0	0	1
		0.094	0	4	0	0	0	0	0	0	0	0	0	0	6	0	0	0	0	0	0	0	0	0	0	0	0	0	0	0	0	0	4	0	0	0	0	0
		0.125	0	22	0	0	1	0	2	0	4	0	5	0	4	0	0	0	1	0	0	0	0	0	0	1	1	0	1	1	0	0	0	0	2	0	0	4
		0.19	0	8	0	0	0	0	0	0	0	0	2	0	2	0	0	0	0	0	0	0	0	0	0	0	0	0	0	0	0	0	0	2	0	0	0	0
		0.25	0	38	0	0	0	1	4	0	12	0	11	0	4	0	0	0	1	0	0	8	0	0	0	0	1	0	0	1	0	0	2	2	0	0	0	2
		0.38	0	14	0	0	0	0	2	0	4	0	4	0	0	0	0	0	0	0	0	6	0	0	0	0	0	0	0	0	0	0	1	0	0	0	0	0
		0.5	0	39	0	0	0	0	2	0	20	0	9	0	0	0	0	0	0	0	0	0	0	0	0	8	1	0	0	0	0	0	0	0	0	0	0	0
		0.75	0	26	2	0	0	0	0	0	6	0	14	0	2	0	0	0	0	0	0	0	0	0	0	4	2	0	4	0	0	0	2	0	0	0	0	0
		1	0	176	0	0	0	0	0	0	146	0	24	0	6	0	0	0	1	0	0	51	0	0	0	35	0	0	0	0	0	0	6	0	2	0	0	0
		1.5	0	35	0	0	0	0	0	0	14	0	15	0	4	0	0	2	0	0	0	12	0	0	0	7	2	0	4	0	0	0	4	0	2	0	0	0
		2	0	387	0	0	0	0	0	4	233	0	146	0	4	0	0	0	15	0	0	170	0	0	1	43	92	0	2	0	0	0	32	5	9	0	0	0
		3	0	66	0	0	0	0	0	0	36	0	26	0	4	0	0	0	0	0	0	22	0	0	0	12	20	0	0	0	0	0	9	0	2	0	0	0
		4	0	724	0	0	0	0	0	0	265	0	441	0	18	0	0	0	39	0	0	125	0	1	6	62	375	0	7	0	1	0	102	12	38	0	0	4
		6	0	59	0	0	0	0	0	0	18	0	34	0	8	0	0	0	0	0	0	15	0	0	0	10	28	0	3	0	0	0	3	2	2	0	0	0
		8	0	876	0	0	0	0	0	3	312	0	537	0	24	0	2	0	5	5	0	136	0	5	12	57	483	0	12	0	0	0	185	8	14	0	0	0
		12	0	59	0	0	0	0	0	0	16	0	37	0	6	0	0	0	0	2	0	10	0	0	0	6	29	0	2	0	0	0	17	2	0	0	0	0
		16	0	1282	0	0	0	0	0	3	165	0	1061	0	53	0	3	0	6	14	0	74	0	3	29	35	1010	2	31	2	0	0	143	7	4	0	0	0
		24	0	32	0	0	0	0	0	2	7	0	23	0	2	0	0	0	0	0	0	4	0	0	0	6	14	0	6	0	0	0	8	4	2	0	0	0
		32	0	1008	0	0	0	0	0	4	90	0	777	0	136	0	5	0	12	13	0	45	0	0	37	46	795	0	111	0	0	0	117	25	0	0	0	0
		64	0	5	0	0	0	0	0	0	0	0	0	0	5	0	0	0	0	0	0	0	0	0	0	0	7	0	7	0	0	0	0	0	0	0	0	0
		NA	1	2503	82	1	766	20	12	15	687	4	1602	3	223	1	17	0	11	9	21	315	33	3	63	172	1448	0	157	2	0	38	423	39	49	1	9	7
