# Supplementary material for: Horizontal Gene Transfer of Fluoroquinolone Resistance-Conferring Genes From Commensal Neisseria to Neisseria gonorrhoeae: A Global Phylogenetic Analysis of 20,047 Isolates
Source: Front Microbiol. 2022 Mar 17;13:793612. doi: 10.3389/fmicb.2022.793612 (PMC8973304; doi:10.3389/fmicb.2022.793612)
Supplement: Supplementary file 5 [file Table_2.xlsx]

## Sheet: Table 2
Table 2: Overview of the number of isolates and their known resistance-associated mutations. 269 sequence types with no known resistance-associated mutations are not listed. ST-types with <= 10 isolates are not listed.
MLST	No. of isolates	gyrA																gyrB	parC																			parE
		S91A	S91F	S91I	S91L	S91T	S91V	S91Y	A92P	D95A	D95E	D95G	D95H	D95N	D95Q	D95Y	V120I	D429V	G85C	G85D	G85S	D86N	S87A	S87C	S87I	S87N	S87R	S87Y	S88P	A89T	E91A	E91D	E91G	E91K	E91Q	A92T	R116H	G410V
1579	743	0	140	0	0	0	0	0	0	6	0	134	0	0	0	0	0	0	11	2	0	2	0	0	2	0	134	0	0	0	0	0	0	0	0	0	0	0
1580	559	0	21	0	0	0	0	0	0	12	0	5	0	0	0	0	0	0	0	0	0	4	0	0	0	0	15	0	0	0	0	0	0	0	2	0	0	0
1582	87	0	79	0	0	0	0	0	0	10	0	69	0	0	0	0	0	0	0	0	0	65	0	0	0	5	0	0	4	0	0	0	7	4	1	0	0	0
1583	105	0	76	0	0	0	0	6	0	59	0	15	0	2	0	0	0	0	0	0	0	15	0	0	5	0	11	0	1	0	0	0	1	0	0	0	0	5
1584	404	0	2	0	0	3	0	0	0	1	0	1	0	0	0	0	3	0	0	0	0	0	0	0	0	0	2	0	0	0	0	0	0	0	0	0	0	0
1587	104	0	100	0	0	0	0	0	0	87	0	5	0	0	0	0	0	0	1	0	0	86	0	0	0	0	0	0	0	0	0	0	5	0	0	0	0	0
1588	390	0	384	0	0	0	0	0	6	384	0	0	0	0	0	0	0	0	5	0	0	5	0	0	0	259	32	0	23	0	1	0	22	56	31	0	0	0
1590	98	0	20	0	0	0	0	0	4	0	0	0	0	7	0	0	0	0	0	0	0	12	0	0	0	0	2	0	8	0	0	0	0	0	0	0	0	0
1594	259	0	0	0	0	0	0	0	0	0	0	0	0	1	0	0	0	0	0	0	0	0	0	0	0	0	0	0	0	0	0	0	0	0	0	0	0	0
1595	57	0	0	0	0	0	0	2	0	0	0	0	0	0	0	0	0	0	0	0	0	0	0	0	0	0	0	0	0	0	0	0	0	0	0	0	0	0
1596	130	0	16	0	0	0	0	0	0	12	0	0	0	4	0	0	0	0	0	0	0	0	0	0	0	12	4	0	4	0	0	0	0	6	0	0	0	0
1597	13	0	11	0	0	0	0	0	0	7	0	4	0	0	0	0	0	0	0	0	0	9	0	0	0	1	1	0	0	0	0	0	0	0	1	0	0	0
1599	246	0	19	0	0	0	0	2	0	4	0	15	0	3	0	0	0	0	0	0	0	3	0	0	0	0	2	0	0	0	0	0	14	0	0	0	0	0
1600	134	0	95	0	0	0	0	2	0	68	0	24	0	4	0	0	0	0	0	0	0	14	0	0	7	14	21	0	5	0	0	0	24	0	6	0	0	0
1601	44	0	2	0	0	0	0	0	0	0	0	0	0	0	0	0	0	0	0	0	0	0	0	0	0	0	0	0	0	0	0	0	0	0	2	0	0	0
1893	308	0	70	0	0	0	0	0	0	0	0	70	0	0	0	0	0	0	0	0	0	0	0	0	0	0	0	0	0	0	0	0	73	0	0	0	0	0
1901	2677	0	2616	0	0	0	0	9	0	31	0	2585	0	0	0	0	0	0	0	19	0	0	0	0	0	0	2663	0	0	0	0	0	0	0	0	0	9	0
1902	70	0	31	0	0	0	0	0	0	20	0	4	0	4	0	3	0	0	0	0	0	0	0	0	0	15	9	0	0	0	0	0	3	3	2	0	0	0
1903	101	0	98	0	0	0	0	0	0	6	0	81	0	0	0	0	0	0	0	0	0	0	0	0	0	0	6	0	0	0	0	0	61	0	0	0	0	11
1904	14	0	12	0	0	0	0	0	0	5	0	7	0	0	0	0	0	0	0	0	0	7	0	0	0	0	2	0	0	0	0	0	2	0	0	0	0	0
1920	35	0	14	0	0	0	0	0	0	14	0	0	0	0	0	0	0	0	0	0	0	0	0	0	0	0	15	0	0	0	0	0	0	0	0	0	0	0
1921	14	0	14	0	0	0	0	0	0	13	0	1	0	0	0	0	0	0	1	0	0	0	0	0	0	7	2	0	0	0	0	0	7	0	0	0	0	0
1925	22	0	20	0	0	0	0	0	0	2	0	18	0	0	0	0	0	0	0	0	0	13	0	0	0	0	6	0	0	0	0	0	0	0	0	0	0	0
1927	20	0	13	0	0	0	0	0	0	9	0	0	0	4	0	0	0	0	0	0	0	0	0	0	0	7	2	0	0	0	0	0	4	0	0	0	0	0
1932	13	0	9	0	0	0	0	0	0	2	0	3	0	4	0	0	0	0	0	0	0	0	0	0	0	0	4	0	4	0	0	0	5	0	0	0	0	0
6714	15	0	15	0	0	0	0	0	0	15	0	0	0	0	0	0	0	0	0	0	0	0	0	0	0	15	0	0	0	0	0	0	0	0	0	0	0	0
7358	23	0	23	0	0	0	0	0	0	0	0	12	0	11	0	0	0	0	0	0	0	21	0	0	0	0	2	0	2	0	0	0	0	0	0	0	0	0
7360	107	0	105	0	0	0	0	0	0	16	0	87	0	4	0	0	0	0	0	2	0	2	0	13	0	0	78	1	4	0	0	0	4	0	0	0	0	0
7363	1050	0	1004	0	0	0	0	0	0	48	0	636	0	298	0	0	0	2	0	0	0	38	0	0	42	25	293	0	289	0	0	0	643	11	1	0	0	0
7365	81	0	64	0	0	0	0	0	0	29	0	31	0	0	0	0	0	0	33	0	0	0	0	0	0	0	24	0	1	0	0	0	0	0	0	0	0	2
7367	86	0	63	0	0	0	0	0	0	35	0	28	0	0	0	0	0	0	1	5	0	1	0	0	0	4	35	0	0	1	0	0	20	3	0	0	0	0
7371	107	0	101	0	0	0	0	0	0	3	0	6	0	90	0	0	0	0	0	1	0	0	0	0	88	0	9	0	0	0	0	0	0	0	0	0	0	0
7819	28	0	28	0	0	0	0	0	0	0	0	28	0	0	0	0	0	0	0	0	0	0	0	0	0	0	28	0	0	0	0	0	0	0	0	0	0	0
7822	327	0	325	0	0	0	0	0	0	318	0	5	0	2	0	0	0	0	0	1	0	2	0	0	2	0	321	0	0	0	0	0	0	0	0	0	0	0
7823	75	0	74	0	0	0	0	0	0	74	0	0	0	0	0	0	0	0	0	0	0	0	0	0	9	0	7	0	0	0	0	0	0	0	1	0	0	0
7827	392	0	382	0	0	0	0	0	0	50	0	324	0	8	0	0	0	0	27	0	0	338	0	0	2	12	4	0	4	0	0	0	14	2	1	0	0	0
7828	13	0	11	0	0	0	0	0	0	0	0	11	0	0	0	0	0	0	0	0	0	0	0	0	0	3	0	0	0	0	0	0	0	0	0	0	0	0
8110	15	0	14	0	0	0	0	0	0	0	0	14	0	0	0	0	0	0	0	0	0	0	0	0	0	0	15	0	0	0	0	0	0	0	0	0	0	0
8112	33	0	8	0	0	0	0	0	0	6	0	0	0	0	0	0	0	0	0	0	0	0	0	0	0	0	3	0	3	0	0	0	1	0	0	0	0	0
8122	348	0	0	0	0	0	0	0	0	0	0	1	0	0	0	0	0	0	0	0	0	0	0	0	0	0	0	0	0	0	0	0	0	0	0	0	0	0
8123	37	0	28	0	0	0	0	0	18	7	0	3	0	0	0	18	0	0	0	0	0	3	0	0	0	19	6	0	0	0	0	0	0	0	1	0	0	0
8126	91	0	2	0	0	0	0	0	0	0	0	2	0	0	0	0	0	0	0	0	0	0	0	0	0	0	0	0	0	0	0	0	0	0	0	0	0	0
8130	15	0	15	0	0	0	0	0	0	3	0	12	0	0	0	0	0	0	0	0	0	4	0	0	0	2	0	0	0	0	0	0	5	0	4	0	0	0
8134	17	0	3	0	0	0	0	0	0	0	0	3	0	0	0	0	0	0	0	0	0	0	0	0	0	0	0	0	0	0	0	0	1	2	0	0	0	0
8143	439	0	432	0	0	0	0	0	0	423	0	9	0	5	0	0	0	0	0	0	0	316	0	0	0	4	109	0	0	0	0	0	2	0	4	0	0	0
8145	48	0	40	0	0	0	0	0	0	37	0	3	0	0	0	0	0	0	0	0	0	2	0	0	1	37	0	0	0	0	0	0	0	1	36	0	0	0
8153	37	0	36	0	0	0	0	0	0	0	0	36	0	0	0	0	0	0	0	0	0	0	0	0	0	0	37	0	0	0	0	0	0	0	0	0	0	0
8156	621	0	2	0	0	0	0	0	0	3	0	0	0	0	0	0	0	0	0	0	0	0	0	0	2	0	0	0	0	0	0	0	0	0	0	0	0	2
8161	11	0	5	0	0	0	0	0	0	0	0	5	0	0	0	0	0	0	0	0	0	5	0	0	0	0	0	0	0	0	0	0	0	0	0	0	0	0
8775	12	0	9	0	0	0	0	0	0	0	0	1	0	8	0	0	0	0	0	0	0	1	0	0	0	0	0	0	0	0	0	0	0	8	0	0	0	0
8776	51	0	48	0	0	0	0	0	0	28	0	20	0	0	0	0	0	0	0	0	0	0	0	0	0	14	0	0	0	0	0	0	0	2	14	0	0	0
8780	13	0	13	0	0	0	0	0	0	13	0	0	0	0	0	0	0	0	0	0	0	0	0	0	0	13	0	0	0	0	0	0	0	0	13	0	0	0
9362	120	0	2	0	0	0	0	0	0	2	0	0	0	0	0	0	0	0	0	0	0	0	0	0	0	0	2	0	0	0	0	0	0	0	0	0	0	0
9363	1627	0	78	0	0	0	0	0	0	76	0	2	0	0	0	0	0	0	0	0	0	71	0	0	0	0	10	0	0	0	0	0	0	0	0	0	0	0
9365	32	0	32	0	0	0	0	0	0	0	0	32	0	0	0	0	0	0	0	0	0	0	0	0	0	0	32	0	0	0	0	0	0	0	0	0	0	0
9903	16	0	13	0	0	0	0	0	0	12	0	1	0	0	0	0	0	0	0	0	0	6	0	0	0	7	0	0	0	0	0	0	0	0	7	0	0	0
10241	22	0	20	0	0	0	0	0	4	9	0	11	0	0	0	0	0	0	0	4	0	5	0	0	0	0	15	0	0	0	0	0	0	0	0	0	0	0
10312	27	0	26	0	0	0	0	0	0	0	0	26	0	0	0	0	0	0	0	0	0	0	0	0	0	0	27	0	0	0	0	0	0	0	0	0	0	0
10313	24	0	24	0	0	0	0	0	0	24	0	0	0	0	0	0	0	0	8	0	0	0	0	0	0	0	14	0	0	0	0	0	0	0	0	0	0	0
10314	68	0	68	0	0	0	0	0	0	35	0	33	0	0	0	0	0	0	0	0	0	0	0	0	0	0	68	0	2	0	0	0	0	0	0	0	0	0
10316	19	0	1	0	0	0	0	0	0	1	0	0	0	0	0	0	0	0	0	0	0	0	0	0	0	1	0	0	0	0	0	0	0	0	1	0	0	0
10622	72	0	0	0	0	0	0	0	0	0	0	0	0	0	0	0	0	0	5	0	0	0	0	0	0	0	0	0	0	0	0	0	0	0	0	0	0	0
10634	14	0	0	0	0	0	0	0	0	0	0	0	0	0	0	0	0	0	0	0	0	0	0	0	0	0	0	0	0	0	0	0	1	0	0	0	0	0
10899	22	0	15	0	0	0	0	0	0	15	0	0	0	0	0	0	0	0	0	0	0	0	0	0	0	0	14	0	0	0	0	0	0	0	0	0	0	0
10932	63	0	9	0	0	0	0	0	0	2	0	7	0	0	0	0	0	0	0	0	0	2	0	0	0	0	0	0	0	0	0	0	0	0	0	0	0	0
11173	12	0	12	0	0	0	0	0	0	9	0	3	0	0	0	0	0	0	0	0	0	2	0	0	4	1	1	0	0	0	1	0	0	0	0	0	0	0
11181	35	0	7	0	0	0	0	0	0	2	0	2	0	3	0	0	0	0	0	0	0	0	0	0	1	0	0	0	0	0	0	0	5	0	0	0	0	0
11191	54	0	54	0	0	0	0	0	0	29	0	0	0	25	0	0	0	0	0	0	0	0	0	0	1	0	28	0	2	0	0	0	24	0	0	0	0	0
11230	26	0	26	0	0	0	0	0	0	26	0	0	0	0	0	0	0	0	0	0	0	0	0	0	0	0	26	0	0	0	0	0	0	0	0	0	0	0
11231	18	0	18	0	0	0	0	0	0	18	0	0	0	0	0	0	0	0	0	0	0	0	0	0	0	0	18	0	0	0	0	0	0	0	0	0	0	0
11247	13	0	13	0	0	0	0	0	0	13	0	0	0	0	0	0	0	0	0	0	0	0	0	0	0	13	0	0	0	0	0	0	0	9	0	0	0	0
11249	32	0	10	0	0	0	0	0	0	2	0	8	0	0	0	0	0	0	0	0	0	0	0	0	0	6	2	0	0	0	0	0	0	0	6	0	0	0
11366	23	0	22	0	0	0	0	0	0	0	0	22	0	0	0	0	0	0	0	0	0	0	0	0	0	0	0	0	0	0	0	0	23	0	0	0	0	0
11420	49	0	22	0	0	0	0	0	0	22	0	0	0	0	0	0	0	0	0	0	0	0	0	0	0	0	0	0	0	0	0	0	0	0	0	0	0	0
11864	151	0	0	0	0	0	0	0	0	0	0	2	0	0	0	0	0	0	0	0	0	0	0	0	0	0	0	0	0	0	0	0	0	0	0	0	0	0
11956	13	0	13	0	0	0	0	0	0	13	0	0	0	0	0	0	0	0	0	0	0	0	0	0	0	13	0	0	0	0	0	0	0	0	13	0	0	0
11976	12	0	2	0	0	0	0	0	0	2	0	0	0	0	0	0	0	0	1	0	0	0	0	0	0	0	0	0	0	0	0	0	0	0	0	0	0	0
11981	118	0	118	0	0	0	0	0	0	0	0	118	0	0	0	0	0	0	0	0	0	0	0	0	0	0	118	0	0	0	0	0	0	0	0	0	0	0
13143	14	0	14	0	0	0	0	0	0	0	0	14	0	0	0	0	0	0	0	0	0	14	0	0	0	0	0	0	0	0	0	0	0	0	0	0	0	0
13415	14	0	14	0	0	0	0	0	0	14	0	0	0	0	0	0	0	0	0	0	0	0	0	0	0	0	14	0	0	0	0	0	0	0	0	0	0	0
13526	11	0	11	0	0	0	0	0	0	11	0	0	0	0	0	0	0	0	0	0	0	1	0	0	0	0	10	0	0	0	0	0	0	0	0	0	0	0
13840	16	0	15	0	0	0	0	0	0	0	0	15	0	0	0	0	0	0	0	0	0	0	0	0	0	0	16	0	16	0	0	0	0	0	0	0	0	0
13841	16	0	16	0	0	0	0	0	0	0	0	0	0	16	0	0	0	0	0	0	0	16	0	0	0	0	0	0	0	0	0	0	0	0	0	0	0	0
NA	2424	1	593	84	1	764	21	2	7	180	4	398	3	42	1	11	62	0	1	2	21	60	33	0	16	69	340	0	25	1	0	39	104	22	8	1	0	0
New_ST	93	0	38	0	0	0	0	0	2	16	0	20	0	2	0	0	0	0	0	0	0	16	0	0	0	11	5	0	0	0	0	0	5	3	2	0	0	0
